# Supplementary material for: Large-Scale Phylogenetic Analysis Reveals a New Genetic Clade among Escherichia coli O26 Strains
Source: Microbiol Spectr. 2022 Feb 2;10(1):e02525-21. doi: 10.1128/spectrum.02525-21 (PMC8809355; doi:10.1128/spectrum.02525-21)
Supplement: SUPPLEMENTAL FILE 2 — Supplemental material. Download SPECTRUM02525-21_Supp_2_seq8.xlsx, XLSX file, 0.9 MB [file spectrum02525-21_supp_2_seq8.xlsx]

## Sheet: Table S1
Table S1 Basic information of all O26 strains used in this study
Strain name	SNP	WGS accession	CRISPR lineage	plasmid gene profile	stx1	stx2	eae	tsh	MLST	Host	Country	Continent	Collection Year	Bio Project ID	Sample ID	WGS accession	Coverage	N50	Length	Contig Number
NIID070765	ST21C1	DRR073024	IIb	ehxA+;katP+;espP+;etpD-		stx2a	beta1		ST21	Human	Japan	Asia	2007	PRJDB5136	SAMD00064344	DRR073024	67	41604	5544927	498
NIID122147	ST21C1	DRR073028	IIb	ehxA+;katP+;espP+;etpD-		stx2a	beta1		ST21	Human	Japan	Asia	2012	PRJDB5136	SAMD00064348	DRR073028	77	54462	5613698	478
NIID082383	ST21C1	DRR073036	IIa	ehxA+;katP+;espP+;etpD-	stx1a	stx2a	beta1		ST21	Human	Japan	Asia	2008	PRJDB5136	SAMD00064356	DRR073036	100	58913	5635487	482
NIID090532	ST21C1	DRR073037	IIa	ehxA-;katP-;espP-;etpD-	stx1a	stx2a	beta1		ST21	Human	Japan	Asia	2009	PRJDB5136	SAMD00064357	DRR073037	122	79466	5656210	460
NIID131458	ST21C1	DRR073027	IIa	ehxA+;katP+;espP+;etpD-		stx2a	beta1		ST21	Human	Japan	Asia	2013	PRJDB5136	SAMD00064347	DRR073027	119	86451	5451687	393
NIID121840	ST21C1	DRR073033	IIa	ehxA+;katP+;espP+;etpD-	stx1a	stx2a	beta1		ST21	Human	Japan	Asia	2012	PRJDB5136	SAMD00064353	DRR073033	128	99365	5708119	523
NIID133042	ST21C1	DRR073041	IIa	ehxA+;katP+;espP+;etpD-	stx1a	stx2a	beta1		ST21	Human	Japan	Asia	2013	PRJDB5136	SAMD00064361	DRR073041	146	101145	5827401	481
NIID112183	ST21C1	DRR073039	IIa	ehxA+;katP+;espP+;etpD-	stx1a	stx2a	beta1		ST21	Human	Japan	Asia	2011	PRJDB5136	SAMD00064359	DRR073039	92	104256	5740107	432
NIID102085	ST21C1	DRR073032	IIa	ehxA+;katP+;espP+;etpD-	stx1a	stx2a	beta1		ST21	Human	Japan	Asia	2010	PRJDB5136	SAMD00064352	DRR073032	196	104256	5626029	444
NIID112664	ST21C1	DRR073040	IIa	ehxA+;katP+;espP+;etpD-	stx1a	stx2a	beta1		ST21	Human	Japan	Asia	2011	PRJDB5136	SAMD00064360	DRR073040	154	104270	5720501	433
10948	ST21C1	BEPQ01	IIa	ehxA+;katP+;espP+;etpD-	stx1a		beta1		ST21	Human	Japan	Asia	2011	PRJDB5571	SAMD00075904	BEPQ01	112	78986	5687483	448
EH031	ST21C1	BEJD01	IIa	ehxA-;katP-;espP-;etpD-	stx1a		beta1		ST7916	Human	Belgium	Europe	1989	PRJDB5571	SAMD00075735	BEJD01	70	80556	5495543	420
EH322	ST21C1	BEJE01	IIa	ehxA+;katP+;espP+;etpD-	stx1a		beta1		ST21	Bovine	USA	North America	1996	PRJDB5571	SAMD00075736	BEJE01	125	80942	5698440	499
11.2	ST21C1	BEKF01	IIa	ehxA+;katP+;espP+;etpD-	stx1a		beta1		ST1705	Bovine	Belgium	Europe	2008	PRJDB5571	SAMD00075763	BEKF01	94	80962	5650243	451
EH2135	ST21C1	BESM01	IIa	ehxA+;katP+;espP+;etpD-	stx1a		beta1		ST21	Human	Belgium	Europe	2012	PRJDB5571	SAMD00075978	BESM01	104	84247	5814016	508
KS180	ST21C1	BETA01	IIa	ehxA+;katP+;espP+;etpD-			beta1		ST21	Bovine	Japan	Asia	2013	PRJDB5571	SAMD00075992	BETA01	37	86002	5757177	271
11KH263	ST21C1	BEKN01	IIb	ehxA+;katP+;espP+;etpD-	stx1a	stx2a	beta1		ST21	Bovine	Belgium	Europe	2011	PRJDB5571	SAMD00075771	BEKN01	85	89276	5693980	519
EH2035	ST21C1	BESF01	IIa	ehxA-;katP-;espP+;etpD-	stx1a		beta1		ST21	Human	Belgium	Europe	2011	PRJDB5571	SAMD00075971	BESF01	148	89590	5912431	570
TC3302	ST21C1	BEJL01	IIa	ehxA+;katP+;espP+;etpD-	stx1a		beta1		ST21	Bovine	USA	North America	1991	PRJDB5571	SAMD00075743	BEJL01	78	90396	5753581	490
PV1122	ST21C1	BERY01	IIa	ehxA+;katP+;espP+;etpD-	stx1a		beta1		ST21	Human	Japan	Asia	2011	PRJDB5571	SAMD00075964	BERY01	112	91423	5727720	403
PV01198	ST21C1	BEQW01	IIa	ehxA+;katP+;espP+;etpD-			beta1		ST21	Human	Japan	Asia	2001	PRJDB5571	SAMD00075936	BEQW01	102	91726	5389317	352
10327	ST21C1	BENZ01	IIa	ehxA+;katP+;espP+;etpD-	stx1a		beta1		ST7914	Human	Japan	Asia	2003	PRJDB5571	SAMD00075861	BENZ01	124	92003	5790550	553
PV0198	ST21C1	BEQT01	IIa	ehxA+;katP+;espP+;etpD-	stx1a		beta1		ST21	Human	Japan	Asia	2001	PRJDB5571	SAMD00075933	BEQT01	89	92196	5681368	436
10051	ST21C1	BENA01	IIa	ehxA+;katP+;espP+;etpD-	stx1a		beta1		ST21	Human	Japan	Asia	1997	PRJDB5571	SAMD00075836	BENA01	180	92220	5693401	460
TC3305	ST21C1	BEJM01	IIa	ehxA+;katP+;espP+;etpD-	stx1a		beta1		ST21	Bovine	USA	North America	1991	PRJDB5571	SAMD00075744	BEJM01	99	92416	5716505	463
KS327	ST21C1	BETD01	IIa	ehxA+;katP+;espP+;etpD-			beta1		ST21	Bovine	Japan	Asia	2013	PRJDB5571	SAMD00075995	BETD01	47	92502	5870418	590
EH2252	ST21C1	BESU01	IIa	ehxA+;katP+;espP+;etpD-	stx1a		beta1		ST21	Human	Belgium	Europe	2013	PRJDB5571	SAMD00075986	BESU01	41	93299	5797260	335
EH2200	ST21C1	BESO01	IIa	ehxA+;katP+;espP+;etpD-	stx1a		beta1		ST21	Human	Belgium	Europe	2012	PRJDB5571	SAMD00075980	BESO01	90	93621	5840686	496
PV773	ST21C1	BEQE01	IIa	ehxA+;katP+;espP+;etpD-	stx1a		beta1		ST21	Human	Japan	Asia	1999	PRJDB5571	SAMD00075918	BEQE01	90	95412	5559310	407
03/139	ST21C1	BEKB01	IIa	ehxA+;katP+;espP+;etpD-	stx1a		beta1		ST1705	Human	France	Europe	2003	PRJDB5571	SAMD00075759	BEKB01	100	95412	5619334	422
TC3380	ST21C1	BEJO01	IIa	ehxA+;katP+;espP+;etpD-	stx1a		beta1		ST21	Bovine	USA	North America	1991	PRJDB5571	SAMD00075746	BEJO01	78	95475	5687077	499
357S89	ST21C1	BEKK01	IIa	ehxA+;katP+;espP+;etpD-	stx1a		beta1		ST21	Bovine	Belgium	Europe	1987	PRJDB5571	SAMD00075768	BEKK01	138	95552	5522133	487
12KH23	ST21C1	BEKO01	IIa	ehxA+;katP+;espP+;etpD-	stx1a		beta1		ST21	Bovine	Belgium	Europe	2012	PRJDB5571	SAMD00075772	BEKO01	89	95590	5758990	469
10572	ST21C1	BEPA01	IIa	ehxA+;katP+;espP+;etpD-	stx1a		beta1		ST21	Human	Japan	Asia	2006	PRJDB5571	SAMD00075888	BEPA01	122	96117	5704213	501
H19	ST21C1	BEKE01	IIa	ehxA+;katP+;espP+;etpD-	stx1a		beta1		ST21	Bovine	UK	Europe	1967	PRJDB5571	SAMD00075762	BEKE01	121	97933	5552826	399
EH193	ST21C1	BEKJ01	IIa	ehxA-;katP-;espP-;etpD-		stx2d	beta1		ST21	Human	Belgium	Europe	1984	PRJDB5571	SAMD00075767	BEKJ01	126	97933	5328915	329
TC3375	ST21C1	BEJN01	IIa	ehxA+;katP+;espP+;etpD-	stx1a		beta1		ST21	Bovine	USA	North America	1991	PRJDB5571	SAMD00075745	BEJN01	73	97944	5651432	484
EH2244	ST21C1	BESS01	IIa	ehxA+;katP+;espP+;etpD-	stx1a		beta1		ST21	Human	Belgium	Europe	2012	PRJDB5571	SAMD00075984	BESS01	56	98196	5560390	569
E0441	ST21C1	BEKS01	IIa	ehxA+;katP+;espP+;etpD-	stx1a		beta1		ST21	Bovine	Japan	Asia	2011	PRJDB5571	SAMD00075776	BEKS01	137	98206	5629341	441
E0440	ST21C1	BEKR01	IIa	ehxA+;katP+;espP+;etpD-			beta1		ST21	Bovine	Japan	Asia	2011	PRJDB5571	SAMD00075775	BEKR01	119	98212	5521620	393
2313	ST21C1	BEUP01	IIa	ehxA+;katP+;espP+;etpD-	stx1a		beta1		ST21	Human	Japan	Asia	2004	PRJDB5571	SAMD00076033	BEUP01	79	100747	5553738	421
02E049	ST21C1	BELN01	IIa	ehxA+;katP+;espP+;etpD-	stx1a		beta1		ST21	Human	Japan	Asia	2002	PRJDB5571	SAMD00075797	BELN01	133	100763	5617816	481
10795	ST21C1	BEPF01	IIc	ehxA+;katP+;espP+;etpD-	stx1a		beta1		ST21	Human	Japan	Asia	2009	PRJDB5571	SAMD00075893	BEPF01	117	100778	5919766	534
PV0967	ST21C1	BERS01	IIa	ehxA+;katP+;espP+;etpD-	stx1a		beta1		ST21	Human	Japan	Asia	2009	PRJDB5571	SAMD00075958	BERS01	119	100899	5550800	410
00E027	ST21C1	BELI01	IIa	ehxA+;katP+;espP+;etpD-	stx1a		beta1		ST21	Human	Japan	Asia	2000	PRJDB5571	SAMD00075792	BELI01	147	100899	5592505	490
PV302	ST21C1	BEPV01	IIa	ehxA+;katP+;espP+;etpD-	stx1a		beta1		ST21	Human	Japan	Asia	1997	PRJDB5571	SAMD00075909	BEPV01	149	100899	5622521	438
PV105	ST21C1	BERU01	IIa	ehxA-;katP-;espP-;etpD-	stx1a		beta1		ST21	Human	Japan	Asia	2010	PRJDB5571	SAMD00075960	BERU01	116	100956	5983989	342
2038	ST21C1	BEUF01	IIa	ehxA+;katP+;espP+;etpD-	stx1a		beta1		ST21	Human	Japan	Asia	2001	PRJDB5571	SAMD00076023	BEUF01	160	100963	5683655	361
20-45-4	ST21C1	BEVU01	IIa	ehxA+;katP+;espP+;etpD-	stx1a		beta1		ST21	Bovine	Japan	Asia	2008	PRJDB5571	SAMD00076064	BEVU01	57	100993	5952804	554
EH2115	ST21C1	BESL01	IIa	ehxA+;katP+;espP+;etpD-	stx1a		beta1		ST21	Human	Belgium	Europe	2011	PRJDB5571	SAMD00075977	BESL01	105	101075	5650958	333
KS334	ST21C1	BETE01	IIa	ehxA+;katP+;espP+;etpD-			beta1		ST21	Bovine	Japan	Asia	2013	PRJDB5571	SAMD00075996	BETE01	67	101161	5762319	408
E0447	ST21C1	BEKX01	IIa	ehxA+;katP+;espP+;etpD-			beta1		ST21	Bovine	Japan	Asia	2011	PRJDB5571	SAMD00075781	BEKX01	137	101161	5567830	416
11KH63	ST21C1	BEKL01	IIa	ehxA+;katP+;espP+;etpD-	stx1a		beta1		ST21	Bovine	Belgium	Europe	2011	PRJDB5571	SAMD00075769	BEKL01	43	101986	5674974	543
EH2149	ST21C1	BESN01	IIa	ehxA+;katP+;espP+;etpD-		stx2a	beta1		ST21	Human	Belgium	Europe	2012	PRJDB5571	SAMD00075979	BESN01	119	102133	5477573	400
TC3269	ST21C1	BEJJ01	IIa	ehxA+;katP+;espP+;etpD-	stx1a		beta1		ST21	Bovine	USA	North America	1991	PRJDB5571	SAMD00075741	BEJJ01	90	102770	5664247	453
PV029	ST21C1	BERA01	IIa	ehxA+;katP+;espP+;etpD-	stx1a		beta1		ST21	Human	Japan	Asia	2002	PRJDB5571	SAMD00075940	BERA01	120	103188	5603850	424
EH2209	ST21C1	BESQ01	IIa	ehxA+;katP+;espP+;etpD-	stx1a		beta1		ST1705	Human	Belgium	Europe	2012	PRJDB5571	SAMD00075982	BESQ01	130	103562	5658643	300
10374	ST21C1	BEOH01	IIa	ehxA+;katP+;espP+;etpD-	stx1a		beta1		ST21	Human	Japan	Asia	2004	PRJDB5571	SAMD00075869	BEOH01	86	104012	5800455	390
EH2068	ST21C1	BESI01	IIa	ehxA+;katP+;espP+;etpD-	stx1a		beta1		ST21	Human	Belgium	Europe	2011	PRJDB5571	SAMD00075974	BESI01	102	104039	5649375	327
99E13	ST21C1	BELF01	IIa	ehxA+;katP+;espP+;etpD-	stx1a	stx2a	beta1		ST21	Human	Japan	Asia	1999	PRJDB5571	SAMD00075789	BELF01	127	104105	5588720	480
PV1195	ST21C1	BESD01	IIa	ehxA+;katP+;espP+;etpD-	stx1a		beta1		ST21	Human	Japan	Asia	2011	PRJDB5571	SAMD00075969	BESD01	145	104105	5805590	506
TC6165	ST21C1	BEJU01	IIa	ehxA+;katP+;espP+;etpD-	stx1a		beta1		ST21	Human	USA	North America	1961	PRJDB5571	SAMD00075752	BEJU01	96	104150	5446880	346
TC3180	ST21C1	BEJI01	IIa	ehxA+;katP+;espP+;etpD-	stx1a		beta1		ST21	Bovine	USA	North America	1991	PRJDB5571	SAMD00075740	BEJI01	83	104194	5550196	395
PV1179	ST21C1	BESB01	IIa	ehxA+;katP+;espP+;etpD-	stx1a		beta1		ST21	Human	Japan	Asia	2011	PRJDB5571	SAMD00075967	BESB01	107	104194	5631750	447
2314	ST21C1	BEUQ01	IIa	ehxA+;katP+;espP+;etpD-	stx1a		beta1		ST21	Human	Japan	Asia	2004	PRJDB5571	SAMD00076034	BEUQ01	140	104194	5530321	434
10875	ST21C1	BEPM01	IIa	ehxA+;katP+;espP+;etpD-	stx1a		beta1		ST21	Human	Japan	Asia	2010	PRJDB5571	SAMD00075900	BEPM01	163	104194	5659692	509
21-67-5	ST21C1	BEVW01	IIa	ehxA+;katP+;espP+;etpD-	stx1a		beta1		ST21	Bovine	Japan	Asia	2009	PRJDB5571	SAMD00076066	BEVW01	62	104301	5749075	272
KS181	ST21C1	BETB01	IIa	ehxA+;katP+;espP+;etpD-			beta1		ST21	Bovine	Japan	Asia	2013	PRJDB5571	SAMD00075993	BETB01	42	104308	5766939	252
10892	ST21C1	BEPN01	IIa	ehxA+;katP+;espP+;etpD-	stx1a		beta1		ST21	Human	Japan	Asia	2010	PRJDB5571	SAMD00075901	BEPN01	128	104779	5642114	422
97E12-1	ST21C1	BELA01	IIa	ehxA+;katP+;espP+;etpD-	stx1a		beta1		ST21	Human	Japan	Asia	1997	PRJDB5571	SAMD00075784	BELA01	86	104904	5571648	397
1958	ST21C1	BEUE01	IIa	ehxA+;katP+;espP+;etpD-	stx1a	stx2a	beta1		ST21	Human	Japan	Asia	2001	PRJDB5571	SAMD00076022	BEUE01	164	106092	5586571	459
TC4219	ST21C1	BEJT01	IIa	ehxA+;katP+;espP+;etpD-			beta1		ST21	Bovine	USA	North America	1991	PRJDB5571	SAMD00075751	BEJT01	115	107342	5798612	484
11KH245	ST21C1	BEKM01	IIa	ehxA+;katP+;espP+;etpD-	stx1a		beta1		ST21	Bovine	Belgium	Europe	2011	PRJDB5571	SAMD00075770	BEKM01	57	107938	5830310	450
EC15670	ST21C1	BEIX01	IIa	ehxA+;katP+;espP+;etpD-			beta1		ST21	Bovine	Japan	Asia	2013	PRJDB5571	SAMD00075729	BEIX01	37	108256	5631267	288
EH2057	ST21C1	BESH01	IIa	ehxA+;katP+;espP+;etpD-	stx1a		beta1		ST21	Human	Belgium	Europe	2011	PRJDB5571	SAMD00075973	BESH01	97	109344	5485701	427
05E031	ST21C1	BELU01	IIa	ehxA+;katP+;espP+;etpD-	stx1a		beta1		ST21	Human	Japan	Asia	2005	PRJDB5571	SAMD00075804	BELU01	120	109764	5586265	433
KS78	ST21C1	BESZ01	IIb	ehxA+;katP+;espP+;etpD-			beta1		ST21	Bovine	Japan	Asia	2013	PRJDB5571	SAMD00075991	BESZ01	42	110490	5664833	240
03E016	ST21C1	BELR01	IIa	ehxA+;katP+;espP+;etpD-	stx1a		beta1		ST21	Human	Japan	Asia	2003	PRJDB5571	SAMD00075801	BELR01	59	110762	5671236	353
PV02105	ST21C1	BERC01	IIa	ehxA+;katP+;espP+;etpD-	stx1a	stx2a	beta1		ST21	Human	Japan	Asia	2002	PRJDB5571	SAMD00075942	BERC01	148	111560	5601868	407
10337	ST21C1	BEOB01	IIb	ehxA+;katP+;espP+;etpD-	stx1a	stx2a	beta1		ST21	Human	Japan	Asia	2003	PRJDB5571	SAMD00075863	BEOB01	128	111561	5552729	375
10650	ST21C1	BEPE01	IIa	ehxA+;katP+;espP+;etpD-	stx1a		beta1		ST21	Human	Japan	Asia	2007	PRJDB5571	SAMD00075892	BEPE01	145	111910	5613596	361
10443	ST21C1	BEOR01	IIc	ehxA+;katP+;espP+;etpD-	stx1a		beta1		ST21	Human	Japan	Asia	2005	PRJDB5571	SAMD00075879	BEOR01	154	111944	5610778	378
2594	ST21C1	BEUY01	IIa	ehxA+;katP+;espP+;etpD-	stx1a		beta1		ST21	Human	Japan	Asia	2006	PRJDB5571	SAMD00076042	BEUY01	121	112048	5684605	466
EH2083	ST21C1	BESK01	IIa	ehxA+;katP+;espP+;etpD-	stx1a		beta1		ST21	Human	Belgium	Europe	2011	PRJDB5571	SAMD00075976	BESK01	92	112466	5724994	444
EH2251	ST21C1	BEST01	IIa	ehxA+;katP+;espP+;etpD-	stx1a		beta1		ST21	Human	Belgium	Europe	2013	PRJDB5571	SAMD00075985	BEST01	109	112467	5532205	428
EH2208	ST21C1	BESP01	IIa	ehxA+;katP+;espP+;etpD-	stx1a		beta1		ST21	Human	Belgium	Europe	2012	PRJDB5571	SAMD00075981	BESP01	145	112467	5700430	459
EH2257	ST21C1	BESV01	IIa	ehxA+;katP+;espP+;etpD-	stx1a		beta1		ST21_1	Human	Belgium	Europe	2013	PRJDB5571	SAMD00075987	BESV01	45	113080	5649202	300
3240	ST21C1	BEVN01	IIa	ehxA+;katP+;espP+;etpD-	stx1a		beta1		ST21	Human	Japan	Asia	2011	PRJDB5571	SAMD00076057	BEVN01	168	113519	5599260	423
10182	ST21C1	BENN01	IIa	ehxA+;katP+;espP+;etpD-	stx1a		beta1		ST21	Human	Japan	Asia	1999	PRJDB5571	SAMD00075849	BENN01	113	113867	5714186	401
20.1	ST21C1	BEKG01	IIa	ehxA-;katP-;espP-;etpD-	stx1a		beta1		ST21	Bovine	Belgium	Europe	2008	PRJDB5571	SAMD00075764	BEKG01	132	113935	5493848	309
07E063	ST21C1	BEMC01	IIa	ehxA+;katP+;espP+;etpD-	stx1a		beta1		ST21	Human	Japan	Asia	2007	PRJDB5571	SAMD00075812	BEMC01	117	113939	5588006	351
10373	ST21C1	BEOG01	IIa	ehxA+;katP+;espP+;etpD-	stx1a		beta1		ST21	Human	Japan	Asia	2004	PRJDB5571	SAMD00075868	BEOG01	110	114987	5654913	383
EH2258	ST21C1	BESW01	IIa	ehxA+;katP+;espP+;etpD-	stx1a		beta1		ST1705	Human	Belgium	Europe	2013	PRJDB5571	SAMD00075988	BESW01	55	115118	5520259	259
10323	ST21C1	BENY01	IIa	ehxA+;katP+;espP+;etpD-	stx1a		beta1		ST21	Human	Japan	Asia	2003	PRJDB5571	SAMD00075860	BENY01	156	117697	5577066	355
1602	ST21C1	BETN01	IIa	ehxA+;katP+;espP+;etpD-	stx1a	stx2a	beta1		ST21	Human	Japan	Asia	1998	PRJDB5571	SAMD00076005	BETN01	126	117899	5456807	308
10308	ST21C1	BENV01	IIa	ehxA+;katP+;espP+;etpD-	stx1a		beta1		ST21	Human	Japan	Asia	2003	PRJDB5571	SAMD00075857	BENV01	142	117934	5513922	334
PV520	ST21C1	BEPZ01	IIa	ehxA+;katP+;espP+;etpD-			beta1		ST21	Human	Japan	Asia	1998	PRJDB5571	SAMD00075913	BEPZ01	124	117992	5307498	273
PV0519	ST21C1	BERJ01	IIa	ehxA+;katP+;espP+;etpD-	stx1a		beta1		ST21	Human	Japan	Asia	2005	PRJDB5571	SAMD00075949	BERJ01	146	117992	5572520	436
EH2075	ST21C1	BESJ01	IIa	ehxA+;katP+;espP+;etpD-	stx1a	stx2a	beta1		ST21	Human	Belgium	Europe	2011	PRJDB5571	SAMD00075975	BESJ01	90	118062	5536661	346
PV306	ST21C1	BEPW01	IIa	ehxA-;katP-;espP-;etpD-			beta1		ST21	Human	Japan	Asia	1997	PRJDB5571	SAMD00075910	BEPW01	140	118278	5314943	354
E0439	ST21C1	BEKQ01	IIa	ehxA+;katP+;espP+;etpD-	stx1a		beta1		ST21	Bovine	Japan	Asia	2011	PRJDB5571	SAMD00075774	BEKQ01	98	118656	5731277	316
EH2219	ST21C1	BESR01	IIa	ehxA+;katP+;espP+;etpD-	stx1a		beta1		ST21	Human	Belgium	Europe	2012	PRJDB5571	SAMD00075983	BESR01	80	120582	5724051	338
10002	ST21C1	BEMS01	IIa	ehxA+;katP+;espP+;etpD-	stx1a		beta1		ST21	Human	Japan	Asia	1994	PRJDB5571	SAMD00075828	BEMS01	123	126190	5510210	302
TC3273	ST21C1	BEJK01	IIa	ehxA+;katP+;espP+;etpD-	stx1a		beta1		ST21	Bovine	USA	North America	1991	PRJDB5571	SAMD00075742	BEJK01	72	127014	5526894	280
PV0818	ST21C1	BERP01	IIa	ehxA+;katP+;espP+;etpD-	stx1a		beta1		ST21	Human	Japan	Asia	2008	PRJDB5571	SAMD00075955	BERP01	132	127014	5523101	297
E82	ST21C1	DRR159290	IIa	ehxA+;katP+;espP+;etpD-	stx1a	stx2a	beta1		ST21	Human	Japan	Asia	2016	PRJDB7635	SAMD00150990	DRR159290	108	104179	5893781	488
E111	ST21C1	DRR159301	IIa	ehxA+;katP+;espP+;etpD-	stx1a	stx2a	beta1		ST21	Human	Japan	Asia	2016	PRJDB7635	SAMD00151001	DRR159301	120	104179	5891875	487
E81	ST21C1	DRR159289	IIa	ehxA+;katP+;espP+;etpD-	stx1a		beta1		ST21	Human	Japan	Asia	2016	PRJDB7635	SAMD00150989	DRR159289	104	104236	5782915	402
E158	ST21C1	DRR159327	IIa	ehxA-;katP-;espP-;etpD-	stx1a		beta1		ST1705	Human	Japan	Asia	2016	PRJDB7635	SAMD00151027	DRR159327	130	112465	5373036	320
E60	ST21C1	DRR159271	IIa	ehxA+;katP+;espP+;etpD-	stx1a		beta1		ST21	Human	Japan	Asia	2016	PRJDB7635	SAMD00150971	DRR159271	128	117974	5520260	355
ED017	ST21C1	FAWF01	IIa	ehxA+;katP+;espP-;etpD-	stx1a		beta1		ST21	Human	Italy	Europe	1995	PRJEB11886	SAMEA3677932	FAWF01	35	57231	5861962	366
ED729	ST21C1	FAVN01	IIa	ehxA+;katP+;espP+;etpD-	stx1a		beta1		ST21	Human	Italy	Europe	2010	PRJEB11886	SAMEA3677971	FAVN01	35	51026	5330262	410
ED180	ST21C1	FAVO01	IIa	ehxA+;katP+;espP+;etpD-		stx2a	beta1		ST21	Human	Italy	Europe	1995	PRJEB11886	SAMEA3677939	FAVO01	35	45844	5244918	266
ED669	ST21C1	FAWZ01	IIa	ehxA+;katP+;espP+;etpD-	stx1a		beta1		ST21	Human	Italy	Europe	2008	PRJEB11886	SAMEA3677964	FAWZ01	35	50252	5451945	311
SSI_AB638	ST21C1	ERR1699768	IIa	ehxA-;katP+;espP+;etpD-	stx1a		beta1		ST21	Human	Denmark	Europe	2007	PRJEB16326	SAMEA4520397	ERR1699768	100	61004	5317896	370
SSI_AB632	ST21C1	ERR1699762	IIa	ehxA+;katP+;espP+;etpD-	stx1a		beta1		ST21	Human	Denmark	Europe	2007	PRJEB16326	SAMEA4520401	ERR1699762	122	76650	5457452	397
SSI_AB635	ST21C1	ERR1699765	IIa	ehxA+;katP+;espP+;etpD-	stx1a		beta1		ST21	Human	Denmark	Europe	2007	PRJEB16326	SAMEA4520395	ERR1699765	111	82223	5453254	452
SSI_AB637	ST21C1	ERR1699767	IIa	ehxA+;katP+;espP+;etpD-	stx1a		beta1		ST21	Human	Denmark	Europe	2007	PRJEB16326	SAMEA4520402	ERR1699767	113	82755	5401381	400
SSI_AB633	ST21C1	ERR1699763	IIa	ehxA+;katP-;espP+;etpD-	stx1a		beta1		ST21	Human	Denmark	Europe	2007	PRJEB16326	SAMEA4520396	ERR1699763	115	91104	5419882	389
SSI_AB642	ST21C1	ERR1699772	IIa	ehxA+;katP+;espP+;etpD-	stx1a		beta1		ST21	Human	Denmark	Europe	2007	PRJEB16326	SAMEA4520403	ERR1699772	131	92160	5487045	404
SSI_AB641	ST21C1	ERR1699771	IIa	ehxA+;katP+;espP+;etpD-	stx1a		beta1		ST21	Human	Denmark	Europe	2007	PRJEB16326	SAMEA4520404	ERR1699771	139	97338	5522365	386
SSI_AB681	ST21C1	ERR1744011	IIa	ehxA+;katP+;espP+;etpD-	stx1a		beta1		ST21	Human	Denmark	Europe	2006	PRJEB16326	SAMEA4560967	ERR1744011	97	98009	5410417	409
SSI_AB644	ST21C1	ERR1699774	IIa	ehxA+;katP+;espP+;etpD-	stx1a		beta1		ST21	Human	Denmark	Europe	2007	PRJEB16326	SAMEA4520398	ERR1699774	134	99091	5459103	377
SSI_AB682	ST21C1	ERR1744007	IIa	ehxA+;katP+;espP+;etpD-	stx1a		beta1		ST21	Human	Denmark	Europe	2004	PRJEB16326	SAMEA4560963	ERR1744007	113	100854	5599132	457
SSI_AB634	ST21C1	ERR1699764	IIa	ehxA+;katP+;espP+;etpD-	stx1a		beta1		ST21	Human	Denmark	Europe	2007	PRJEB16326	SAMEA4520399	ERR1699764	110	102805	5369690	373
SSI-AC305	ST21C1	ERR2044090	IIa	ehxA+;katP+;espP+;etpD-	stx1a		beta1		ST21	Human	Denmark	Europe	2015	PRJEB21880	SAMEA104175461	ERR2044090	173	79412	5510419	411
SSI-AC337	ST21C1	ERR2044122	IIa	ehxA+;katP+;espP+;etpD-	stx1a		beta1		ST21	Human	Denmark	Europe	2016	PRJEB21880	SAMEA104175493	ERR2044122	155	87876	5442091	370
SSI-AC318	ST21C1	ERR2044103	IIa	ehxA+;katP+;espP+;etpD-	stx1a		beta1		ST21	Human	Denmark	Europe	2016	PRJEB21880	SAMEA104175474	ERR2044103	166	89854	5496396	394
SSI-AC285	ST21C1	ERR2044070	IIa	ehxA+;katP+;espP+;etpD-	stx1a	stx2a	beta1		ST21	Human	Denmark	Europe	2015	PRJEB21880	SAMEA104175441	ERR2044070	94	102361	5618807	348
SSI-AC263	ST21C1	ERR2044048	IIa	ehxA+;katP+;espP+;etpD-	stx1a		beta1		ST21	Human	Denmark	Europe	2014	PRJEB21880	SAMEA104175419	ERR2044048	193	114872	5341832	289
1810M17682	ST21C1	ERR2851469	IIa	ehxA+;katP+;espP+;etpD-	stx1a		beta1		ST21	Human	Denmark	Europe	2017	PRJEB23609	SAMEA5039747	ERR2851469	102	59966	5709719	516
17-01061	ST21C1	ERR3317721	IIa	ehxA+;katP+;espP+;etpD-		stx2a	beta1		ST21	Human	Germany	Europe	2017	PRJEB32361	SAMEA5591978	ERR3317721	174	96618	5523613	393
16-03565	ST21C1	ERR3309002	IIb	ehxA+;katP+;espP+;etpD-	stx1a	stx2a	beta1		ST21	Human	Germany	Europe	2016	PRJEB32361	SAMEA5591914	ERR3309002	180	101020	5495350	401
201902803	ST21C1	ERR3311951	IIa	ehxA-;katP-;espP+;etpD-		stx2a	beta1		ST21	Human	France	Europe	2019	PRJEB32463	SAMEA5596635	ERR3311951	74	54119	5628545	483
201902616	ST21C1	ERR3311950	IIa	ehxA-;katP-;espP+;etpD-		stx2a	beta1		ST21	Human	France	Europe	2019	PRJEB32463	SAMEA5596634	ERR3311950	161	55323	5613975	491
N05	ST21C1	ERR436168	IIa	ehxA+;katP+;espP+;etpD-	stx1a		beta1		ST21	Human	Australia	Oceania	——	PRJEB5529	SAMEA2376927	ERR436168	433	92799	5660128	575
FHI61	ST21C1	CCQL01	IIa	ehxA+;katP+;espP+;etpD-	stx1a		beta1		ST21	Human	Norway	Europe	2009	PRJEB6447	SAMEA2593941	CCQL01	100	57447	5115251	453
FHI78	ST21C1	CCQU01	IIa	ehxA+;katP+;espP+;etpD-	stx1a		beta1		ST21	Human	Norway	Europe	2010	PRJEB6447	SAMEA2593958	CCQU01	100	110939	5473621	284
FHI3	ST21C1	CCPT01	IIa	ehxA+;katP-;espP-;etpD-		stx2a	beta1		ST21	Human	Norway	Europe	2002	PRJEB6447	SAMEA2593890	CCPT01	100	123705	5395792	162
FHI70	ST21C1	NZ_LM997147	IIa	ehxA+;katP+;espP-;etpD-	stx1a		beta1		ST21	Human	Norway	Europe	2010	PRJEB6447	SAMEA2593950	NZ_LM997147		240333	5546827	60
FHI4	ST21C1	NZ_LM995951	IIa	ehxA+;katP-;espP+;etpD-		stx2a	beta1		ST21	Human	Norway	Europe	2002	PRJEB6447	SAMEA2593891	NZ_LM995951	100	285178	5486605	46
2011C-3506	ST21C1	JHLS01	IIa	ehxA+;katP+;espP+;etpD-	stx1a		beta1		ST21	Human	USA	North America	2011	PRJNA218110	SAMN02353027	JHLS01	75	56806	5350454	200
2010C-3871	ST21C1	JHFJ01	IIa	ehxA+;katP+;espP+;etpD-	stx1a	stx2a	beta1		ST21	Human	USA	North America	2010	PRJNA218110	SAMN02352978	JHFJ01	100	101782	5461269	303
97-3250	ST21C1	JHEW01	IIa	ehxA+;katP+;espP+;etpD-	stx1a	stx2a	beta1		ST21	Human	USA	North America	1997	PRJNA218110	SAMN08638904	JHEW01	113	160555	5937486	246
MOD1-EC2790	ST21C1	SRR4340534	IIa	ehxA-;katP+;espP-;etpD-	stx1a	stx2a	beta1		ST21	Human	USA	North America	1996	PRJNA230969	SAMN05605333	SRR4340534	95	52354	5784082	524
MOD1-EC1407	ST21C1	SRR5330838	IIa	ehxA+;katP+;espP+;etpD-	stx1a		beta1		ST21	Human	USA	North America	1998	PRJNA230969	SAMN05591671	SRR5330838	76	59189	5588676	503
CFSAN095622	ST21C1	SRR9652092	IIa	ehxA+;katP+;espP+;etpD-	stx1a		beta1		ST21	Bovine	USA	North America	2013	PRJNA230969	SAMN12230480	SRR9652092	101	59940	5462951	444
CFSAN100001	ST21C1	SRR10212156	IIa	ehxA+;katP+;espP+;etpD-	stx1a		beta1		ST21	Bovine	USA	North America	2019	PRJNA230969	SAMN12881730	SRR10212156	95	59963	5602970	444
MOD1-EC1651	ST21C1	SRR4340487	IIa	ehxA-;katP-;espP-;etpD-	stx1a		beta1		ST113	Human	Germany	Europe	——	PRJNA230969	SAMN05607388	SRR4340487	74	73733	5513946	410
MOD1-EC6725	ST21C1	SRR3975534	IIa	ehxA+;katP+;espP+;etpD-	stx1a		beta1		ST21	Human	USA	North America	1993	PRJNA230969	SAMN04992555	SRR3975534	208	75174	5583464	529
MOD1-EC550	ST21C1	SRR5330824	IIa	ehxA-;katP-;espP-;etpD-	stx1a		beta1		ST21	Human	USA	North America	1947	PRJNA230969	SAMN05591573	SRR5330824	113	79007	5550291	549
MOD1-EC1763	ST21C1	SRR5185394	IIa	ehxA+;katP+;espP+;etpD-	stx1a		beta1		ST21	Bovine	Germany	Europe	1998	PRJNA230969	SAMN05605263	SRR5185394	56	87817	5606136	290
MOD1-EC1684	ST21C1	SRR5330941	IIa	ehxA+;katP+;espP+;etpD-	stx1a		beta1		ST21	Human	Australia	Oceania	2005	PRJNA230969	SAMN05607363	SRR5330941	111	106966	5592747	427
MOD1-EC1664	ST21C1	SRR5330926	IIa	ehxA+;katP+;espP+;etpD-	stx1a	stx2a	beta1		ST21	Human	Germany	Europe	2000	PRJNA230969	SAMN05607379	SRR5330926	92	107938	5548865	282
CFSAN095599	ST21C1	SRR9652138	IIa	ehxA+;katP+;espP+;etpD-	stx1a		beta1		ST21	Bovine	USA	North America	2013	PRJNA230969	SAMN12230835	SRR9652138	85	115092	5557757	384
CFSAN027343	ST21C1	SRR8335317	IIa	ehxA+;katP+;espP+;etpD-	stx1a		beta1		ST21	Human	Argentina	South America	1999	PRJNA230969	SAMN10604454	SRR8335317	400	5689156	5778004	2
H133840151	ST21C1	SRR1970559	IIa	ehxA+;katP+;espP+;etpD-	stx1a		beta1		ST21	Human	UK	Europe	——	PRJNA248042	SAMN03481127	SRR1970559	88	92929	5524609	405
H132720854	ST21C1	SRR1981497	IIa	ehxA+;katP+;espP+;etpD-	stx1a		beta1		ST21	Human	UK	Europe	——	PRJNA248042	SAMN03492492	SRR1981497	64	95561	5489453	398
333055	ST21C1	SRR7230211	IIa	ehxA+;katP+;espP+;etpD-		stx2a	beta1		ST21	Human	UK	Europe	2015	PRJNA248792	SAMN09276271	SRR7230211	37	44306	5545312	536
333024	ST21C1	SRR7401612	IIa	ehxA+;katP+;espP+;etpD-	stx1a	stx2a	beta1		ST21	Human	UK	Europe	2015	PRJNA248792	SAMN09462763	SRR7401612	40	46763	5531254	551
333039	ST21C1	SRR7286406	IIa	ehxA+;katP+;espP+;etpD-	stx1a		beta1		ST21	Human	UK	Europe	2015	PRJNA248792	SAMN09388445	SRR7286406	35	49913	5383143	448
333009	ST21C1	SRR7358017	IIa	ehxA+;katP+;espP+;etpD-	stx1a	stx2a	beta1		ST21	Human	UK	Europe	2015	PRJNA248792	SAMN09444030	SRR7358017	48	50050	5366644	429
333052	ST21C1	SRR7277784	IIa	ehxA+;katP+;espP+;etpD-	stx1a	stx2a	beta1		ST21	Human	UK	Europe	2015	PRJNA248792	SAMN09380407	SRR7277784	54	56194	5407393	465
355037	ST21C1	SRR7407948	IIa	ehxA+;katP+;espP+;etpD-	stx1a	stx2a	beta1		ST21	Human	UK	Europe	2017	PRJNA248792	SAMN09467021	SRR7407948	62	58257	5795213	682
333059	ST21C1	SRR7286595	IIa	ehxA+;katP+;espP+;etpD-		stx2a	beta1		ST21	Human	UK	Europe	2015	PRJNA248792	SAMN09388605	SRR7286595	50	63104	5462811	501
480718	ST21C1	SRR7250968	IIa	ehxA+;katP+;espP+;etpD-			beta1		ST21	Human	UK	Europe	2018	PRJNA248792	SAMN09298293	SRR7250968	50	63512	5550199	472
358416	ST21C1	SRR7358106	IIa	ehxA+;katP+;espP+;etpD-	stx1a		beta1		ST21	Human	UK	Europe	2017	PRJNA248792	SAMN09444217	SRR7358106	91	64690	5389786	442
333028	ST21C1	SRR7265837	IIa	ehxA+;katP+;espP+;etpD-	stx1a	stx2a	beta1		ST21	Human	UK	Europe	2015	PRJNA248792	SAMN09371712	SRR7265837	56	65922	5397365	416
399737	ST21C1	SRR7208999	IIa	ehxA+;katP+;espP+;etpD-	stx1a	stx2a	beta1		ST21	Human	UK	Europe	2017	PRJNA248792	SAMN09244154	SRR7208999	64	68860	5571726	557
411446	ST21C1	SRR7291028	IIa	ehxA+;katP+;espP+;etpD-	stx1a	stx2a	beta1		ST21	Human	UK	Europe	2017	PRJNA248792	SAMN09395414	SRR7291028	45	69587	5408442	422
480692	ST21C1	SRR7215895	IIa	ehxA+;katP+;espP+;etpD-	stx1a		beta1		ST21	Human	UK	Europe	2018	PRJNA248792	SAMN09257736	SRR7215895	67	71367	5528388	526
411493	ST21C1	SRR7223101	IIa	ehxA+;katP+;espP+;etpD-	stx1a		beta1		ST21	Human	UK	Europe	2017	PRJNA248792	SAMN09268824	SRR7223101	56	72549	5391452	401
429143	ST21C1	SRR7285435	IIa	ehxA+;katP+;espP+;etpD-	stx1a		beta1		ST21	Human	UK	Europe	2017	PRJNA248792	SAMN09387403	SRR7285435	51	73444	5410727	306
327951	ST21C1	SRR7291027	IIa	ehxA+;katP+;espP+;etpD-	stx1a	stx2a	beta1		ST21	Human	UK	Europe	2016	PRJNA248792	SAMN09395422	SRR7291027	102	76531	5503741	574
369055	ST21C1	SRR7179875	IIa	ehxA+;katP+;espP+;etpD-	stx1a	stx2a	beta1		ST21	Human	UK	Europe	2017	PRJNA248792	SAMN09222056	SRR7179875	66	79318	5402258	427
367260	ST21C1	SRR7367223	IIb	ehxA+;katP+;espP+;etpD-		stx2a	beta1		ST21	Human	UK	Europe	2017	PRJNA248792	SAMN09457236	SRR7367223	70	79318	5434461	435
392823	ST21C1	SRR7291016	IIa	ehxA+;katP+;espP+;etpD-	stx1a	stx2a	beta1		ST21	Human	UK	Europe	2017	PRJNA248792	SAMN09395308	SRR7291016	87	79318	5544826	555
420508	ST21C1	SRR7401645	IIa	ehxA+;katP+;espP+;etpD-	stx1a	stx2a	beta1		ST21	Human	UK	Europe	2017	PRJNA248792	SAMN09462899	SRR7401645	74	80422	5630497	494
565471	ST21C1	SRR7500924	IIa	ehxA+;katP+;espP+;etpD-		stx2a	beta1		ST21	Human	UK	Europe	2018	PRJNA248792	SAMN09633705	SRR7500924	57	80443	5501287	503
495797	ST21C1	SRR7277697	IIa	ehxA+;katP+;espP+;etpD-		stx2a	beta1		ST21	Human	UK	Europe	2018	PRJNA248792	SAMN09380347	SRR7277697	81	80443	5429864	430
424654	ST21C1	SRR7282648	IIa	ehxA+;katP+;espP+;etpD-	stx1a		beta1		ST21	Human	UK	Europe	2017	PRJNA248792	SAMN09385680	SRR7282648	94	81610	5619800	528
544923	ST21C1	SRR7249701	IIa	ehxA+;katP+;espP+;etpD-	stx1a	stx2a	beta1		ST21	Human	UK	Europe	2018	PRJNA248792	SAMN09295007	SRR7249701	70	82377	5857038	503
442909	ST21C1	SRR7191567	IIa	ehxA+;katP+;espP+;etpD-	stx1a		beta1		ST21	Human	UK	Europe	2017	PRJNA248792	SAMN09233242	SRR7191567	58	82560	5545089	432
561064	ST21C1	SRR7457842	IIa	ehxA+;katP+;espP+;etpD-	stx1a	stx2a	beta1		ST21	Human	UK	Europe	2018	PRJNA248792	SAMN09521693	SRR7457842	49	84683	5415569	429
408497	ST21C1	SRR7367231	IIa	ehxA+;katP+;espP+;etpD-	stx1a		beta1		ST21	Human	UK	Europe	2017	PRJNA248792	SAMN09457239	SRR7367231	56	84810	5675477	279
556794	ST21C1	SRR7417185	IIa	ehxA+;katP+;espP+;etpD-		stx2a	beta1		ST21	Human	UK	Europe	2018	PRJNA248792	SAMN09476356	SRR7417185	71	85590	5529540	434
342593	ST21C1	SRR7401713	IIa	ehxA+;katP+;espP+;etpD-		stx2a	beta1		ST21	Human	UK	Europe	2014	PRJNA248792	SAMN09462935	SRR7401713	62	86990	5395130	391
373288	ST21C1	SRR7291022	IIa	ehxA+;katP+;espP+;etpD-	stx1a	stx2a	beta1		ST21	Human	UK	Europe	2017	PRJNA248792	SAMN09395417	SRR7291022	67	87738	5565274	520
361795	ST21C1	SRR7209042	IIa	ehxA+;katP+;espP+;etpD-		stx2a	beta1		ST21	Human	UK	Europe	2017	PRJNA248792	SAMN09244172	SRR7209042	57	87744	5488646	489
416167	ST21C1	SRR7285459	IIa	ehxA+;katP+;espP+;etpD-	stx1a	stx2a	beta1		ST21	Human	UK	Europe	2017	PRJNA248792	SAMN09387422	SRR7285459	61	88491	5587413	472
399915	ST21C1	SRR7186897	IIa	ehxA+;katP+;espP+;etpD-	stx1a		beta1		ST21	Human	UK	Europe	2017	PRJNA248792	SAMN09227617	SRR7186897	43	88639	5613342	281
365359	ST21C1	SRR7290967	IIa	ehxA+;katP+;espP+;etpD-		stx2a	beta1		ST21	Human	UK	Europe	2017	PRJNA248792	SAMN09395186	SRR7290967	58	88877	5701451	490
563007	ST21C1	SRR7474062	IIa	ehxA+;katP+;espP+;etpD-	stx1a		beta1		ST21	Human	UK	Europe	2018	PRJNA248792	SAMN09607011	SRR7474062	82	89337	5767321	503
533370	ST21C1	SRR7286380	IIa	ehxA+;katP+;espP+;etpD-	stx1a	stx2a	beta1		ST21	Human	UK	Europe	2018	PRJNA248792	SAMN09388418	SRR7286380	71	91273	5555705	454
470198	ST21C1	SRR7291837	IIa	ehxA+;katP+;espP+;etpD-		stx2a	beta1		ST21	Human	UK	Europe	2018	PRJNA248792	SAMN09396428	SRR7291837	96	91648	5449313	433
423068	ST21C1	SRR7358111	IIa	ehxA+;katP+;espP+;etpD-	stx1a	stx2a	beta1		ST21	Human	UK	Europe	2017	PRJNA248792	SAMN09444203	SRR7358111	55	91958	5534578	416
536046	ST21C1	SRR7290898	IIa	ehxA+;katP+;espP+;etpD-	stx1a		beta1		ST21	Human	UK	Europe	2018	PRJNA248792	SAMN09395135	SRR7290898	29	91979	5497077	268
563423	ST21C1	SRR7474038	IIa	ehxA+;katP+;espP+;etpD-		stx2a	beta1		ST21	Human	UK	Europe	2018	PRJNA248792	SAMN09606977	SRR7474038	29	92066	5640710	255
373236	ST21C1	SRR7291018	IIa	ehxA+;katP+;espP+;etpD-	stx1a		beta1		ST21	Human	UK	Europe	2017	PRJNA248792	SAMN09395303	SRR7291018	88	92082	5574357	530
394895	ST21C1	SRR7286461	IIa	ehxA+;katP+;espP+;etpD-	stx1a		beta1		ST21	Human	UK	Europe	2017	PRJNA248792	SAMN09388463	SRR7286461	87	92084	5479559	519
427620	ST21C1	SRR7221120	IIa	ehxA+;katP+;espP+;etpD-	stx1a		beta1		ST21	Human	UK	Europe	2017	PRJNA248792	SAMN09266730	SRR7221120	73	92086	5436388	524
527588	ST21C1	SRR7265976	IIa	ehxA+;katP+;espP+;etpD-	stx1a		beta1		ST8321	Human	UK	Europe	2018	PRJNA248792	SAMN09371855	SRR7265976	53	92108	5488445	437
563422	ST21C1	SRR7474058	IIa	ehxA+;katP+;espP+;etpD-		stx2a	beta1		ST21	Human	UK	Europe	2018	PRJNA248792	SAMN09606990	SRR7474058	42	92184	5459910	289
545306	ST21C1	SRR7291659	IIa	ehxA+;katP+;espP+;etpD-	stx1a		beta1		ST21	Human	UK	Europe	2018	PRJNA248792	SAMN09396062	SRR7291659	55	92230	5478561	250
553743	ST21C1	SRR7367561	IIa	ehxA+;katP+;espP+;etpD-	stx1a		beta1		ST21	Human	UK	Europe	2018	PRJNA248792	SAMN09458735	SRR7367561	162	92314	5744668	560
528472	ST21C1	SRR7184263	IIa	ehxA+;katP+;espP+;etpD-	stx1a	stx2a	beta1		ST21	Human	UK	Europe	2018	PRJNA248792	SAMN09225382	SRR7184263	33	93577	5372022	259
416270	ST21C1	SRR7172064	IIa	ehxA+;katP+;espP+;etpD-	stx1a	stx2a	beta1		ST21	Human	UK	Europe	2017	PRJNA248792	SAMN09214246	SRR7172064	35	93778	5553766	262
572499	ST21C1	SRR7588728	IIa	ehxA+;katP+;espP+;etpD-	stx1a		beta1		ST21	Human	UK	Europe	2018	PRJNA248792	SAMN09710707	SRR7588728	78	95104	5505334	530
524355	ST21C1	SRR7184429	IIa	ehxA+;katP+;espP+;etpD-	stx1a	stx2a	beta1		ST21	Human	UK	Europe	2018	PRJNA248792	SAMN09225644	SRR7184429	122	95423	5459987	468
410823	ST21C1	SRR7249735	IIa	ehxA+;katP+;espP-;etpD-	stx1a	stx2a	beta1		ST21	Human	UK	Europe	2017	PRJNA248792	SAMN09295066	SRR7249735	46	95553	5385527	249
432741	ST21C1	SRR7250975	IIa	ehxA+;katP+;espP+;etpD-		stx2a	beta1		ST21	Human	UK	Europe	2017	PRJNA248792	SAMN09298299	SRR7250975	70	95644	5492414	410
342600	ST21C1	SRR7208636	IIa	ehxA+;katP+;espP+;etpD-	stx1a	stx2a	beta1		ST21	Human	UK	Europe	2014	PRJNA248792	SAMN09244111	SRR7208636	64	96046	5539836	501
528538	ST21C1	SRR7204392	IIa	ehxA+;katP+;espP+;etpD-	stx1a	stx2a	beta1		ST21	Human	UK	Europe	2018	PRJNA248792	SAMN09238678	SRR7204392	78	96363	5462672	453
563425	ST21C1	SRR7474051	IIa	ehxA+;katP+;espP+;etpD-	stx1a		beta1		ST21	Human	UK	Europe	2018	PRJNA248792	SAMN09606991	SRR7474051	44	96557	5413968	268
317684	ST21C1	SRR7266833	IIa	ehxA+;katP+;espP+;etpD-			beta1		ST21	Human	UK	Europe	2016	PRJNA248792	SAMN09372492	SRR7266833	74	97669	5452648	387
353873	ST21C1	SRR7285555	IIa	ehxA+;katP+;espP+;etpD-		stx2a	beta1		ST21	Human	UK	Europe	2017	PRJNA248792	SAMN09387707	SRR7285555	124	98647	5362181	416
420513	ST21C1	SRR7230323	IIb	ehxA+;katP+;espP+;etpD-		stx2a	beta1		ST21	Human	UK	Europe	2017	PRJNA248792	SAMN09276534	SRR7230323	88	98651	5393767	417
389609	ST21C1	SRR7250948	IIa	ehxA+;katP+;espP+;etpD-	stx1a		beta1		ST21	Human	UK	Europe	2017	PRJNA248792	SAMN09298275	SRR7250948	44	100632	5403158	252
556795	ST21C1	SRR7417183	IIa	ehxA+;katP+;espP+;etpD-	stx1a	stx2a	beta1		ST21	Human	UK	Europe	2018	PRJNA248792	SAMN09476355	SRR7417183	56	100969	5493156	269
546053	ST21C1	SRR7291550	IIa	ehxA+;katP+;espP+;etpD-		stx2a	beta1		ST21	Human	UK	Europe	2018	PRJNA248792	SAMN09395426	SRR7291550	36	101995	5414985	264
531329	ST21C1	SRR7505765	IIa	ehxA+;katP+;espP+;etpD-	stx1a	stx2a	beta1		ST21	Food	UK	Europe	2018	PRJNA248792	SAMN09637269	SRR7505765	29	104058	5423635	262
401603	ST21C1	SRR7367412	IIa	ehxA+;katP+;espP+;etpD-	stx1a		beta1		ST21	Human	UK	Europe	2017	PRJNA248792	SAMN09457725	SRR7367412	47	104063	5341351	238
402945	ST21C1	SRR7500902	IIa	ehxA+;katP+;espP+;etpD-	stx1a	stx2a	beta1		ST21	——	UK	Europe	2017	PRJNA248792	SAMN09633696	SRR7500902	51	104081	5509986	455
418884	ST21C1	SRR7265933	IIa	ehxA+;katP+;espP+;etpD-	stx1a		beta1		ST21	Human	UK	Europe	2017	PRJNA248792	SAMN09371809	SRR7265933	93	104107	5559890	432
573593	ST21C1	SRR7588698	IIa	ehxA+;katP+;espP+;etpD-		stx2a	beta1		ST21	Human	UK	Europe	2018	PRJNA248792	SAMN09710670	SRR7588698	43	104158	5378736	283
342607	ST21C1	SRR7291954	IIa	ehxA+;katP+;espP+;etpD-	stx1a		beta1		ST21	Human	UK	Europe	2014	PRJNA248792	SAMN09396587	SRR7291954	85	104160	5476884	454
544933	ST21C1	SRR7250995	IIa	ehxA+;katP+;espP+;etpD-	stx1a		beta1		ST1705	Human	UK	Europe	2018	PRJNA248792	SAMN09298321	SRR7250995	86	104162	5515277	430
570834	ST21C1	SRR7527618	IIa	ehxA+;katP+;espP+;etpD-		stx2a	beta1		ST21	Human	UK	Europe	2018	PRJNA248792	SAMN09666231	SRR7527618	50	106593	5338836	209
573613	ST21C1	SRR7588711	IIa	ehxA+;katP+;espP+;etpD-	stx1a		beta1		ST21	Human	UK	Europe	2018	PRJNA248792	SAMN09710700	SRR7588711	58	108889	5531585	452
406614	ST21C1	SRR7244220	IIa	ehxA+;katP+;espP+;etpD-	stx1a		beta1		ST21	Human	UK	Europe	2017	PRJNA248792	SAMN09290295	SRR7244220	42	109386	5364036	262
569981	ST21C1	SRR7527616	IIa	ehxA+;katP+;espP+;etpD-	stx1a		beta1		ST21	Human	UK	Europe	2018	PRJNA248792	SAMN09666230	SRR7527616	41	112209	5358219	234
533372	ST21C1	SRR7249733	IIa	ehxA+;katP+;espP+;etpD-	stx1a	stx2a	beta1		ST21	Human	UK	Europe	2018	PRJNA248792	SAMN09295068	SRR7249733	73	113852	5572799	443
570833	ST21C1	SRR7527032	IIa	ehxA+;katP+;espP+;etpD-	stx1a	stx2a	beta1		ST21	Human	UK	Europe	2018	PRJNA248792	SAMN09666223	SRR7527032	37	116693	5466681	250
559777	ST21C1	SRR7456568	IIa	ehxA+;katP+;espP+;etpD-	stx1a		beta1		ST21	Human	UK	Europe	2018	PRJNA248792	SAMN09519653	SRR7456568	88	117992	5410036	409
2270-502_12	ST21C1	SRR2035404	IIa	ehxA+;katP+;espP+;etpD-	stx1a	stx2a	beta1		ST21	Human	UK	Europe	2012	PRJNA259827	SAMN03703972	SRR2035404	110.48	75501	5450425	237
259_10	ST21C1	SRR2035366	IIa	ehxA+;katP-;espP+;etpD-		stx2a	beta1		ST21	Human	UK	Europe	2010	PRJNA259827	SAMN03703954	SRR2035366	38.88	96132	5514576	209
637_13	ST21C1	SRR2035374	IIa	ehxA+;katP+;espP+;etpD-		stx2a	beta1		ST21	Human	UK	Europe	2013	PRJNA259827	SAMN03703965	SRR2035374	90.91	96411	5374737	306
627_12	ST21C1	SRR2035368	IIa	ehxA+;katP+;espP+;etpD-		stx2a	beta1		ST21	Human	UK	Europe	2012	PRJNA259827	SAMN03703956	SRR2035368	84.3	98727	5686540	347
467_10	ST21C1	SRR2120768	IIa	ehxA+;katP+;espP+;etpD-		stx2a	beta1		ST21	Human	UK	Europe	2010	PRJNA259827	SAMN03703966	SRR2120768	63.23	101073	5441765	330
626_12	ST21C1	SRR2035399	IIa	ehxA+;katP+;espP+;etpD-		stx2a	beta1		ST21	Human	UK	Europe	2012	PRJNA259827	SAMN03703969	SRR2035399	143.35	101082	5708692	360
165_12	ST21C1	SRR2035370	IIa	ehxA+;katP+;espP+;etpD-	stx1a	stx2a	beta1		ST21	Human	UK	Europe	2012	PRJNA259827	SAMN03703958	SRR2035370	56.88	101084	5744614	384
482_12	ST21C1	SRR2035364	IIa	ehxA+;katP+;espP+;etpD-		stx2a	beta1		ST21	Human	UK	Europe	2012	PRJNA259827	SAMN03703952	SRR2035364	81.09	101161	5723046	351
605_10	ST21C1	SRR2035363	IIa	ehxA+;katP+;espP+;etpD-	stx1a	stx2a	beta1		ST21	Human	UK	Europe	2010	PRJNA259827	SAMN03703951	SRR2035363	61.19	102417	5514367	387
519_11	ST21C1	SRR2120771	IIa	ehxA-;katP+;espP+;etpD-	stx1a	stx2a	beta1		ST21	Human	UK	Europe	2011	PRJNA259827	SAMN03703953	SRR2120771	50	104251	5527953	382
460_09	ST21C1	SRR2035403	IIa	ehxA+;katP+;espP+;etpD-	stx1a	stx2a	beta1		ST21	Human	UK	Europe	2009	PRJNA259827	SAMN03703971	SRR2035403	135.44	114262	5644612	384
461_09	ST21C1	SRR2036124	IIa	ehxA+;katP+;espP+;etpD-	stx1a	stx2a	beta1		ST21	Human	UK	Europe	2009	PRJNA259827	SAMN03704037	SRR2036124	50	115278	5620810	401
FSIS11810879	ST21C1	SRR7439030	IIa	ehxA+;katP+;espP+;etpD-	stx1a		beta1		ST21	Bovine	USA	North America	2018	PRJNA268206	SAMN09489540	SRR7439030	90	56842	5675481	417
FSIS1503257	ST21C1	SRR2132075	IIa	ehxA-;katP-;espP+;etpD-	stx1a		beta1		ST21	Bovine	USA	North America	2014	PRJNA268206	SAMN03940974	SRR2132075	98.04	89431	5496903	379
FSIS1500928	ST21C1	SRR2125835	IIa	ehxA+;katP+;espP+;etpD-	stx1a		beta1		ST21	Bovine	USA	North America	2013	PRJNA268206	SAMN03921934	SRR2125835	61	95063	5670588	340
FSIS31902644	ST21C1	SRR10166241	IIb	ehxA+;katP+;espP+;etpD-	stx1a		beta1		ST21	Bovine	USA	North America	2019	PRJNA268206	SAMN12822604	SRR10166241	180	95310	5509601	409
FSIS1503454	ST21C1	SRR3457938	IIa	ehxA-;katP+;espP+;etpD-	stx1a		beta1		ST21	Bovine	USA	North America	2015	PRJNA268206	SAMN04909393	SRR3457938	212	98869	5557978	386
FSIS1701668	ST21C1	SRR5683240	IIa	ehxA-;katP-;espP-;etpD-	stx1a		beta1		ST21	Bovine	USA	North America	2017	PRJNA268206	SAMN07237071	SRR5683240	119	101082	5407006	360
FSIS1500738	ST21C1	SRR2125697	IIa	ehxA+;katP+;espP+;etpD-	stx1a		beta1		ST21	Bovine	USA	North America	2015	PRJNA268206	SAMN03897505	SRR2125697	98.01	101161	5797585	341
FSIS1502187	ST21C1	SRR3405225	IIb	ehxA+;katP+;espP+;etpD-	stx1a		beta1		ST21	Bovine	USA	North America	2015	PRJNA268206	SAMN04870912	SRR3405225	160	101956	5633361	387
FSIS12029092	ST21C1	SRR11248367	IIa	ehxA-;katP-;espP+;etpD-	stx1a		beta1		ST21	Bovine	USA	North America	2020	PRJNA268206	SAMN14308498	SRR11248367	305	102778	5520827	373
FSIS1500917	ST21C1	SRR2125827	IIa	ehxA+;katP+;espP+;etpD-	stx1a		beta1		ST21	Bovine	USA	North America	2015	PRJNA268206	SAMN03921932	SRR2125827	70.49	104254	5774819	337
FSIS1500948	ST21C1	SRR2125824	IIa	ehxA+;katP+;espP+;etpD-	stx1a		beta1		ST21	Bovine	USA	North America	2014	PRJNA268206	SAMN03921935	SRR2125824	66.83	104266	5760421	343
FSIS1703695	ST21C1	SRR5955218	IIa	ehxA+;katP+;espP+;etpD-	stx1a		beta1		ST21	Bovine	USA	North America	2017	PRJNA268206	SAMN07519844	SRR5955218	92	105011	5596835	416
FSIS31901739	ST21C1	SRR8839642	IIa	ehxA+;katP+;espP+;etpD-	stx1a		beta1		ST21	Bovine	USA	North America	2019	PRJNA268206	SAMN11320599	SRR8839642	145	109381	5594026	404
FSIS1502555	ST21C1	SRR3185247	IIa	ehxA+;katP+;espP+;etpD-	stx1a	stx2a	beta1		ST21	Bovine	USA	North America	2015	PRJNA268206	SAMN04510514	SRR3185247	70	112880	5683190	363
FSIS1607507	ST21C1	SRR4106376	IIa	ehxA+;katP+;espP+;etpD-	stx1a		beta1		ST21	Bovine	USA	North America	2016	PRJNA268206	SAMN05720813	SRR4106376	102	126844	5416262	324
EC-0001	ST21C1	SRR6325334	IIa	ehxA+;katP+;espP+;etpD-	stx1a		beta1		ST21	Human	Argentina	South America	2002	PRJNA277984	SAMN08097579	SRR6325334	56	92398	5616069	651
TX-ACB1500617	ST21C1	SRR3110548	IIa	ehxA+;katP+;espP+;etpD-	stx1a		beta1		ST21	Human	USA	North America	2015	PRJNA284275	SAMN04421279	SRR3110548	68	40370	5370400	431
TX-ACB1302578	ST21C1	SRR3990958	IIa	ehxA+;katP+;espP+;etpD-	stx1a		beta1		ST21	Human	USA	North America	2013	PRJNA284275	SAMN05371102	SRR3990958	52	66879	5594016	433
36079	ST21C1	LDXH02	IIa	ehxA+;katP+;espP+;etpD-		stx2a	beta1		ST21	Human	France	Europe	2013	PRJNA284656	SAMN03704965	LDXH02	265	468155	5735083	23
36084	ST21C1	LDXI02	IIa	ehxA+;katP+;espP+;etpD-		stx2a	beta1		ST21	Human	France	Europe	2013	PRJNA284656	SAMN03704963	LDXI02	203	482424	5847489	39
STEC 487	ST21C1	LODA01	IIa	ehxA+;katP+;espP+;etpD-	stx1a		beta1		ST21	Human	Netherlands	Europe	2013	PRJNA285020	SAMN04002616	LODA01	63	92170	5652824	317
STEC 709	ST21C1	LOFM01	IIa	ehxA+;katP+;espP+;etpD-	stx1a	stx2a	beta1		ST21	Human	Netherlands	Europe	2013	PRJNA285020	SAMN04002626	LOFM01	166	97024	5526932	235
STEC 2920	ST21C1	LOIU01	IIa	ehxA+;katP-;espP+;etpD-	stx1a		beta1		ST21	Human	Netherlands	Europe	2013	PRJNA285020	SAMN04002700	LOIU01	57	100915	5609532	280
STEC 563	ST21C1	LODD01	IIa	ehxA+;katP+;espP+;etpD-	stx1a	stx2a	beta1		ST21	Human	Netherlands	Europe	2013	PRJNA285020	SAMN04002619	LODD01	128	100963	5549135	260
STEC 380	ST21C1	LOCV01	IIa	ehxA+;katP+;espP+;etpD-	stx1a		beta1		ST21	Human	Netherlands	Europe	2013	PRJNA285020	SAMN04002611	LOCV01	104	103225	5501553	287
STEC 1117	ST21C1	LOFU01	IIa	ehxA+;katP+;espP+;etpD-	stx1a		beta1		ST21	Human	Netherlands	Europe	2013	PRJNA285020	SAMN04002634	LOFU01	42	103336	5552016	247
STEC 510-5	ST21C1	MRVV01	IIa	ehxA+;katP+;espP+;etpD-		stx2a	beta1		ST7217	Human	Israel	Asia	2016	PRJNA285020	SAMN06131772	MRVV01	113	104053	5424246	219
STEC 1293	ST21C1	LOGF01	IIa	ehxA+;katP+;espP+;etpD-	stx1a	stx2a	beta1		ST21	Human	Netherlands	Europe	2013	PRJNA285020	SAMN04002645	LOGF01	170	111772	5497990	252
FWSEC0133	ST21C1	RRGY01	IIa	ehxA+;katP+;espP+;etpD-	stx1a		beta1		ST21	Human	Canada	North America	2011	PRJNA287560	SAMN08797079	RRGY01	96	89177	5386670	274
FWSEC0072	ST21C1	RRER01	IIa	ehxA+;katP+;espP+;etpD-	stx1a		beta1		ST21	Human	Denmark	Europe	2005	PRJNA287560	SAMN08797018	RRER01	94	89373	5518367	390
FWSEC0001	ST21C1	NZ_CP031922	IIa	ehxA+;katP+;espP+;etpD-	stx1a	stx2a	beta1		ST21	Human	Canada	North America	2002	PRJNA287560	SAMN08768102	NZ_CP031922	55	92046	5559472	760
FWSEC0275	ST21C1	RRJR01	IIa	ehxA+;katP+;espP+;etpD-	stx1a		beta1		ST7217	Environment	Canada	North America	2012	PRJNA287560	SAMN08797158	RRJR01	84	101073	5417262	399
FWSEC0624	ST21C1	RRTO01	IIa	ehxA+;katP+;espP+;etpD-	stx1a		beta1		ST21	——	Canada	North America	2012	PRJNA287560	SAMN08797440	RRTO01	214	104252	5495702	433
I2017012659-S5	ST21C1	SRR5985982	IIa	ehxA+;katP+;espP+;etpD-	stx1a		beta1		ST21	——	USA	North America	2017	PRJNA311907	SAMN07525046	SRR5985982	82	101082	5439949	435
93279	ST21C1	SRR3241986	IIa	ehxA+;katP+;espP+;etpD-	stx1a	stx2a	beta1		ST21	Human	UK	Europe	2014	PRJNA315192	SAMN04568167	SRR3241986	57	59212	5600829	338
101272	ST21C1	SRR3241855	IIa	ehxA+;katP+;espP+;etpD-	stx1a	stx2a	beta1		ST21	Human	UK	Europe	2014	PRJNA315192	SAMN04568145	SRR3241855	77	62892	5658536	550
164831	ST21C1	SRR5023675	IIa	ehxA+;katP+;espP+;etpD-	stx1a		beta1		ST21	Human	UK	Europe	2015	PRJNA315192	SAMN06017457	SRR5023675	86	65422	5456019	443
640329	ST21C1	SRR8240401	IIa	ehxA+;katP+;espP+;etpD-		stx2a	beta1		ST21	Human	UK	Europe	2018	PRJNA315192	SAMN10473873	SRR8240401	41	66758	5376932	271
924867	ST21C1	SRR11550293	IIa	ehxA+;katP+;espP+;etpD-	stx1a		beta1		ST21	Human	UK	Europe	2020	PRJNA315192	SAMN14602560	SRR11550293	98	68360	5411523	387
93288	ST21C1	SRR3241849	IIa	ehxA+;katP+;espP+;etpD-	stx1a	stx2a	beta1		ST21	Human	UK	Europe	2014	PRJNA315192	SAMN04568139	SRR3241849	57	68823	5410917	300
178810	ST21C1	SRR5031182	IIa	ehxA+;katP+;espP+;etpD-	stx1a	stx2a	beta1		ST21	Human	UK	Europe	2015	PRJNA315192	SAMN06030800	SRR5031182	62	69596	5472464	482
624512	ST21C1	SRR8086652	IIa	ehxA+;katP+;espP+;etpD-		stx2a	beta1		ST21	Human	UK	Europe	2018	PRJNA315192	SAMN10269649	SRR8086652	53	71941	5470151	370
93270	ST21C1	SRR3241998	IIa	ehxA+;katP+;espP+;etpD-		stx2d	beta1		ST21	Human	UK	Europe	2014	PRJNA315192	SAMN04568177	SRR3241998	67	72829	5626709	282
143493	ST21C1	SRR4176976	IIa	ehxA+;katP+;espP+;etpD-	stx1a	stx2a	beta1		ST21	Human	UK	Europe	2015	PRJNA315192	SAMN05733904	SRR4176976	46	73591	5375436	284
903408	ST21C1	SRR11361738	IIa	ehxA+;katP+;espP+;etpD-	stx1a		beta1		ST21	Human	UK	Europe	2020	PRJNA315192	SAMN14417632	SRR11361738	88	73882	5607135	448
810129	ST21C1	SRR10212139	IIa	ehxA+;katP+;espP+;etpD-	stx1a	stx2a	beta1		ST21	Human	UK	Europe	2019	PRJNA315192	SAMN12881691	SRR10212139	65	74013	5501029	414
93309	ST21C1	SRR3240962	IIa	ehxA+;katP+;espP+;etpD-	stx1a	stx2a	beta1		ST21	Human	UK	Europe	2014	PRJNA315192	SAMN04567807	SRR3240962	45	74517	5423524	384
93280	ST21C1	SRR3241985	IIa	ehxA+;katP+;espP+;etpD-		stx2a	beta1		ST21	Human	UK	Europe	2014	PRJNA315192	SAMN04568166	SRR3241985	55	74989	5331180	248
730733	ST21C1	SRR8981798	IIa	ehxA+;katP+;espP+;etpD-		stx2a	beta1		ST21	Human	UK	Europe	2019	PRJNA315192	SAMN11522405	SRR8981798	75	76106	5370180	440
155793	ST21C1	SRR4181498	IIa	ehxA+;katP+;espP+;etpD-	stx1a	stx2a	beta1		ST21	Human	UK	Europe	2015	PRJNA315192	SAMN05734305	SRR4181498	61	76535	5570807	464
755776	ST21C1	SRR9260656	IIa	ehxA+;katP+;espP+;etpD-	stx1a	stx2a	beta1		ST21	Human	UK	Europe	2019	PRJNA315192	SAMN12007313	SRR9260656	71	76821	5436084	461
616981	ST21C1	SRR7988739	IIa	ehxA+;katP+;espP+;etpD-	stx1a	stx2a	beta1		ST21	Human	UK	Europe	2018	PRJNA315192	SAMN10224390	SRR7988739	73	77054	5606627	473
808062	ST21C1	SRR10228503	IIa	ehxA+;katP+;espP+;etpD-	stx1a	stx2a	beta1		ST21	Human	UK	Europe	2019	PRJNA315192	SAMN12909657	SRR10228503	55	77149	5498512	375
152430	ST21C1	SRR4786954	IIa	ehxA+;katP+;espP+;etpD-	stx1a	stx2a	beta1		ST21	Human	UK	Europe	2015	PRJNA315192	SAMN05964139	SRR4786954	34	77517	5521377	395
764537	ST21C1	SRR9598279	IIa	ehxA+;katP+;espP+;etpD-	stx1a	stx2a	beta1		ST21	Human	UK	Europe	2019	PRJNA315192	SAMN12142765	SRR9598279	95	78155	5464662	423
599541	ST21C1	SRR7850163	IIa	ehxA+;katP+;espP+;etpD-	stx1a	stx2a	beta1		ST21	Human	UK	Europe	2018	PRJNA315192	SAMN10075666	SRR7850163	68	78685	5516288	483
790556	ST21C1	SRR10005856	IIa	ehxA+;katP+;espP+;etpD-	stx1a	stx2a	beta1		ST21	Human	UK	Europe	2019	PRJNA315192	SAMN12610431	SRR10005856	133	79101	5383748	358
146050	ST21C1	SRR4180807	IIa	ehxA+;katP+;espP+;etpD-	stx1a		beta1		ST21	Human	UK	Europe	2015	PRJNA315192	SAMN05734001	SRR4180807	64	79127	5442302	446
862426	ST21C1	SRR10799745	IIa	ehxA+;katP+;espP+;etpD-	stx1a		beta1		ST21	Human	UK	Europe	2019	PRJNA315192	SAMN13696345	SRR10799745	85	79128	5398869	265
647922	ST21C1	SRR8283101	IIa	ehxA+;katP+;espP+;etpD-	stx1a	stx2a	beta1		ST21	Human	UK	Europe	2018	PRJNA315192	SAMN10524506	SRR8283101	97	79243	5397023	456
305178	ST21C1	SRR4897571	IIa	ehxA+;katP+;espP+;etpD-	stx1a	stx2a	beta1		ST21	Human	UK	Europe	2016	PRJNA315192	SAMN05980849	SRR4897571	100	79318	5490482	428
129514	ST21C1	SRR5023689	IIb	ehxA+;katP+;espP+;etpD-	stx1a		beta1		ST21	Human	UK	Europe	2015	PRJNA315192	SAMN06017298	SRR5023689	57	79362	5445589	457
663141	ST21C1	SRR8444434	IIa	ehxA+;katP+;espP+;etpD-		stx2a	beta1		ST21	Human	UK	Europe	2018	PRJNA315192	SAMN10752119	SRR8444434	79	79473	5471750	444
808064	ST21C1	SRR10231918	IIa	ehxA+;katP+;espP+;etpD-	stx1a		beta1		ST21	Human	UK	Europe	2019	PRJNA315192	SAMN12913190	SRR10231918	52	79478	5394950	334
644178	ST21C1	SRR8268967	IIa	ehxA+;katP+;espP+;etpD-		stx2a	beta1		ST21	Human	UK	Europe	2018	PRJNA315192	SAMN10505996	SRR8268967	114	79625	5556061	508
647911	ST21C1	SRR8281092	IIa	ehxA+;katP+;espP+;etpD-	stx1a		beta1		ST21	Human	UK	Europe	2018	PRJNA315192	SAMN10521755	SRR8281092	81	80632	5587554	493
152422	ST21C1	SRR4181594	IIa	ehxA+;katP+;espP+;etpD-	stx1a		beta1		ST21	Human	UK	Europe	2015	PRJNA315192	SAMN05734380	SRR4181594	50	80700	5496454	417
179794	ST21C1	SRR5029829	IIb	ehxA+;katP+;espP+;etpD-	stx1a		beta1		ST21	Human	UK	Europe	2015	PRJNA315192	SAMN06029434	SRR5029829	52	80867	5793101	504
161923	ST21C1	SRR4786590	IIa	ehxA+;katP+;espP+;etpD-	stx1a		beta1		ST21	Human	UK	Europe	2015	PRJNA315192	SAMN05964146	SRR4786590	44	80880	5597843	366
788290	ST21C1	SRR9973699	IIa	ehxA+;katP+;espP+;etpD-	stx1a		beta1		ST21	Human	UK	Europe	2019	PRJNA315192	SAMN12584946	SRR9973699	101	81197	5461153	435
93314	ST21C1	SRR3241868	IIa	ehxA+;katP+;espP+;etpD-	stx1a		beta1		ST21	Human	UK	Europe	2014	PRJNA315192	SAMN04568157	SRR3241868	79	81544	5462717	469
182811	ST21C1	SRR4184809	IIa	ehxA+;katP+;espP+;etpD-	stx1a		beta1		ST21	Human	UK	Europe	2015	PRJNA315192	SAMN05735351	SRR4184809	52	81712	5565990	436
126078	ST21C1	SRR5024296	IIa	ehxA+;katP+;espP+;etpD-	stx1a		beta1		ST21	Human	UK	Europe	2015	PRJNA315192	SAMN06018986	SRR5024296	58	81900	5422980	444
806274	ST21C1	SRR10228137	IIa	ehxA+;katP+;espP+;etpD-	stx1a	stx2a	beta1		ST21	Human	UK	Europe	2019	PRJNA315192	SAMN12909654	SRR10228137	82	81999	5517593	420
182039	ST21C1	SRR5031246	IIa	ehxA+;katP+;espP+;etpD-	stx1a	stx2a	beta1		ST21	Human	UK	Europe	2015	PRJNA315192	SAMN06030882	SRR5031246	80	82339	5588358	489
209720	ST21C1	SRR5029690	IIa	ehxA+;katP+;espP+;etpD-	stx1a		beta1		ST21	Human	UK	Europe	2016	PRJNA315192	SAMN06029372	SRR5029690	34	82595	5574594	467
596211	ST21C1	SRR7839356	IIa	ehxA+;katP+;espP+;etpD-	stx1a		beta1		ST21	Human	UK	Europe	2018	PRJNA315192	SAMN10066359	SRR7839356	64	82631	5520840	436
575637	ST21C1	SRR7827072	IIa	ehxA+;katP+;espP+;etpD-	stx1a		beta1		ST21	Human	UK	Europe	2018	PRJNA315192	SAMN10057757	SRR7827072	80	82726	5598857	534
647916	ST21C1	SRR8281112	IIa	ehxA+;katP+;espP+;etpD-		stx2a	beta1		ST21	Human	UK	Europe	2018	PRJNA315192	SAMN10521778	SRR8281112	108	82854	5570512	513
135023	ST21C1	SRR5023882	IIb	ehxA+;katP+;espP+;etpD-	stx1a		beta1		ST21	Human	UK	Europe	2015	PRJNA315192	SAMN06018519	SRR5023882	57	82893	5407892	265
143507	ST21C1	SRR4177437	IIa	ehxA+;katP+;espP+;etpD-	stx1a		beta1		ST21	Human	UK	Europe	2015	PRJNA315192	SAMN05733928	SRR4177437	41	83447	5393270	330
93306	ST21C1	SRR3241852	IIa	ehxA+;katP+;espP+;etpD-	stx1a	stx2a	beta1		ST21	Human	UK	Europe	2014	PRJNA315192	SAMN04568142	SRR3241852	57	83958	5540428	485
846526	ST21C1	SRR10566680	IIa	ehxA+;katP+;espP+;etpD-		stx2a	beta1		ST21	Human	UK	Europe	2019	PRJNA315192	SAMN13440780	SRR10566680	58	84219	5403754	238
93310	ST21C1	SRR3240963	IIa	ehxA+;katP+;espP+;etpD-	stx1a	stx2a	beta1		ST21	Human	UK	Europe	2014	PRJNA315192	SAMN04567808	SRR3240963	57	84387	5516874	456
810131	ST21C1	SRR10212192	IIa	ehxA+;katP+;espP+;etpD-	stx1a	stx2a	beta1		ST21	Human	UK	Europe	2019	PRJNA315192	SAMN12881790	SRR10212192	135	84482	5532420	433
143517	ST21C1	SRR5029826	IIa	ehxA+;katP+;espP+;etpD-	stx1a		beta1		ST21	Human	UK	Europe	2015	PRJNA315192	SAMN06029438	SRR5029826	60	84596	5458131	464
611051	ST21C1	SRR7943894	IIa	ehxA+;katP+;espP+;etpD-		stx2a	beta1		ST21	Human	UK	Europe	2018	PRJNA315192	SAMN10146734	SRR7943894	51	84676	5371112	328
723834	ST21C1	SRR8923805	IIa	ehxA-;katP+;espP+;etpD-	stx1a		beta1		ST21	Human	UK	Europe	2019	PRJNA315192	SAMN11457149	SRR8923805	61	85178	5574409	269
161925	ST21C1	SRR5033722	IIa	ehxA+;katP+;espP+;etpD-		stx2a	beta1		ST21	Human	UK	Europe	2015	PRJNA315192	SAMN06035372	SRR5033722	51	85464	5468825	408
617039	ST21C1	SRR7988724	IIa	ehxA+;katP+;espP+;etpD-	stx1a		beta1		ST21	Human	UK	Europe	2018	PRJNA315192	SAMN10224342	SRR7988724	59	85540	5600161	319
629355	ST21C1	SRR8117836	IIa	ehxA+;katP+;espP+;etpD-		stx2a	beta1		ST21	Human	UK	Europe	2018	PRJNA315192	SAMN10336666	SRR8117836	55	85689	5437448	423
591862	ST21C1	SRR7839311	IIa	ehxA+;katP+;espP+;etpD-		stx2a	beta1		ST21	Human	UK	Europe	2018	PRJNA315192	SAMN10065476	SRR7839311	68	85734	5442609	401
238378	ST21C1	SRR3579373	IIa	ehxA+;katP+;espP+;etpD-	stx1a		beta1		ST21	Human	UK	Europe	2016	PRJNA315192	SAMN05171043	SRR3579373	51	85933	5733794	427
755777	ST21C1	SRR9259308	IIa	ehxA+;katP+;espP+;etpD-		stx2a	beta1		ST21	Human	UK	Europe	2019	PRJNA315192	SAMN12007441	SRR9259308	86	86116	5470023	443
712438	ST21C1	SRR8820629	IIa	ehxA+;katP+;espP+;etpD-		stx2a	beta1		ST21	Human	UK	Europe	2019	PRJNA315192	SAMN11292693	SRR8820629	66	86383	5442953	432
810206	ST21C1	SRR10212171	IIb	ehxA+;katP+;espP+;etpD-	stx1a	stx2a	beta1		ST21	Human	UK	Europe	2019	PRJNA315192	SAMN12881732	SRR10212171	59	86710	5373207	243
181950	ST21C1	SRR4184819	IIa	ehxA+;katP+;espP+;etpD-	stx1a	stx2a	beta1		ST21	Human	UK	Europe	2015	PRJNA315192	SAMN05735354	SRR4184819	39	87764	5360059	262
195530	ST21C1	SRR3578617	IIa	ehxA+;katP+;espP+;etpD-		stx2a	beta1		ST384	Human	UK	Europe	2015	PRJNA315192	SAMN05170779	SRR3578617	54	87997	5923949	572
899109	ST21C1	SRR11361846	IIa	ehxA+;katP+;espP+;etpD-	stx1a	stx2a	beta1		ST21	Human	UK	Europe	2019	PRJNA315192	SAMN14417945	SRR11361846	52	88556	5467783	251
881612	ST21C1	SRR11041449	IIa	ehxA+;katP+;espP+;etpD-		stx2a	beta1		ST21	Human	UK	Europe	2020	PRJNA315192	SAMN14064780	SRR11041449	88	88564	5550101	363
909725	ST21C1	SRR11425051	IIa	ehxA+;katP+;espP+;etpD-		stx2a	beta1		ST21	Human	UK	Europe	2020	PRJNA315192	SAMN14449608	SRR11425051	84	88772	5375218	244
824412	ST21C1	SRR10314887	IIa	ehxA+;katP+;espP+;etpD-	stx1a		beta1		ST21	Human	UK	Europe	2019	PRJNA315192	SAMN13065255	SRR10314887	79	88994	5332665	265
288864	ST21C1	SRR4787395	IIa	ehxA+;katP+;espP+;etpD-	stx1a	stx2a	beta1		ST21	Human	UK	Europe	2016	PRJNA315192	SAMN05965674	SRR4787395	58	89214	5695723	487
101277	ST21C1	SRR5023778	IIa	ehxA-;katP-;espP-;etpD-	stx1a		beta1		ST21	Human	UK	Europe	2014	PRJNA315192	SAMN06016630	SRR5023778	78	89225	5518769	457
799198	ST21C1	SRR10056640	IIa	ehxA+;katP+;espP+;etpD-	stx1a		beta1		ST21	Human	UK	Europe	2019	PRJNA315192	SAMN12673060	SRR10056640	94	89267	5462087	418
808280	ST21C1	SRR10212191	IIa	ehxA+;katP+;espP+;etpD-	stx1a		beta1		ST21	Human	UK	Europe	2019	PRJNA315192	SAMN12881807	SRR10212191	126	89284	5345676	392
712258	ST21C1	SRR8820020	IIa	ehxA+;katP+;espP+;etpD-	stx1a		beta1		ST21	Human	UK	Europe	2019	PRJNA315192	SAMN11290900	SRR8820020	69	89289	5632225	512
824408	ST21C1	SRR10314885	IIa	ehxA+;katP+;espP+;etpD-		stx2a	beta1		ST21	Human	UK	Europe	2019	PRJNA315192	SAMN13065252	SRR10314885	76	89340	5456317	248
593565	ST21C1	SRR7850119	IIa	ehxA+;katP+;espP+;etpD-	stx1a		beta1		ST21	Human	UK	Europe	2018	PRJNA315192	SAMN10075625	SRR7850119	62	89429	5692003	435
163205	ST21C1	SRR3579385	IIa	ehxA+;katP+;espP+;etpD-	stx1a		beta1		ST1705	Human	UK	Europe	2015	PRJNA315192	SAMN05171055	SRR3579385	56	89455	5453488	257
812321	ST21C1	SRR10228506	IIa	ehxA+;katP+;espP+;etpD-	stx1a		beta1		ST21	Human	UK	Europe	2019	PRJNA315192	SAMN12909685	SRR10228506	92	89602	5396752	389
591137	ST21C1	SRR7873475	IIa	ehxA+;katP+;espP+;etpD-	stx1a		beta1		ST21	Human	UK	Europe	2018	PRJNA315192	SAMN10086422	SRR7873475	55	90067	5421276	418
604913	ST21C1	SRR7866258	IIa	ehxA+;katP+;espP+;etpD-	stx1a		beta1		ST21	Human	UK	Europe	2018	PRJNA315192	SAMN10079584	SRR7866258	72	90363	5502640	479
826972	ST21C1	SRR10350824	IIa	ehxA+;katP+;espP+;etpD-		stx2a	beta1		ST21	Human	UK	Europe	2019	PRJNA315192	SAMN13118704	SRR10350824	60	90523	5430328	243
579892	ST21C1	SRR7834585	IIa	ehxA+;katP+;espP+;etpD-	stx1a	stx2a	beta1		ST21	Human	UK	Europe	2018	PRJNA315192	SAMN10065292	SRR7834585	53	90531	5519044	272
598108	ST21C1	SRR7850086	IIa	ehxA+;katP+;espP+;etpD-	stx1a	stx2a	beta1		ST21	Human	UK	Europe	2018	PRJNA315192	SAMN10075607	SRR7850086	71	90657	5447703	458
896019	ST21C1	SRR11215215	IIa	ehxA+;katP+;espP+;etpD-		stx2a	beta1		ST21	Human	UK	Europe	2020	PRJNA315192	SAMN14259008	SRR11215215	141	90731	5309416	370
305249	ST21C1	SRR4897359	IIa	ehxA+;katP+;espP+;etpD-	stx1a		beta1		ST21	Human	UK	Europe	2016	PRJNA315192	SAMN05980567	SRR4897359	77	90738	5554458	477
888114	ST21C1	SRR11096686	IIa	ehxA+;katP+;espP+;etpD-		stx2a	beta1		ST21	Human	UK	Europe	2020	PRJNA315192	SAMN14120851	SRR11096686	136	90739	5519376	368
651091	ST21C1	SRR8299400	IIa	ehxA+;katP+;espP+;etpD-	stx1a		beta1		ST21	Human	UK	Europe	2018	PRJNA315192	SAMN10581174	SRR8299400	66	90785	5563017	476
296630	ST21C1	SRR5024496	IIa	ehxA+;katP+;espP+;etpD-	stx1a		beta1		ST21	Human	UK	Europe	2016	PRJNA315192	SAMN06019191	SRR5024496	81	90820	5421432	442
903378	ST21C1	SRR11363399	IIa	ehxA+;katP+;espP+;etpD-		stx2a	beta1		ST21	Human	UK	Europe	2020	PRJNA315192	SAMN14420707	SRR11363399	111	90931	5501001	395
Escherichia coli serovar Escherichia coli 834763	ST21C1	SRR10424223	IIa	ehxA+;katP+;espP+;etpD-	stx1a	stx2a	beta1		ST21	Human	UK	Europe	2019	PRJNA315192	SAMN13253822	SRR10424223	126	91097	5374412	380
812220	ST21C1	SRR10228168	IIa	ehxA+;katP+;espP+;etpD-		stx2a	beta1		ST21	Human	UK	Europe	2019	PRJNA315192	SAMN12909658	SRR10228168	70	91354	5495056	298
909722	ST21C1	SRR11425040	IIa	ehxA+;katP+;espP+;etpD-	stx1a		beta1		ST1705	Human	UK	Europe	2020	PRJNA315192	SAMN14449602	SRR11425040	100	91388	5502754	468
617650	ST21C1	SRR7988742	IIa	ehxA+;katP+;espP+;etpD-	stx1a	stx2a	beta1		ST21	Human	UK	Europe	2018	PRJNA315192	SAMN10224353	SRR7988742	79	91437	5487061	454
734519	ST21C1	SRR9261054	IIa	ehxA+;katP+;espP+;etpD-	stx1a		beta1		ST21	Human	UK	Europe	2019	PRJNA315192	SAMN12007357	SRR9261054	70	91508	5464423	405
611046	ST21C1	SRR7943914	IIa	ehxA+;katP+;espP+;etpD-	stx1a		beta1		ST21	Human	UK	Europe	2018	PRJNA315192	SAMN10146749	SRR7943914	84	91523	5410206	449
604911	ST21C1	SRR7866106	IIa	ehxA+;katP+;espP+;etpD-	stx1a	stx2a	beta1		ST21	Human	UK	Europe	2018	PRJNA315192	SAMN10079563	SRR7866106	64	91704	5464070	500
608582	ST21C1	SRR7895968	IIa	ehxA+;katP+;espP+;etpD-	stx1a		beta1		ST21	Human	UK	Europe	2018	PRJNA315192	SAMN10118216	SRR7895968	54	91932	5427365	238
633510	ST21C1	SRR8172596	IIa	ehxA+;katP+;espP+;etpD-	stx1a	stx2d	beta1		ST21	Human	UK	Europe	2018	PRJNA315192	SAMN10392696	SRR8172596	89	91939	5713287	545
826299	ST21C1	SRR10350834	IIa	ehxA+;katP+;espP+;etpD-		stx2a	beta1		ST21	Human	UK	Europe	2019	PRJNA315192	SAMN13118714	SRR10350834	95	91940	5500357	388
623449	ST21C1	SRR8097430	IIa	ehxA+;katP+;espP+;etpD-		stx2a	beta1		ST21	Human	UK	Europe	2018	PRJNA315192	SAMN10281490	SRR8097430	61	91964	5452535	402
611454	ST21C1	SRR7943900	IIa	ehxA+;katP+;espP+;etpD-	stx1a	stx2a	beta1		ST21	Human	UK	Europe	2018	PRJNA315192	SAMN10146744	SRR7943900	67	91967	5456740	396
884458	ST21C1	SRR11068387	IIa	ehxA+;katP+;espP+;etpD-		stx2a	beta1		ST21	Human	UK	Europe	2020	PRJNA315192	SAMN14084887	SRR11068387	100	91977	5514565	351
93302	ST21C1	SRR3241997	IIa	ehxA+;katP+;espP+;etpD-	stx1a		beta1		ST21	Human	UK	Europe	2014	PRJNA315192	SAMN04568176	SRR3241997	58	91986	5433499	276
596234	ST21C1	SRR7850000	IIa	ehxA+;katP+;espP+;etpD-	stx1a		beta1		ST21	Human	UK	Europe	2018	PRJNA315192	SAMN10075507	SRR7850000	47	91996	5371090	228
123853	ST21C1	SRR5033710	IIa	ehxA+;katP+;espP+;etpD-	stx1a	stx2a	beta1		ST21	Human	UK	Europe	2015	PRJNA315192	SAMN06035363	SRR5033710	58	91996	5572418	431
179608	ST21C1	SRR5029824	IIa	ehxA+;katP+;espP+;etpD-	stx1a		beta1		ST21	Human	UK	Europe	2015	PRJNA315192	SAMN06029421	SRR5029824	56	92001	5567025	420
243911	ST21C1	SRR5035011	IIa	ehxA+;katP+;espP+;etpD-	stx1a		beta1		ST21	Human	UK	Europe	2016	PRJNA315192	SAMN06040322	SRR5035011	50	92022	5475667	450
723832	ST21C1	SRR8924490	IIa	ehxA+;katP+;espP+;etpD-	stx1a		beta1		ST21	Human	UK	Europe	2019	PRJNA315192	SAMN11457168	SRR8924490	70	92080	5513080	423
405933	ST21C1	SRR6324155	IIa	ehxA+;katP-;espP+;etpD-	stx1a		beta1		ST21	Human	UK	Europe	2017	PRJNA315192	SAMN08100246	SRR6324155	75	92084	5761464	426
697430	ST21C1	SRR8700956	IIa	ehxA+;katP+;espP+;etpD-		stx2a	beta1		ST21	Human	UK	Europe	2019	PRJNA315192	SAMN11091131	SRR8700956	78	92086	5372101	384
158914	ST21C1	SRR4181597	IIa	ehxA+;katP+;espP+;etpD-	stx1a	stx2a	beta1		ST21	Human	UK	Europe	2015	PRJNA315192	SAMN05734392	SRR4181597	54	92090	5483211	273
155794	ST21C1	SRR4181538	IIa	ehxA+;katP+;espP+;etpD-	stx1a		beta1		ST21	Human	UK	Europe	2015	PRJNA315192	SAMN05734339	SRR4181538	81	92090	5436489	449
939250	ST21C1	SRR11608759	IIa	ehxA+;katP+;espP+;etpD-		stx2a	beta1		ST21	Human	UK	Europe	2020	PRJNA315192	SAMN14730863	SRR11608759	117	92099	5535908	420
829100	ST21C1	SRR10357208	IIa	ehxA+;katP+;espP+;etpD-	stx1a	stx2a	beta1		ST21	Human	UK	Europe	2019	PRJNA315192	SAMN13149331	SRR10357208	111	92108	5415684	424
597005	ST21C1	SRR7850036	IIa	ehxA+;katP+;espP+;etpD-	stx1a	stx2a	beta1		ST21	Human	UK	Europe	2018	PRJNA315192	SAMN10075545	SRR7850036	77	92112	5486131	393
582250	ST21C1	SRR7842155	IIb	ehxA+;katP+;espP+;etpD-	stx1a	stx2a	beta1		ST21	Human	UK	Europe	2018	PRJNA315192	SAMN10068516	SRR7842155	91	92112	5474848	481
154820	ST21C1	SRR4181536	IIa	ehxA+;katP+;espP+;etpD-	stx1a	stx2a	beta1		ST21	Human	UK	Europe	2015	PRJNA315192	SAMN05734341	SRR4181536	91	92114	5397210	270
838513	ST21C1	SRR10466982	IIa	ehxA+;katP+;espP+;etpD-		stx2a	beta1		ST21	Human	UK	Europe	2019	PRJNA315192	SAMN13295224	SRR10466982	67	92121	5441746	282
894901	ST21C1	SRR11215203	IIa	ehxA+;katP+;espP+;etpD-	stx1a		beta1		ST21	Human	UK	Europe	2020	PRJNA315192	SAMN14258970	SRR11215203	79	92174	5499642	382
909726	ST21C1	SRR11425036	IIa	ehxA+;katP+;espP+;etpD-		stx2a	beta1		ST21	Human	UK	Europe	2020	PRJNA315192	SAMN14449603	SRR11425036	100	92194	5502766	305
812324	ST21C1	SRR10231905	IIa	ehxA+;katP+;espP+;etpD-		stx2a	beta1		ST21	Human	UK	Europe	2019	PRJNA315192	SAMN12913202	SRR10231905	63	92202	5529424	278
585949	ST21C1	SRR7839331	IIa	ehxA+;katP+;espP+;etpD-	stx1a		beta1		ST21	Human	UK	Europe	2018	PRJNA315192	SAMN10065709	SRR7839331	63	92207	5658287	486
598107	ST21C1	SRR7839339	IIa	ehxA+;katP+;espP+;etpD-	stx1a	stx2a	beta1		ST21	Human	UK	Europe	2018	PRJNA315192	SAMN10065702	SRR7839339	62	92214	5437136	385
151076	ST21C1	SRR4181448	IIa	ehxA+;katP+;espP+;etpD-		stx2a	beta1		ST21	Human	UK	Europe	2015	PRJNA315192	SAMN05734257	SRR4181448	65	92214	5380556	333
824498	ST21C1	SRR10314876	IIa	ehxA+;katP+;espP+;etpD-	stx1a		beta1		ST21	Human	UK	Europe	2019	PRJNA315192	SAMN13065239	SRR10314876	102	92221	5417218	355
808072	ST21C1	SRR10228142	IIa	ehxA+;katP+;espP+;etpD-		stx2a	beta1		ST21	Human	UK	Europe	2019	PRJNA315192	SAMN12909632	SRR10228142	75	92226	5351105	286
310174	ST21C1	SRR4788352	IIa	ehxA+;katP+;espP+;etpD-	stx1a		beta1		ST21	Human	UK	Europe	2016	PRJNA315192	SAMN05966879	SRR4788352	68	92229	5473882	298
643226	ST21C1	SRR8244728	IIa	ehxA+;katP+;espP+;etpD-		stx2a	beta1		ST21	Human	UK	Europe	2018	PRJNA315192	SAMN10478668	SRR8244728	85	92236	5556552	468
168310	ST21C1	SRR3581325	IIa	ehxA+;katP+;espP+;etpD-	stx1a		beta1		ST6266	Human	UK	Europe	2015	PRJNA315192	SAMN05171777	SRR3581325	48	92261	5638229	264
909723	ST21C1	SRR11425050	IIa	ehxA+;katP+;espP+;etpD-	stx1a	stx2a	beta1		ST21	Human	UK	Europe	2020	PRJNA315192	SAMN14449610	SRR11425050	106	92304	5424268	443
777445	ST21C1	SRR9836906	IIa	ehxA+;katP+;espP+;etpD-	stx1a		beta1		ST21	Human	UK	Europe	2019	PRJNA315192	SAMN12364517	SRR9836906	147	92383	5732678	454
741047	ST21C1	SRR9083744	IIa	ehxA+;katP+;espP-;etpD-	stx1a	stx2a	beta1		ST21	Human	UK	Europe	2019	PRJNA315192	SAMN11674891	SRR9083744	118	92393	5371586	363
93320	ST21C1	SRR3241978	IIa	ehxA+;katP+;espP+;etpD-	stx1a		beta1		ST21	Human	UK	Europe	2014	PRJNA315192	SAMN04568159	SRR3241978	67	92452	5409616	260
142545	ST21C1	SRR4181434	IIb	ehxA+;katP+;espP+;etpD-	stx1a		beta1		ST21	Human	UK	Europe	2015	PRJNA315192	SAMN05734261	SRR4181434	46	92490	5498663	271
850912	ST21C1	SRR10605731	IIa	ehxA+;katP+;espP+;etpD-	stx1a		beta1		ST21	Human	UK	Europe	2019	PRJNA315192	SAMN13508338	SRR10605731	180	92533	5397568	398
741051	ST21C1	SRR9083710	IIa	ehxA+;katP+;espP+;etpD-	stx1a		beta1		ST21	Human	UK	Europe	2019	PRJNA315192	SAMN11674909	SRR9083710	131	92547	5444729	432
797715	ST21C1	SRR10053435	IIa	ehxA+;katP+;espP+;etpD-	stx1a		beta1		ST21	Human	UK	Europe	2019	PRJNA315192	SAMN12669470	SRR10053435	182	93108	5462975	406
182040	ST21C1	SRR4184865	IIa	ehxA+;katP+;espP+;etpD-	stx1a		beta1		ST21	Human	UK	Europe	2015	PRJNA315192	SAMN05735445	SRR4184865	92	93834	5667532	469
598099	ST21C1	SRR7842042	IIa	ehxA-;katP-;espP-;etpD-	stx1a		beta1		ST21	Human	UK	Europe	2018	PRJNA315192	SAMN10068403	SRR7842042	38	94311	5413442	303
301866	ST21C1	SRR4788377	IIa	ehxA+;katP+;espP+;etpD-	stx1a		beta1		ST21	Human	UK	Europe	2016	PRJNA315192	SAMN05966899	SRR4788377	135	94391	5648712	416
579891	ST21C1	SRR7839314	IIa	ehxA-;katP-;espP-;etpD-	stx1a		beta1		ST21	Human	UK	Europe	2018	PRJNA315192	SAMN10065469	SRR7839314	167	95104	5611260	410
293087	ST21C1	SRR4897838	IIa	ehxA+;katP+;espP+;etpD-	stx1a		beta1		ST21	Human	UK	Europe	2016	PRJNA315192	SAMN05981092	SRR4897838	234	95476	5483197	461
815660	ST21C1	SRR10236634	IIa	ehxA+;katP+;espP+;etpD-	stx1a		beta1		ST21	Human	UK	Europe	2019	PRJNA315192	SAMN12924206	SRR10236634	62	95486	5511766	290
585954	ST21C1	SRR7842134	IIa	ehxA+;katP+;espP+;etpD-	stx1a		beta1		ST21	Human	UK	Europe	2018	PRJNA315192	SAMN10068494	SRR7842134	88	95488	5412274	442
136532	ST21C1	SRR5029701	IIb	ehxA+;katP+;espP+;etpD-	stx1a		beta1		ST21	Human	UK	Europe	2015	PRJNA315192	SAMN06029368	SRR5029701	60	95508	5495444	447
150963	ST21C1	SRR4897156	IIa	ehxA+;katP+;espP+;etpD-	stx1a	stx2a	beta1		ST21	Human	UK	Europe	2015	PRJNA315192	SAMN05980299	SRR4897156	89	95508	5625386	501
903391	ST21C1	SRR11361761	IIa	ehxA-;katP-;espP-;etpD-	stx1a		beta1		ST21	Human	UK	Europe	2020	PRJNA315192	SAMN14417778	SRR11361761	71	95510	5403129	337
2	ST21C1	SRR10728882	IIa	ehxA+;katP+;espP+;etpD-	stx1a	stx2a	beta1		ST21	Human	UK	Europe	2014	PRJNA315192	SAMN13624012	SRR10728882	89	95511	5449143	442
166268	ST21C1	SRR3530808	IIa	ehxA+;katP+;espP+;etpD-	stx1a		beta1		ST21	Human	UK	Europe	2015	PRJNA315192	SAMN05004342	SRR3530808	71	95513	5698152	494
599535	ST21C1	SRR7850148	IIa	ehxA+;katP+;espP+;etpD-	stx1a		beta1		ST21	Human	UK	Europe	2018	PRJNA315192	SAMN10075658	SRR7850148	59	95526	5501902	468
800717	ST21C1	SRR10088459	IIa	ehxA+;katP+;espP+;etpD-	stx1a	stx2a	beta1		ST21	Human	UK	Europe	2019	PRJNA315192	SAMN12717741	SRR10088459	116	95526	5514827	456
899073	ST21C1	SRR11361724	IIa	ehxA+;katP+;espP+;etpD-	stx1a	stx2a	beta1		ST21	Human	UK	Europe	2019	PRJNA315192	SAMN14417650	SRR11361724	104	95538	5486651	440
808291	ST21C1	SRR10212201	IIa	ehxA+;katP+;espP+;etpD-	stx1a		beta1		ST21	Human	UK	Europe	2019	PRJNA315192	SAMN12881803	SRR10212201	117	95540	5517286	398
884448	ST21C1	SRR11068386	IIa	ehxA+;katP+;espP+;etpD-	stx1a		beta1		ST21	Human	UK	Europe	2020	PRJNA315192	SAMN14084885	SRR11068386	111	95551	5401005	438
786612	ST21C1	SRR9947524	IIa	ehxA+;katP+;espP+;etpD-	stx1a		beta1		ST21	Human	UK	Europe	2019	PRJNA315192	SAMN12558225	SRR9947524	172	95555	5436368	446
603249	ST21C1	SRR7850099	IIa	ehxA+;katP+;espP+;etpD-	stx1a		beta1		ST21	Human	UK	Europe	2018	PRJNA315192	SAMN10075604	SRR7850099	105	95558	5475533	517
730737	ST21C1	SRR8981805	IIa	ehxA+;katP+;espP+;etpD-		stx2a	beta1		ST21	Human	UK	Europe	2019	PRJNA315192	SAMN11522408	SRR8981805	69	95708	5486440	385
596213	ST21C1	SRR7842045	IIa	ehxA+;katP+;espP+;etpD-		stx2a	beta1		ST21	Human	UK	Europe	2018	PRJNA315192	SAMN10068409	SRR7842045	47	95913	5366686	231
940228	ST21C1	SRR11646433	IIb	ehxA+;katP+;espP+;etpD-		stx2a	beta1		ST21	Human	UK	Europe	2020	PRJNA315192	SAMN14771345	SRR11646433	96	95920	5375973	372
914469	ST21C1	SRR11442279	IIa	ehxA+;katP+;espP+;etpD-		stx2a	beta1		ST21	Human	UK	Europe	2020	PRJNA315192	SAMN14479731	SRR11442279	103	95921	5434372	391
591860	ST21C1	SRR7850140	IIa	ehxA+;katP+;espP+;etpD-		stx2a	beta1		ST21	Human	UK	Europe	2018	PRJNA315192	SAMN10075643	SRR7850140	79	95923	5598782	470
625817	ST21C1	SRR8105426	IIa	ehxA+;katP+;espP+;etpD-		stx2a	beta1		ST21	Human	UK	Europe	2018	PRJNA315192	SAMN10289347	SRR8105426	145	95923	5459953	467
716035	ST21C1	SRR8832731	IIa	ehxA+;katP+;espP+;etpD-		stx2a	beta1		ST21	Human	UK	Europe	2019	PRJNA315192	SAMN11309688	SRR8832731	74	95925	5472327	388
751545	ST21C1	SRR9273273	IIa	ehxA+;katP+;espP+;etpD-		stx2a	beta1		ST21	Human	UK	Europe	2019	PRJNA315192	SAMN12023294	SRR9273273	114	95925	5430243	346
804535	ST21C1	SRR10139423	IIa	ehxA+;katP+;espP+;etpD-		stx2a	beta1		ST21	Human	UK	Europe	2019	PRJNA315192	SAMN12783436	SRR10139423	174	95925	5460343	395
868400	ST21C1	SRR10874269	IIa	ehxA+;katP+;espP+;etpD-		stx2a	beta1		ST21	Human	UK	Europe	2019	PRJNA315192	SAMN13830658	SRR10874269	195	95925	5551217	422
130349	ST21C1	SRR5029836	IIa	ehxA+;katP+;espP+;etpD-	stx1a		beta1		ST21	Human	UK	Europe	2015	PRJNA315192	SAMN06029445	SRR5029836	61	96019	5456126	446
769173	ST21C1	SRR9661226	IIa	ehxA+;katP+;espP+;etpD-		stx2a	beta1		ST21	Human	UK	Europe	2019	PRJNA315192	SAMN12238392	SRR9661226	69	96021	5401332	228
271107	ST21C1	SRR4897776	IIa	ehxA+;katP+;espP+;etpD-	stx1a		beta1		ST21	Human	UK	Europe	2016	PRJNA315192	SAMN05981023	SRR4897776	136	96046	5647353	544
182043	ST21C1	SRR5031202	IIa	ehxA+;katP+;espP+;etpD-	stx1a		beta1		ST21	Human	UK	Europe	2015	PRJNA315192	SAMN06030849	SRR5031202	79	96050	5619784	483
810180	ST21C1	SRR10212181	IIa	ehxA+;katP+;espP+;etpD-	stx1a	stx2a	beta1		ST21	Human	UK	Europe	2019	PRJNA315192	SAMN12881724	SRR10212181	107	96097	5532642	471
914460	ST21C1	SRR11442264	IIa	ehxA+;katP+;espP+;etpD-		stx2a	beta1		ST21	Human	UK	Europe	2020	PRJNA315192	SAMN14479717	SRR11442264	66	96246	5346431	214
843984	ST21C1	SRR10527340	IIa	ehxA+;katP+;espP+;etpD-	stx1a		beta1		ST21	Human	UK	Europe	2019	PRJNA315192	SAMN13385545	SRR10527340	64	96525	5503782	217
209707	ST21C1	SRR5030797	IIb	ehxA+;katP+;espP+;etpD-		stx2a	beta1		ST21	——	UK	Europe	2016	PRJNA315192	SAMN06030690	SRR5030797	42	96970	5307594	375
194238	ST21C1	SRR4192479	IIa	ehxA+;katP+;espP+;etpD-		stx2a	beta1		ST21	Human	UK	Europe	2015	PRJNA315192	SAMN05750721	SRR4192479	52	96995	5319904	210
593564	ST21C1	SRR7850056	IIa	ehxA+;katP+;espP+;etpD-	stx1a		beta1		ST21	Human	UK	Europe	2018	PRJNA315192	SAMN10075561	SRR7850056	87	97901	5448865	449
629313	ST21C1	SRR8117845	IIa	ehxA+;katP+;espP+;etpD-		stx2a	beta1		ST21	Human	UK	Europe	2018	PRJNA315192	SAMN10336680	SRR8117845	131	97931	5409466	406
854895	ST21C1	SRR10698330	IIa	ehxA+;katP+;espP+;etpD-	stx1a		beta1		ST10593	Human	UK	Europe	2019	PRJNA315192	SAMN13578026	SRR10698330	128	97933	5598813	573
179808	ST21C1	SRR3578655	IIa	ehxA+;katP+;espP+;etpD-			beta1		ST21	Human	UK	Europe	2015	PRJNA315192	SAMN05170813	SRR3578655	66	97982	5435586	378
194241	ST21C1	SRR3579365	IIa	ehxA+;katP+;espP+;etpD-		stx2a	beta1		ST21	Human	UK	Europe	2015	PRJNA315192	SAMN05171035	SRR3579365	49	97992	5289678	222
824501	ST21C1	SRR10314882	IIa	ehxA+;katP+;espP+;etpD-		stx2a	beta1		ST21	Human	UK	Europe	2019	PRJNA315192	SAMN13065260	SRR10314882	87	98642	5336337	339
591851	ST21C1	SRR7839365	IIa	ehxA+;katP+;espP+;etpD-		stx2a	beta1		ST21	Human	UK	Europe	2018	PRJNA315192	SAMN10066383	SRR7839365	87	98647	5361467	388
846521	ST21C1	SRR10566682	IIa	ehxA+;katP+;espP+;etpD-		stx2a	beta1		ST21	Human	UK	Europe	2019	PRJNA315192	SAMN13440781	SRR10566682	88	98650	5462633	385
799195	ST21C1	SRR10056636	IIa	ehxA+;katP+;espP+;etpD-		stx2a	beta1		ST21	Human	UK	Europe	2019	PRJNA315192	SAMN12673058	SRR10056636	112	98651	5344050	393
194237	ST21C1	SRR3578941	IIa	ehxA+;katP+;espP+;etpD-		stx2d	beta1		ST21	Human	UK	Europe	2015	PRJNA315192	SAMN05170923	SRR3578941	66	98652	5346131	339
802843	ST21C1	SRR10120181	IIa	ehxA+;katP+;espP+;etpD-		stx2a	beta1		ST21	Human	UK	Europe	2019	PRJNA315192	SAMN12751007	SRR10120181	95	98954	5332467	343
844869	ST21C1	SRR10553788	IIb	ehxA+;katP+;espP+;etpD-	stx1a		beta1		ST21	Human	UK	Europe	2019	PRJNA315192	SAMN13424472	SRR10553788	88	99042	5559482	329
764539	ST21C1	SRR9598284	IIa	ehxA+;katP+;espP+;etpD-		stx2a	beta1		ST21	Human	UK	Europe	2019	PRJNA315192	SAMN12142774	SRR9598284	88	99156	5427672	310
915428	ST21C1	SRR11442260	IIa	ehxA+;katP+;espP+;etpD-	stx1a		beta1		ST21	Human	UK	Europe	2020	PRJNA315192	SAMN14479713	SRR11442260	84	99190	5432976	354
751233	ST21C1	SRR9178574	IIa	ehxA+;katP+;espP+;etpD-	stx1a		beta1		ST21	Human	UK	Europe	2019	PRJNA315192	SAMN11935026	SRR9178574	112	99858	5534223	456
619885	ST21C1	SRR8052165	IIa	ehxA+;katP+;espP+;etpD-		stx2a	beta1		ST21	Human	UK	Europe	2018	PRJNA315192	SAMN10238121	SRR8052165	91	99872	5447389	409
608585	ST21C1	SRR7895983	IIa	ehxA+;katP+;espP+;etpD-	stx1a		beta1		ST8537	Human	UK	Europe	2018	PRJNA315192	SAMN10118219	SRR7895983	57	99993	5454243	501
808281	ST21C1	SRR10212163	IIa	ehxA+;katP+;espP+;etpD-	stx1a		beta1		ST21	Human	UK	Europe	2019	PRJNA315192	SAMN12881789	SRR10212163	51	100566	5289668	228
790571	ST21C1	SRR10006313	IIa	ehxA+;katP+;espP+;etpD-		stx2a	beta1		ST21	Human	UK	Europe	2019	PRJNA315192	SAMN12610476	SRR10006313	161	100723	5435169	354
306453	ST21C1	SRR4897717	IIa	ehxA+;katP+;espP+;etpD-	stx1a		beta1		ST21	Human	UK	Europe	2016	PRJNA315192	SAMN05980973	SRR4897717	70	100834	5447240	424
300655	ST21C1	SRR5024524	IIa	ehxA+;katP+;espP+;etpD-	stx1a		beta1		ST21	Human	UK	Europe	2016	PRJNA315192	SAMN06019204	SRR5024524	84	100836	5441153	414
853985	ST21C1	SRR10693130	IIa	ehxA+;katP+;espP+;etpD-		stx2a	beta1		ST21	Human	UK	Europe	2019	PRJNA315192	SAMN13564835	SRR10693130	85	100840	5400860	320
310052	ST21C1	SRR4787204	IIa	ehxA+;katP+;espP+;etpD-	stx1a		beta1		ST21	Human	UK	Europe	2016	PRJNA315192	SAMN05965467	SRR4787204	67	100842	5513974	450
182041	ST21C1	SRR5030750	IIa	ehxA+;katP+;espP+;etpD-	stx1a		beta1		ST21	Human	UK	Europe	2015	PRJNA315192	SAMN06030392	SRR5030750	80	100842	5493212	434
194240	ST21C1	SRR5030824	IIa	ehxA+;katP-;espP+;etpD-		stx2a	beta1		ST21	Human	UK	Europe	2015	PRJNA315192	SAMN06030720	SRR5030824	70	100843	5540657	431
293085	ST21C1	SRR4897839	IIa	ehxA+;katP+;espP+;etpD-	stx1a		beta1		ST21	Human	UK	Europe	2016	PRJNA315192	SAMN05981094	SRR4897839	298	100846	5448654	446
742444	ST21C1	SRR9089360	IIa	ehxA+;katP+;espP+;etpD-		stx2a	beta1		ST21	Human	UK	Europe	2019	PRJNA315192	SAMN11774481	SRR9089360	99	100894	5498540	398
790559	ST21C1	SRR10005857	IIa	ehxA+;katP+;espP+;etpD-		stx2a	beta1		ST21	Human	UK	Europe	2019	PRJNA315192	SAMN12610440	SRR10005857	105	100903	5418810	278
782056	ST21C1	SRR9942559	IIa	ehxA+;katP+;espP+;etpD-	stx1a		beta1		ST21	Human	UK	Europe	2019	PRJNA315192	SAMN12546521	SRR9942559	95	101030	5635833	337
850904	ST21C1	SRR10605714	IIa	ehxA+;katP+;espP+;etpD-		stx2a	beta1		ST21	Human	UK	Europe	2019	PRJNA315192	SAMN13508333	SRR10605714	145	101250	5460912	380
812239	ST21C1	SRR10228113	IIa	ehxA+;katP+;espP+;etpD-	stx1a		beta1		ST21	Human	UK	Europe	2019	PRJNA315192	SAMN12909599	SRR10228113	49	101283	5302088	255
797714	ST21C1	SRR10053429	IIa	ehxA+;katP+;espP+;etpD-	stx1a		beta1		ST21	Human	UK	Europe	2019	PRJNA315192	SAMN12669469	SRR10053429	105	102292	5410632	340
895964	ST21C1	SRR11215176	IIa	ehxA+;katP+;espP+;etpD-	stx1a	stx2a	beta1		ST21	Human	UK	Europe	2020	PRJNA315192	SAMN14258957	SRR11215176	100	102476	5494558	414
790558	ST21C1	SRR10005830	IIa	ehxA+;katP+;espP+;etpD-		stx2a	beta1		ST21	Human	UK	Europe	2019	PRJNA315192	SAMN12610374	SRR10005830	121	102539	5339293	314
817391	ST21C1	SRR10247331	IIa	ehxA+;katP+;espP+;etpD-	stx1a		beta1		ST21	Human	UK	Europe	2019	PRJNA315192	SAMN12995136	SRR10247331	118	104142	5369737	389
135167	ST21C1	SRR5033706	IIa	ehxA+;katP+;espP+;etpD-	stx1a		beta1		ST21	Human	UK	Europe	2015	PRJNA315192	SAMN06035366	SRR5033706	51	104156	5615644	251
914491	ST21C1	SRR11442293	IIa	ehxA+;katP+;espP+;etpD-			beta1		ST21	Human	UK	Europe	2020	PRJNA315192	SAMN14479746	SRR11442293	133	104160	5386912	361
824413	ST21C1	SRR10314872	IIa	ehxA-;katP-;espP-;etpD-	stx1a		beta1		ST21	Human	UK	Europe	2019	PRJNA315192	SAMN13065248	SRR10314872	79	104164	5248771	216
748788	ST21C1	SRR9178572	IIa	ehxA+;katP+;espP+;etpD-		stx2a	beta1		ST21	Human	UK	Europe	2019	PRJNA315192	SAMN11934996	SRR9178572	83	104176	5443301	450
591881	ST21C1	SRR7826934	IIa	ehxA+;katP+;espP+;etpD-	stx1a		beta1		ST21	Human	UK	Europe	2018	PRJNA315192	SAMN10057188	SRR7826934	81	104258	5537564	497
792630	ST21C1	SRR10017905	IIa	ehxA+;katP+;espP+;etpD-	stx1a		beta1		ST21	Human	UK	Europe	2019	PRJNA315192	SAMN12628542	SRR10017905	85	104908	5384930	332
838511	ST21C1	SRR10466991	IIa	ehxA+;katP+;espP+;etpD-	stx1a		beta1		ST21	Human	UK	Europe	2019	PRJNA315192	SAMN13295243	SRR10466991	124	105742	5633765	431
591869	ST21C1	SRR7835541	IIa	ehxA+;katP+;espP+;etpD-	stx1a		beta1		ST21	Human	UK	Europe	2018	PRJNA315192	SAMN10065403	SRR7835541	62	106787	5429093	253
730783	ST21C1	SRR8981801	IIa	ehxA+;katP+;espP+;etpD-			beta1		ST21	Human	UK	Europe	2019	PRJNA315192	SAMN11522406	SRR8981801	75	107147	5362362	393
596209	ST21C1	SRR7836301	IIa	ehxA+;katP+;espP+;etpD-	stx1a		beta1		ST21	Human	UK	Europe	2018	PRJNA315192	SAMN10065401	SRR7836301	51	107823	5484873	255
802846	ST21C1	SRR10120183	IIa	ehxA+;katP+;espP+;etpD-	stx1a		beta1		ST21	Human	UK	Europe	2019	PRJNA315192	SAMN12751003	SRR10120183	122	108982	5438268	417
857225	ST21C1	SRR10748687	IIa	ehxA+;katP+;espP+;etpD-	stx1a		beta1		ST21	Human	UK	Europe	2019	PRJNA315192	SAMN13658869	SRR10748687	112	111726	5381037	375
617648	ST21C1	SRR7989180	IIa	ehxA+;katP+;espP+;etpD-	stx1a		beta1		ST21	Human	UK	Europe	2018	PRJNA315192	SAMN10224429	SRR7989180	161	111730	5413780	452
593555	ST21C1	SRR7850034	IIa	ehxA+;katP+;espP+;etpD-	stx1a		beta1		ST21	Human	UK	Europe	2018	PRJNA315192	SAMN10075546	SRR7850034	89	111734	5472484	419
812223	ST21C1	SRR10228509	IIa	ehxA+;katP+;espP+;etpD-	stx1a		beta1		ST21	Human	UK	Europe	2019	PRJNA315192	SAMN12909682	SRR10228509	115	111734	5402817	366
795114	ST21C1	SRR10036704	IIa	ehxA+;katP+;espP+;etpD-	stx1a		beta1		ST21	Human	UK	Europe	2019	PRJNA315192	SAMN12658605	SRR10036704	182	111969	5403367	416
830278	ST21C1	SRR10380816	IIa	ehxA+;katP+;espP+;etpD-	stx1a		beta1		ST21	Human	UK	Europe	2019	PRJNA315192	SAMN13172489	SRR10380816	75	116813	5349852	229
652117	ST21C1	SRR8307280	IIa	ehxA+;katP+;espP+;etpD-	stx1a	stx2a	beta1		ST21	Human	UK	Europe	2018	PRJNA315192	SAMN10590408	SRR8307280	163	117162	5510229	486
211759	ST21C1	SRR5029819	IIa	ehxA+;katP+;espP+;etpD-	stx1a		beta1		ST21	Human	UK	Europe	2016	PRJNA315192	SAMN06029424	SRR5029819	62	117972	5512826	235
265268	ST21C1	SRR4788363	IIa	ehxA+;katP+;espP+;etpD-	stx1a		beta1		ST21	Human	UK	Europe	2016	PRJNA315192	SAMN05966883	SRR4788363	87	123538	5542454	440
812320	ST21C1	SRR10231897	IIa	ehxA+;katP+;espP+;etpD-	stx1a		beta1		ST21	Human	UK	Europe	2019	PRJNA315192	SAMN12913186	SRR10231897	128	128782	5400765	376
OLC0637	ST21C1	SRR6154941	IIa	ehxA+;katP+;espP+;etpD-	stx1a		beta1		ST21	——	Canada	North America	2003	PRJNA319494	SAMN05504941	SRR6154941	31	59516	5675839	576
OLC0639	ST21C1	SRR6154938	IIa	ehxA+;katP+;espP+;etpD-	stx1a		beta1		ST21	——	Canada	North America	2003	PRJNA319494	SAMN05504942	SRR6154938	108	92202	5630841	453
AUSMDU00021390	ST21C1	SRR8592162	IIa	ehxA+;katP+;espP+;etpD-	stx1a		beta1		ST21	Human	Australia	Oceania	2007	PRJNA319594	SAMN10967801	SRR8592162	107	80460	5604878	361
AUSMDU00014336	ST21C1	SRR8625639	IIa	ehxA+;katP+;espP+;etpD-	stx1a		beta1		ST21	Human	Australia	Oceania	2015	PRJNA319594	SAMN11008218	SRR8625639	117	83951	5581919	385
AUSMDU00014159	ST21C1	SRR8625835	IIa	ehxA+;katP+;espP+;etpD-	stx1a		beta1		ST21	Human	Australia	Oceania	2012	PRJNA319594	SAMN11008208	SRR8625835	146	84713	5466425	344
AUSMDU00005216	ST21C1	SRR8592209	IIa	ehxA+;katP+;espP+;etpD-	stx1a		beta1		ST21	Human	Australia	Oceania	2016	PRJNA319594	SAMN10967740	SRR8592209	196	89295	5691844	372
AUSMDU00014133	ST21C1	SRR8625782	IIa	ehxA+;katP+;espP+;etpD-	stx1a		beta1		ST21	Bovine	Australia	Oceania	2010	PRJNA319594	SAMN11008036	SRR8625782	121	89389	5584988	315
AUSMDU00021420	ST21C1	SRR8592203	IIa	ehxA+;katP+;espP+;etpD-	stx1a		beta1		ST21	Human	Australia	Oceania	2014	PRJNA319594	SAMN10967833	SRR8592203	136	89728	5515212	369
AUSMDU00021418	ST21C1	SRR8592205	IIa	ehxA+;katP+;espP+;etpD-	stx1a		beta1		ST21	Human	Australia	Oceania	2013	PRJNA319594	SAMN10967831	SRR8592205	103	91676	5703759	360
AUSMDU00014192	ST21C1	SRR8625839	IIb	ehxA+;katP+;espP+;etpD-	stx1a		beta1		ST21	Human	Australia	Oceania	2013	PRJNA319594	SAMN11008212	SRR8625839	136	91676	5628240	340
AUSMDU00014052	ST21C1	SRR8625857	IIa	ehxA+;katP+;espP+;etpD-	stx1a		beta1		ST21	Human	Australia	Oceania	2007	PRJNA319594	SAMN11008205	SRR8625857	127	92070	5460211	399
AUSMDU00021416	ST21C1	SRR8592199	IIa	ehxA+;katP+;espP+;etpD-	stx1a		beta1		ST21	Human	Australia	Oceania	2012	PRJNA319594	SAMN10967829	SRR8592199	152	92179	5420124	415
AUSMDU00014152	ST21C1	SRR8625834	IIa	ehxA+;katP+;espP+;etpD-	stx1a		beta1		ST10486	Human	Australia	Oceania	2011	PRJNA319594	SAMN11008207	SRR8625834	146	92505	5495691	360
AUSMDU00021389	ST21C1	SRR8592161	IIa	ehxA+;katP+;espP+;etpD-	stx1a		beta1		ST21	Human	Australia	Oceania	2007	PRJNA319594	SAMN10967800	SRR8592161	107	92649	5606551	354
AUSMDU00021395	ST21C1	SRR8592154	IIa	ehxA+;katP+;espP+;etpD-	stx1a		beta1		ST21	Human	Australia	Oceania	2008	PRJNA319594	SAMN10967806	SRR8592154	153	95552	5582676	357
AUSMDU00021421	ST21C1	SRR8592194	IIa	ehxA+;katP+;espP+;etpD-	stx1a		beta1		ST21	Human	Australia	Oceania	2014	PRJNA319594	SAMN10967834	SRR8592194	144	95587	5429887	394
AUSMDU00014382	ST21C1	SRR8625703	IIa	ehxA+;katP+;espP+;etpD-	stx1a		beta1		ST21	Human	Australia	Oceania	2015	PRJNA319594	SAMN11008228	SRR8625703	171	95600	5494512	401
AUSMDU00014340	ST21C1	SRR8625637	IIa	ehxA+;katP+;espP+;etpD-	stx1a		beta1		ST21	Human	Australia	Oceania	2015	PRJNA319594	SAMN11008220	SRR8625637	95	95601	5474620	360
AUSMDU00005247	ST21C1	SRR8592109	IIb	ehxA+;katP+;espP+;etpD-		stx2a	beta1		ST21	Human	Australia	Oceania	2016	PRJNA319594	SAMN10967758	SRR8592109	107	95696	5447474	311
AUSMDU00014378	ST21C1	SRR8625705	IIa	ehxA+;katP+;espP+;etpD-	stx1a		beta1		ST21	Human	Australia	Oceania	2015	PRJNA319594	SAMN11008226	SRR8625705	160	95822	5601261	388
AUSMDU00014330	ST21C1	SRR8625640	IIa	ehxA+;katP+;espP+;etpD-	stx1a		beta1		ST21	Human	Australia	Oceania	2015	PRJNA319594	SAMN11008217	SRR8625640	120	96996	5562274	378
AUSMDU00014319	ST21C1	SRR8625842	IIa	ehxA+;katP+;espP+;etpD-	stx1a		beta1		ST21	Human	Australia	Oceania	2014	PRJNA319594	SAMN11008215	SRR8625842	109	98889	5546566	330
AUSMDU00021394	ST21C1	SRR8592168	IIa	ehxA+;katP+;espP+;etpD-	stx1a		beta1		ST21	Human	Australia	Oceania	2008	PRJNA319594	SAMN10967805	SRR8592168	124	99414	5440994	391
AUSMDU00005224	ST21C1	SRR8592094	IIa	ehxA+;katP+;espP+;etpD-	stx1a		beta1		ST21	Human	Australia	Oceania	2016	PRJNA319594	SAMN10967748	SRR8592094	133	99854	5521702	380
AUSMDU00014195	ST21C1	SRR8625840	IIa	ehxA+;katP+;espP+;etpD-	stx1a		beta1		ST21	Human	Australia	Oceania	2013	PRJNA319594	SAMN11008213	SRR8625840	164	100423	5637208	373
AUSMDU00014051	ST21C1	SRR8625858	IIa	ehxA+;katP+;espP-;etpD-	stx1a		beta1		ST21	Human	Australia	Oceania	2007	PRJNA319594	SAMN11008204	SRR8625858	127	100675	5374745	323
AUSMDU00014383	ST21C1	SRR8625702	IIa	ehxA+;katP+;espP+;etpD-	stx1a		beta1		ST21	Human	Australia	Oceania	2015	PRJNA319594	SAMN11008229	SRR8625702	180	101072	5483274	372
AUSMDU00021393	ST21C1	SRR8592167	IIa	ehxA+;katP+;espP+;etpD-	stx1a		beta1		ST21	Human	Australia	Oceania	2008	PRJNA319594	SAMN10967804	SRR8592167	139	101837	5526116	427
AUSMDU00021413	ST21C1	SRR8592129	IIa	ehxA+;katP+;espP+;etpD-	stx1a		beta1		ST21	Human	Australia	Oceania	2010	PRJNA319594	SAMN10967824	SRR8592129	113	102674	5549614	392
AUSMDU00014180	ST21C1	SRR8625838	IIa	ehxA+;katP+;espP+;etpD-	stx1a		beta1		ST21	Human	Australia	Oceania	2013	PRJNA319594	SAMN11008211	SRR8625838	109	103043	5439688	298
AUSMDU00021411	ST21C1	SRR8592117	IIa	ehxA+;katP+;espP+;etpD-	stx1a		beta1		ST21	Human	Australia	Oceania	2010	PRJNA319594	SAMN10967822	SRR8592117	119	104129	5433184	363
AUSMDU00014329	ST21C1	SRR8625641	IIa	ehxA+;katP+;espP+;etpD-	stx1a		beta1		ST21	Human	Australia	Oceania	2015	PRJNA319594	SAMN11008216	SRR8625641	123	104140	5453578	373
AUSMDU00021396	ST21C1	SRR8592153	IIa	ehxA+;katP+;espP+;etpD-	stx1a		beta1		ST21	Human	Australia	Oceania	2008	PRJNA319594	SAMN10967807	SRR8592153	156	104140	5383019	382
AUSMDU00014166	ST21C1	SRR8625836	IIa	ehxA+;katP+;espP+;etpD-	stx1a		beta1		ST21	Human	Australia	Oceania	2012	PRJNA319594	SAMN11008209	SRR8625836	150	104167	5436822	315
AUSMDU00005932	ST21C1	SRR8592128	IIa	ehxA+;katP+;espP+;etpD-	stx1a		beta1		ST21	Human	Australia	Oceania	2016	PRJNA319594	SAMN10967766	SRR8592128	110	109412	5551503	339
AUSMDU00014381	ST21C1	SRR8625704	IIa	ehxA+;katP+;espP+;etpD-	stx1a		beta1		ST21	Human	Australia	Oceania	2015	PRJNA319594	SAMN11008227	SRR8625704	162	109503	5467161	367
AUSMDU00005507	ST21C1	SRR8592116	IIa	ehxA+;katP+;espP+;etpD-	stx1a		beta1		ST21	Human	Australia	Oceania	2016	PRJNA319594	SAMN10967761	SRR8592116	140	111738	5648506	332
AUSMDU00014041	ST21C1	SRR8625644	IIa	ehxA+;katP+;espP+;etpD-	stx1a		beta1		ST21	Human	Australia	Oceania	2007	PRJNA319594	SAMN11008203	SRR8625644	120	111808	5605616	349
AUSMDU00014299	ST21C1	SRR8625841	IIb	ehxA+;katP+;espP+;etpD-	stx1a		beta1		ST21	Human	Australia	Oceania	2014	PRJNA319594	SAMN11008214	SRR8625841	129	112321	5491905	320
AUSMDU00005211	ST21C1	SRR8592170	IIa	ehxA+;katP+;espP+;etpD-	stx1a		beta1		ST21	Human	Australia	Oceania	2016	PRJNA319594	SAMN10967735	SRR8592170	143	112347	5512997	338
AUSMDU00021398	ST21C1	SRR8592151	IIa	ehxA+;katP+;espP+;etpD-	stx1a		beta1		ST21	Human	Australia	Oceania	2009	PRJNA319594	SAMN10967809	SRR8592151	167	114186	5399175	265
AUSMDU00014375	ST21C1	SRR8625823	IIa	ehxA+;katP+;espP+;etpD-	stx1a		beta1		ST21	Human	Australia	Oceania	2015	PRJNA319594	SAMN11008225	SRR8625823	181	114502	5537052	383
DEC10B	ST21C1	SRR6952390	IIa	ehxA+;katP+;espP+;etpD-	stx1a		beta1		ST21	Human	Australia	Oceania	1986	PRJNA383591	SAMN08810287	SRR6952390	284	79062	5467768	360
IMP 133	ST21C1	SRR6952378	IIa	ehxA+;katP+;espP+;etpD-	stx1a		beta1		ST21	Bovine	New Zealand	Oceania	2004	PRJNA383591	SAMN08810294	SRR6952378	335	100091	5498643	354
STEC	ST21C1	SRR5886101	IIa	ehxA+;katP+;espP+;etpD-	stx1a		beta1		ST21	Bovine	New Zealand	Oceania	2014	PRJNA396667	SAMN07430876	SRR5886101	59	72783	5662566	523
STEC	ST21C1	SRR5886054	IIa	ehxA+;katP+;espP+;etpD-	stx1a		beta1		ST21	Human	New Zealand	Oceania	2015	PRJNA396667	SAMN07430748	SRR5886054	89	75588	5740179	522
STEC	ST21C1	SRR5886116	IIa	ehxA+;katP+;espP+;etpD-	stx1a		beta1		ST21	Bovine	New Zealand	Oceania	2014	PRJNA396667	SAMN07430842	SRR5886116	112	78774	5653636	569
STEC	ST21C1	SRR5886083	IIa	ehxA+;katP+;espP+;etpD-	stx1a		beta1		ST21	Bovine	New Zealand	Oceania	2014	PRJNA396667	SAMN07430877	SRR5886083	75	78782	5604989	520
STEC	ST21C1	SRR5886031	IIa	ehxA+;katP+;espP+;etpD-	stx1a		beta1		ST21	Human	New Zealand	Oceania	2012	PRJNA396667	SAMN07430797	SRR5886031	100	79433	5716707	484
STEC	ST21C1	SRR5886128	IIa	ehxA+;katP+;espP+;etpD-	stx1a		beta1		ST21	Bovine	New Zealand	Oceania	2014	PRJNA396667	SAMN07430766	SRR5886128	95	79768	5625130	557
STEC	ST21C1	SRR5886002	IIb	ehxA+;katP+;espP+;etpD-	stx1a		beta1		ST21	Bovine	New Zealand	Oceania	2014	PRJNA396667	SAMN07430786	SRR5886002	61	80963	5634203	539
STEC	ST21C1	SRR5886102	IIa	ehxA+;katP+;espP+;etpD-	stx1a		beta1		ST21	Bovine	New Zealand	Oceania	2014	PRJNA396667	SAMN07430875	SRR5886102	203	91608	5624167	521
STEC	ST21C1	SRR5886041	IIa	ehxA+;katP+;espP+;etpD-	stx1a		beta1		ST21	Bovine	New Zealand	Oceania	2010	PRJNA396667	SAMN07430809	SRR5886041	133	91628	5678627	517
STEC	ST21C1	SRR5886094	IIa	ehxA+;katP+;espP+;etpD-	stx1a		beta1		ST21	Bovine	New Zealand	Oceania	2008	PRJNA396667	SAMN07430829	SRR5886094	111	91636	5599492	499
STEC	ST21C1	SRR5886021	IIa	ehxA+;katP+;espP+;etpD-	stx1a		beta1		ST21	Human	New Zealand	Oceania	2016	PRJNA396667	SAMN07430796	SRR5886021	112	91770	5621234	496
STEC	ST21C1	SRR5885998	IIb	ehxA+;katP+;espP+;etpD-			beta1		ST21	Bovine	New Zealand	Oceania	2008	PRJNA396667	SAMN07430780	SRR5885998	88	92094	5602497	450
STEC	ST21C1	SRR5886043	IIa	ehxA+;katP+;espP+;etpD-	stx1a		beta1		ST21	Bovine	New Zealand	Oceania	2014	PRJNA396667	SAMN07430811	SRR5886043	67	92100	5535135	464
STEC	ST21C1	SRR5886098	IIa	ehxA+;katP+;espP+;etpD-	stx1a		beta1		ST21	Bovine	New Zealand	Oceania	2016	PRJNA396667	SAMN07430898	SRR5886098	122	92124	5634493	518
STEC	ST21C1	SRR5886039	IIa	ehxA+;katP+;espP+;etpD-	stx1a		beta1		ST21	Bovine	New Zealand	Oceania	2009	PRJNA396667	SAMN07430807	SRR5886039	150	92190	5641964	394
STEC	ST21C1	SRR5886007	IIa	ehxA+;katP+;espP+;etpD-	stx1a		beta1		ST21	Human	New Zealand	Oceania	2016	PRJNA396667	SAMN07430861	SRR5886007	78	92261	5763934	477
STEC	ST21C1	SRR5885992	IIa	ehxA+;katP+;espP+;etpD-	stx1a		beta1		ST21	Human	New Zealand	Oceania	2015	PRJNA396667	SAMN07430775	SRR5885992	88	92261	5667110	495
STEC	ST21C1	SRR5886077	IIa	ehxA+;katP+;espP+;etpD-	stx1a		beta1		ST21	Bovine	New Zealand	Oceania	2009	PRJNA396667	SAMN07430836	SRR5886077	72	92275	5705780	479
STEC	ST21C1	SRR5886068	IIb	ehxA+;katP+;espP+;etpD-			beta1		ST21	Bovine	New Zealand	Oceania	2008	PRJNA396667	SAMN07430826	SRR5886068	95	92309	5525705	420
STEC	ST21C1	SRR5886088	IIa	ehxA+;katP+;espP+;etpD-	stx1a		beta1		ST21	Bovine	New Zealand	Oceania	2014	PRJNA396667	SAMN07430882	SRR5886088	102	92320	5627599	566
STEC	ST21C1	SRR5885990	IIa	ehxA+;katP+;espP+;etpD-	stx1a		beta1		ST21	Bovine	New Zealand	Oceania	2014	PRJNA396667	SAMN07430769	SRR5885990	91	92336	5685501	543
STEC	ST21C1	SRR5886114	IIa	ehxA+;katP+;espP+;etpD-	stx1a		beta1		ST21	Bovine	New Zealand	Oceania	2015	PRJNA396667	SAMN07430895	SRR5886114	107	92338	5634095	504
STEC	ST21C1	SRR5886122	IIa	ehxA+;katP+;espP+;etpD-	stx1a		beta1		ST21	Bovine	New Zealand	Oceania	2014	PRJNA396667	SAMN07430887	SRR5886122	90	92392	5781568	442
STEC	ST21C1	SRR5886052	IIa	ehxA+;katP+;espP+;etpD-	stx1a		beta1		ST21	Human	New Zealand	Oceania	2015	PRJNA396667	SAMN07430754	SRR5886052	91	92481	5562371	446
STEC	ST21C1	SRR5886075	IIa	ehxA+;katP+;espP+;etpD-	stx1a		beta1		ST21	Bovine	New Zealand	Oceania	2014	PRJNA396667	SAMN07430821	SRR5886075	84	92734	5494449	473
STEC	ST21C1	SRR5886076	IIa	ehxA+;katP+;espP+;etpD-	stx1a		beta1		ST21	Bovine	New Zealand	Oceania	2014	PRJNA396667	SAMN07430822	SRR5886076	83	92815	5494180	482
STEC	ST21C1	SRR5886008	IIa	ehxA+;katP+;espP+;etpD-	stx1a		beta1		ST21	Bovine	New Zealand	Oceania	2009	PRJNA396667	SAMN07430862	SRR5886008	80	92830	5664094	409
STEC	ST21C1	SRR5886105	IIb	ehxA+;katP+;espP+;etpD-			beta1		ST21	Bovine	New Zealand	Oceania	2009	PRJNA396667	SAMN07430870	SRR5886105	135	92868	5612636	467
STEC	ST21C1	SRR5886067	IIa	ehxA+;katP+;espP+;etpD-	stx1a		beta1		ST21	Bovine	New Zealand	Oceania	2014	PRJNA396667	SAMN07430825	SRR5886067	81	93398	5709759	499
STEC	ST21C1	SRR5886092	IIa	ehxA+;katP+;espP+;etpD-	stx1a		beta1		ST21	Bovine	New Zealand	Oceania	2011	PRJNA396667	SAMN07430831	SRR5886092	121	95404	5533307	484
STEC	ST21C1	SRR5886065	IIa	ehxA+;katP+;espP+;etpD-	stx1a		beta1		ST21	Bovine	New Zealand	Oceania	2014	PRJNA396667	SAMN07430848	SRR5886065	101	95468	5585883	535
STEC	ST21C1	SRR5886108	IIb	ehxA+;katP+;espP+;etpD-			beta1		ST21	Bovine	New Zealand	Oceania	2009	PRJNA396667	SAMN07430871	SRR5886108	116	95646	5620571	481
STEC	ST21C1	SRR5886127	IIb	ehxA+;katP+;espP+;etpD-	stx1a		beta1		ST21	Bovine	New Zealand	Oceania	2014	PRJNA396667	SAMN07430765	SRR5886127	102	96587	5656381	512
STEC	ST21C1	SRR5886048	IIa	ehxA+;katP+;espP+;etpD-	stx1a		beta1		ST21	Bovine	New Zealand	Oceania	2009	PRJNA396667	SAMN07430756	SRR5886048	121	98150	5728746	428
STEC	ST21C1	SRR5885996	IIa	ehxA+;katP+;espP+;etpD-	stx1a		beta1		ST21	Bovine	New Zealand	Oceania	2002	PRJNA396667	SAMN07430782	SRR5885996	123	98172	5556779	470
STEC	ST21C1	SRR5886022	IIa	ehxA+;katP+;espP+;etpD-	stx1a		beta1		ST21	Human	New Zealand	Oceania	2016	PRJNA396667	SAMN07430795	SRR5886022	98	98180	5557344	472
STEC	ST21C1	SRR5885995	IIa	ehxA+;katP+;espP+;etpD-	stx1a		beta1		ST21	Bovine	New Zealand	Oceania	2002	PRJNA396667	SAMN07430781	SRR5885995	118	98180	5625341	467
STEC	ST21C1	SRR5886050	IIa	ehxA+;katP+;espP+;etpD-	stx1a		beta1		ST21	Human	New Zealand	Oceania	2009	PRJNA396667	SAMN07430752	SRR5886050	94	98450	5612411	448
STEC	ST21C1	SRR5886038	IIa	ehxA+;katP+;espP+;etpD-	stx1a		beta1		ST21	Bovine	New Zealand	Oceania	2010	PRJNA396667	SAMN07430808	SRR5886038	117	98942	5674600	483
STEC	ST21C1	SRR5886072	IIb	ehxA+;katP+;espP+;etpD-			beta1		ST21	Bovine	New Zealand	Oceania	2014	PRJNA396667	SAMN07430818	SRR5886072	173	100891	5549950	497
STEC	ST21C1	SRR5885986	IIb	ehxA+;katP+;espP+;etpD-			beta1		ST21	Bovine	New Zealand	Oceania	2014	PRJNA396667	SAMN07430773	SRR5885986	194	100891	5453836	466
STEC	ST21C1	SRR5886044	IIb	ehxA+;katP+;espP+;etpD-			beta1		ST21	Bovine	New Zealand	Oceania	2014	PRJNA396667	SAMN07430814	SRR5886044	54	100899	5510297	435
STEC	ST21C1	SRR5886059	IIa	ehxA-;katP-;espP-;etpD-	stx1a		beta1		ST21	Human	New Zealand	Oceania	2000	PRJNA396667	SAMN07430854	SRR5886059	119	100922	5419342	439
STEC	ST21C1	SRR5886014	IIa	ehxA+;katP+;espP+;etpD-	stx1a		beta1		ST21	Human	New Zealand	Oceania	2014	PRJNA396667	SAMN07430789	SRR5886014	78	100924	5580033	483
STEC	ST21C1	SRR5886019	IIa	ehxA+;katP+;espP+;etpD-	stx1a		beta1		ST21	Human	New Zealand	Oceania	2016	PRJNA396667	SAMN07430792	SRR5886019	86	100926	5473371	469
STEC	ST21C1	SRR5885999	IIa	ehxA+;katP+;espP+;etpD-	stx1a		beta1		ST21	Human	New Zealand	Oceania	2016	PRJNA396667	SAMN07430777	SRR5885999	103	100926	5499210	426
STEC	ST21C1	SRR5886027	IIa	ehxA+;katP+;espP+;etpD-	stx1a		beta1		ST21	Bovine	New Zealand	Oceania	2009	PRJNA396667	SAMN07430801	SRR5886027	104	100926	5524904	469
STEC	ST21C1	SRR5886020	IIa	ehxA-;katP-;espP-;etpD-	stx1a		beta1		ST21	Human	New Zealand	Oceania	2015	PRJNA396667	SAMN07430791	SRR5886020	118	100926	5393058	447
STEC	ST21C1	SRR5886110	IIa	ehxA+;katP+;espP+;etpD-	stx1a		beta1		ST21	Bovine	New Zealand	Oceania	2010	PRJNA396667	SAMN07430873	SRR5886110	123	100926	5580732	459
STEC	ST21C1	SRR5886097	IIb	ehxA+;katP+;espP+;etpD-			beta1		ST21	Bovine	New Zealand	Oceania	2016	PRJNA396667	SAMN07430897	SRR5886097	136	100927	5599419	446
STEC	ST21C1	SRR5886013	IIa	ehxA+;katP+;espP+;etpD-	stx1a		beta1		ST21	Human	New Zealand	Oceania	2015	PRJNA396667	SAMN07430790	SRR5886013	100	100930	5709144	454
STEC	ST21C1	SRR5886029	IIb	ehxA+;katP+;espP+;etpD-			beta1		ST21	Bovine	New Zealand	Oceania	2010	PRJNA396667	SAMN07430803	SRR5886029	105	100930	5619883	524
STEC	ST21C1	SRR5886095	IIa	ehxA-;katP-;espP-;etpD-	stx1a		beta1		ST21	Bovine	New Zealand	Oceania	2008	PRJNA396667	SAMN07430828	SRR5886095	116	100930	5456931	440
STEC	ST21C1	SRR5886055	IIa	ehxA+;katP+;espP+;etpD-	stx1a		beta1		ST21	Human	New Zealand	Oceania	2015	PRJNA396667	SAMN07430749	SRR5886055	102	101041	5472944	433
STEC	ST21C1	SRR5885988	IIa	ehxA+;katP+;espP+;etpD-	stx1a		beta1		ST21	Bovine	New Zealand	Oceania	2014	PRJNA396667	SAMN07430767	SRR5885988	135	103402	5555030	421
STEC	ST21C1	SRR5885993	IIb	ehxA+;katP+;espP+;etpD-	stx1a		beta1		ST21	Bovine	New Zealand	Oceania	2014	PRJNA396667	SAMN07430783	SRR5885993	122	103552	5681245	424
STEC	ST21C1	SRR5885983	IIb	ehxA+;katP+;espP+;etpD-			beta1		ST21	Bovine	New Zealand	Oceania	2014	PRJNA396667	SAMN07430772	SRR5885983	96	104175	5465755	443
STEC	ST21C1	SRR5886040	IIa	ehxA+;katP+;espP+;etpD-	stx1a		beta1		ST21	Bovine	New Zealand	Oceania	2014	PRJNA396667	SAMN07430810	SRR5886040	132	104177	5542343	509
STEC	ST21C1	SRR5886005	IIa	ehxA+;katP+;espP+;etpD-	stx1a		beta1		ST21	Human	New Zealand	Oceania	2014	PRJNA396667	SAMN07430859	SRR5886005	107	104188	5541098	450
STEC	ST21C1	SRR5886133	IIa	ehxA+;katP+;espP+;etpD-	stx1a		beta1		ST21	Bovine	New Zealand	Oceania	2010	PRJNA396667	SAMN07430761	SRR5886133	111	104188	5681215	459
STEC	ST21C1	SRR5886010	IIa	ehxA+;katP+;espP+;etpD-	stx1a		beta1		ST21	Bovine	New Zealand	Oceania	2011	PRJNA396667	SAMN07430864	SRR5886010	77	104196	5500018	456
STEC	ST21C1	SRR5886096	IIa	ehxA+;katP+;espP+;etpD-	stx1a		beta1		ST21	Bovine	New Zealand	Oceania	2008	PRJNA396667	SAMN07430827	SRR5886096	84	104201	5619822	520
STEC	ST21C1	SRR5886018	IIa	ehxA-;katP-;espP-;etpD-	stx1a		beta1		ST21	Human	New Zealand	Oceania	2016	PRJNA396667	SAMN07430793	SRR5886018	124	104205	5373346	417
STEC	ST21C1	SRR5886100	IIa	ehxA+;katP+;espP+;etpD-	stx1a		beta1		ST21	Human	New Zealand	Oceania	2015	PRJNA396667	SAMN07430900	SRR5886100	101	104210	5570164	426
STEC	ST21C1	SRR5886112	IIa	ehxA+;katP+;espP+;etpD-	stx1a		beta1		ST21	Bovine	New Zealand	Oceania	2009	PRJNA396667	SAMN07430838	SRR5886112	114	104213	5553191	450
STEC	ST21C1	SRR5886003	IIb	ehxA-;katP-;espP-;etpD-			beta1		ST21	Human	New Zealand	Oceania	2002	PRJNA396667	SAMN07430857	SRR5886003	106	104266	5528081	414
STEC	ST21C1	SRR5886000	IIa	ehxA+;katP+;espP+;etpD-	stx1a		beta1		ST21	Human	New Zealand	Oceania	2016	PRJNA396667	SAMN07430778	SRR5886000	86	105522	5559885	427
STEC	ST21C1	SRR5886058	IIa	ehxA+;katP+;espP+;etpD-	stx1a		beta1		ST21	Human	New Zealand	Oceania	1985	PRJNA396667	SAMN07430855	SRR5886058	113	105567	5429127	427
STEC	ST21C1	SRR5886066	IIa	ehxA+;katP+;espP+;etpD-	stx1a		beta1		ST21	Bovine	New Zealand	Oceania	2014	PRJNA396667	SAMN07430847	SRR5886066	121	105824	5641446	425
STEC	ST21C1	SRR5886032	IIb	ehxA+;katP+;espP+;etpD-			beta1		ST21	Bovine	New Zealand	Oceania	2009	PRJNA396667	SAMN07430798	SRR5886032	158	105828	5502882	401
STEC	ST21C1	SRR5886118	IIb	ehxA+;katP+;espP+;etpD-			beta1		ST21	Bovine	New Zealand	Oceania	2014	PRJNA396667	SAMN07430844	SRR5886118	90	106505	5405005	428
STEC	ST21C1	SRR5886024	IIb	ehxA+;katP+;espP+;etpD-			beta1		ST21	Bovine	New Zealand	Oceania	2014	PRJNA396667	SAMN07430846	SRR5886024	123	106509	5408335	409
STEC	ST21C1	SRR5886126	IIb	ehxA+;katP+;espP+;etpD-			beta1		ST21	Bovine	New Zealand	Oceania	2014	PRJNA396667	SAMN07430891	SRR5886126	129	106958	5451504	417
STEC	ST21C1	SRR5886125	IIb	ehxA-;katP-;espP-;etpD-			beta1		ST21	Bovine	New Zealand	Oceania	2014	PRJNA396667	SAMN07430892	SRR5886125	118	106990	5390994	383
STEC	ST21C1	SRR5886135	IIa	ehxA+;katP+;espP+;etpD-	stx1a		beta1		ST21	Human	New Zealand	Oceania	2011	PRJNA396667	SAMN07430763	SRR5886135	84	108167	5593996	453
STEC	ST21C1	SRR5886034	IIa	ehxA+;katP+;espP+;etpD-	stx1a		beta1		ST21	Human	New Zealand	Oceania	2016	PRJNA396667	SAMN07430800	SRR5886034	110	111754	5610210	434
STEC	ST21C1	SRR5886057	IIa	ehxA+;katP+;espP+;etpD-	stx1a		beta1		ST21	Human	New Zealand	Oceania	1998	PRJNA396667	SAMN07430856	SRR5886057	93	112087	5481576	452
STEC	ST21C1	SRR5886046	IIb	ehxA+;katP+;espP+;etpD-			beta1		ST21	Bovine	New Zealand	Oceania	2014	PRJNA396667	SAMN07430840	SRR5886046	90	114182	5378539	461
STEC	ST21C1	SRR5886084	IIb	ehxA+;katP+;espP+;etpD-			beta1		ST21	Bovine	New Zealand	Oceania	2014	PRJNA396667	SAMN07430878	SRR5886084	83	114190	5460659	424
STEC	ST21C1	SRR5886082	IIb	ehxA+;katP+;espP+;etpD-			beta1		ST21	Bovine	New Zealand	Oceania	2014	PRJNA396667	SAMN07430880	SRR5886082	87	114194	5489263	421
STEC	ST21C1	SRR5886134	IIb	ehxA+;katP+;espP+;etpD-			beta1		ST21	Bovine	New Zealand	Oceania	2010	PRJNA396667	SAMN07430762	SRR5886134	115	114210	5481632	441
STEC	ST21C1	SRR5886111	IIb	ehxA+;katP+;espP+;etpD-			beta1		ST21	Bovine	New Zealand	Oceania	2010	PRJNA396667	SAMN07430837	SRR5886111	100	114214	5413930	430
STEC	ST21C1	SRR5886049	IIa	ehxA+;katP+;espP+;etpD-	stx1a		beta1		ST21	Human	New Zealand	Oceania	2016	PRJNA396667	SAMN07430751	SRR5886049	116	114219	5482203	431
STEC	ST21C1	SRR5886136	IIb	ehxA+;katP+;espP+;etpD-			beta1		ST21	Bovine	New Zealand	Oceania	2014	PRJNA396667	SAMN07430764	SRR5886136	124	114262	5440506	350
STEC	ST21C1	SRR5886006	IIa	ehxA+;katP+;espP+;etpD-	stx1a		beta1		ST21	Human	New Zealand	Oceania	2016	PRJNA396667	SAMN07430860	SRR5886006	99	114458	5543773	453
STEC	ST21C1	SRR5886089	IIb	ehxA+;katP+;espP+;etpD-			beta1		ST21	Bovine	New Zealand	Oceania	2010	PRJNA396667	SAMN07430834	SRR5886089	82	114589	5401066	421
STEC	ST21C1	SRR5886053	IIa	ehxA-;katP-;espP-;etpD-	stx1a		beta1		ST21	Human	New Zealand	Oceania	2015	PRJNA396667	SAMN07430747	SRR5886053	89	114720	5403694	397
STEC	ST21C1	SRR5886017	IIa	ehxA+;katP+;espP+;etpD-	stx1a		beta1		ST21	Human	New Zealand	Oceania	2007	PRJNA396667	SAMN07430794	SRR5886017	123	118263	5476840	438
NPHD3I	ST21C1	SRR6321269	IIa	ehxA+;katP+;espP+;etpD-	stx1a		beta1		ST21	Human	UK	Europe	2016	PRJNA419720	SAMN08095932	SRR6321269	51	84158	5712483	601
2M8BS8	ST21C1	SRR6321366	IIa	ehxA+;katP+;espP+;etpD-	stx1a		beta1		ST21	Human	UK	Europe	2015	PRJNA419720	SAMN08095914	SRR6321366	52	89297	5546730	234
HKCVSH	ST21C1	SRR6321331	IIa	ehxA+;katP+;espP+;etpD-	stx1a		beta1		ST21	Human	UK	Europe	2016	PRJNA419720	SAMN08095938	SRR6321331	42	89827	5563226	571
KLAV92	ST21C1	SRR6321271	IIa	ehxA+;katP+;espP+;etpD-	stx1a		beta1		ST21	Human	UK	Europe	2016	PRJNA419720	SAMN08095930	SRR6321271	57	104334	5720638	611
12-459	ST21C1	QFSA01	IIa	ehxA+;katP+;espP+;etpD-		stx2a	beta1		ST21	Human	Czech Republic	Europe	2012	PRJNA470577	SAMN09097255	QFSA01	100	54846	5583090	712
18-ECS06	ST21C1	QFRZ01	IIa	ehxA+;katP+;espP+;etpD-		stx2a	beta1		ST21	Human	Czech Republic	Europe	2006	PRJNA470577	SAMN09097254	QFRZ01	100	59258	5646711	564
55-ECS07	ST21C1	QFSC01	IIa	ehxA+;katP+;espP+;etpD-		stx2a	beta1		ST21	Human	Czech Republic	Europe	2007	PRJNA470577	SAMN09097257	QFSC01	100	60869	5516109	559
304-ECS08	ST21C1	QFRY01	IIa	ehxA+;katP+;espP+;etpD-	stx1a		beta1		ST21	Human	Czech Republic	Europe	2008	PRJNA470577	SAMN09097253	QFRY01	100	66747	5688361	713
12-353	ST21C1	QFSD01	IIa	ehxA+;katP+;espP+;etpD-		stx2a	beta1		ST21	Human	Czech Republic	Europe	2012	PRJNA470577	SAMN09097258	QFSD01	100	71161	5522609	466
14-428	ST21C1	QFSB01	IIa	ehxA+;katP+;espP+;etpD-		stx2a	beta1		ST21	Human	Czech Republic	Europe	2014	PRJNA470577	SAMN09097256	QFSB01	100	92128	5599227	498
18-1-1-4-M20_S4CLC	ST21C1	SRR9620056	IIa	ehxA+;katP+;espP-;etpD-			beta1		ST21	Other animal	Germany	Europe	2014	PRJNA552271	SAMN12186169	SRR9620056	83	104306	5458009	346
18-1-1-4-D18_S27CLC	ST21C1	SRR9619907	IIa	ehxA+;katP+;espP-;etpD-			beta1		ST21	Other animal	Germany	Europe	2014	PRJNA552271	SAMN12186160	SRR9619907	123	112467	5512210	363
18-1-1-4-M21_S5CLC	ST21C1	SRR9620055	IIa	ehxA+;katP+;espP-;etpD-			beta1		ST21	Other animal	Germany	Europe	2014	PRJNA552271	SAMN12186170	SRR9620055	84	114261	5513035	365
23-5-31-3-K11_S29CLC	ST21C1	SRR9620077	IIa	ehxA+;katP+;espP-;etpD-			beta1		ST21	Other animal	Germany	Europe	2014	PRJNA552271	SAMN12186303	SRR9620077	138	114261	5467260	368
18-1-1-4-D19_S28CLC	ST21C1	SRR9619906	IIa	ehxA+;katP+;espP-;etpD-			beta1		ST21	Other animal	Germany	Europe	2014	PRJNA552271	SAMN12186161	SRR9619906	104	127118	5799175	370
NIID080884	ST21C2	DRR073035	IIb	ehxA+;katP+;espP+;etpD-	stx1a	stx2a	beta1		ST21	Human	Japan	Asia	2008	PRJDB5136	SAMD00064355	DRR073035	87	62144	5690058	417
NIID072720	ST21C2	DRR073025	IIb	ehxA+;katP+;espP+;etpD-		stx2a	beta1		ST21	Human	Japan	Asia	2007	PRJDB5136	SAMD00064345	DRR073025	143	77116	5704258	439
NIID141424	ST21C2	DRR073030	IIb	ehxA+;katP+;espP+;etpD-		stx2a	beta1		ST21	Human	Japan	Asia	2014	PRJDB5136	SAMD00064350	DRR073030	75	82646	5535176	393
NIID122657	ST21C2	DRR073031	IIa	ehxA+;katP+;espP+;etpD-	stx1a	stx2a	beta1		ST21	Human	Japan	Asia	2012	PRJDB5136	SAMD00064351	DRR073031	139	92172	5894485	519
NIID132265	ST21C2	DRR073034	IIa	ehxA+;katP+;espP+;etpD-	stx1a	stx2a	beta1		ST21	Human	Japan	Asia	2013	PRJDB5136	SAMD00064354	DRR073034	127	104270	5511804	365
NIID111609	ST21C2	DRR073038	IIb	ehxA+;katP+;espP+;etpD-	stx1a	stx2a	beta1		ST21	Human	Japan	Asia	2011	PRJDB5136	SAMD00064358	DRR073038	91	104703	5766056	436
PV00166	ST21C2	BEQO01	IIa	ehxA+;katP+;espP+;etpD-	stx1a		beta1		ST21	Human	Japan	Asia	2000	PRJDB5571	SAMD00075928	BEQO01	117	80119	5640180	441
08E127	ST21C2	BEMJ01	IIb	ehxA+;katP+;espP+;etpD-	stx1a		beta1		ST21	Human	Japan	Asia	2008	PRJDB5571	SAMD00075819	BEMJ01	124	80617	5547302	443
09E131	ST21C2	BEMN01	IIb	ehxA+;katP+;espP+;etpD-	stx1a		beta1		ST21	Human	Japan	Asia	2009	PRJDB5571	SAMD00075823	BEMN01	80	80700	5477860	460
98E11	ST21C2	BELD01	IIa	ehxA+;katP+;espP+;etpD-	stx1a		beta1		ST21	Human	Japan	Asia	1998	PRJDB5571	SAMD00075787	BELD01	122	80985	5632712	457
2442	ST21C2	BEUV01	IIb	ehxA+;katP+;espP+;etpD-	stx1a		beta1		ST21	Human	Japan	Asia	2005	PRJDB5571	SAMD00076039	BEUV01	113	81003	5675975	472
E0444	ST21C2	BEKU01	IIb	ehxA+;katP+;espP+;etpD-	stx1a		beta1		ST21	Bovine	Japan	Asia	2011	PRJDB5571	SAMD00075778	BEKU01	71	82395	5738559	527
PV253	ST21C2	BEPU01	IIa	ehxA+;katP+;espP+;etpD-	stx1a		beta1		ST21	Human	Japan	Asia	1997	PRJDB5571	SAMD00075908	BEPU01	90	84007	5522619	372
11E059	ST21C2	BEMR01	IIb	ehxA+;katP+;espP+;etpD-	stx1a		beta1		ST21	Human	Japan	Asia	2011	PRJDB5571	SAMD00075827	BEMR01	79	84912	5616606	479
10481	ST21C2	BEOV01	IIa	ehxA+;katP+;espP+;etpD-	stx1a		beta1		ST21	Human	Japan	Asia	2006	PRJDB5571	SAMD00075883	BEOV01	196	84921	5828969	425
2153	ST21C2	BEUI01	IIa	ehxA+;katP+;espP+;etpD-	stx1a		beta1		ST21	Human	Japan	Asia	2002	PRJDB5571	SAMD00076026	BEUI01	154	85903	5759531	494
E0437	ST21C2	BEKP01	IIb	ehxA+;katP+;espP+;etpD-	stx1a		beta1		ST21	Bovine	Japan	Asia	2011	PRJDB5571	SAMD00075773	BEKP01	123	89301	5730388	473
KS266	ST21C2	BETC01	IIa	ehxA+;katP+;espP+;etpD-	stx1a		beta1		ST21	Bovine	Japan	Asia	2013	PRJDB5571	SAMD00075994	BETC01	29	91349	5530346	266
PV03100	ST21C2	BERH01	IIa	ehxA+;katP+;espP+;etpD-	stx1a		beta1		ST21	Human	Japan	Asia	2003	PRJDB5571	SAMD00075947	BERH01	159	91628	5556734	428
06E028	ST21C2	BELX01	IIb	ehxA+;katP+;espP+;etpD-	stx1a		beta1		ST21	Human	Japan	Asia	2006	PRJDB5571	SAMD00075807	BELX01	84	91641	5494591	452
PV662	ST21C2	BEQB01	IIb	ehxA+;katP+;espP+;etpD-	stx1a		beta1		ST21	Human	Japan	Asia	1998	PRJDB5571	SAMD00075915	BEQB01	112	91959	5428810	356
10444	ST21C2	BEOS01	IIb	ehxA+;katP+;espP+;etpD-	stx1a		beta1		ST21	Human	Japan	Asia	2005	PRJDB5571	SAMD00075880	BEOS01	182	92214	5651569	456
PV04129	ST21C2	BERI01	IIb	ehxA+;katP+;espP+;etpD-	stx1a		beta1		ST21	Human	Japan	Asia	2004	PRJDB5571	SAMD00075948	BERI01	132	92215	5619411	422
3034	ST21C2	BEVK01	IIa	ehxA+;katP+;espP+;etpD-	stx1a		beta1		ST21	Human	Japan	Asia	2009	PRJDB5571	SAMD00076054	BEVK01	112	92221	5560282	411
10174	ST21C2	BENM01	IIb	ehxA+;katP+;espP+;etpD-	stx1a		beta1		ST21	Human	Japan	Asia	1999	PRJDB5571	SAMD00075848	BENM01	136	92227	5637452	421
PV1176	ST21C2	BESA01	IIb	ehxA-;katP-;espP-;etpD-	stx1a		beta1		ST21	Human	Japan	Asia	2011	PRJDB5571	SAMD00075966	BESA01	102	92301	5617002	497
3186	ST21C2	BEVM01	IIb	ehxA+;katP+;espP+;etpD-	stx1a		beta1		ST21	Human	Japan	Asia	2011	PRJDB5571	SAMD00076056	BEVM01	96	92592	5645532	445
E0446	ST21C2	BEKW01	IIb	ehxA+;katP+;espP+;etpD-	stx1a		beta1		ST21	Bovine	Japan	Asia	2011	PRJDB5571	SAMD00075780	BEKW01	110	92631	5515616	435
E0445	ST21C2	BEKV01	IIa	ehxA+;katP-;espP+;etpD-	stx1a		beta1		ST21	Bovine	Japan	Asia	2011	PRJDB5571	SAMD00075779	BEKV01	190	92631	5700971	428
E0443	ST21C2	BEKT01	IIa	ehxA+;katP+;espP+;etpD-	stx1a		beta1		ST21	Bovine	Japan	Asia	2011	PRJDB5571	SAMD00075777	BEKT01	200	92637	5735914	430
10480	ST21C2	BEOU01	IIb	ehxA+;katP+;espP+;etpD-	stx1a		beta1		ST21	Human	Japan	Asia	2006	PRJDB5571	SAMD00075882	BEOU01	148	93803	5761178	435
EC5337	ST21C2	BEIW01	IIb	ehxA+;katP+;espP+;etpD-	stx1a		beta1		ST21	Bovine	Japan	Asia	2001	PRJDB5571	SAMD00075728	BEIW01	29	93982	5637765	284
10012	ST21C2	BEMU01	IIa	ehxA+;katP+;espP+;etpD-	stx1a		beta1		ST21	Human	Japan	Asia	1995	PRJDB5571	SAMD00075830	BEMU01	130	95175	5597707	382
1520	ST21C2	BETM01	IIa	ehxA-;katP-;espP-;etpD-	stx1a		beta1		ST21	Human	Japan	Asia	1998	PRJDB5571	SAMD00076004	BETM01	120	95230	5594327	470
TC6169	ST21C2	BEJW01	IIb	ehxA-;katP-;espP-;etpD-	stx1a		beta1		ST21	Bovine	USA	North America	1989	PRJDB5571	SAMD00075754	BEJW01	98	95474	5390251	412
10E005	ST21C2	BEMO01	IIb	ehxA+;katP+;espP+;etpD-	stx1a		beta1		ST21	Human	Japan	Asia	2011	PRJDB5571	SAMD00075824	BEMO01	89	95487	5680777	482
1798	ST21C2	BEUB01	IIb	ehxA-;katP-;espP-;etpD-	stx1a		beta1		ST7910	Human	Japan	Asia	2000	PRJDB5571	SAMD00076019	BEUB01	119	95921	5502012	457
02/113	ST21C2	BEJZ01	IIb	ehxA+;katP+;espP+;etpD-	stx1a		beta1		ST21	Human	France	Europe	2002	PRJDB5571	SAMD00075757	BEJZ01	106	95997	5505015	415
10201	ST21C2	BENP01	IIa	ehxA+;katP+;espP+;etpD-	stx1a		beta1		ST21	Human	Japan	Asia	2000	PRJDB5571	SAMD00075851	BENP01	161	96935	5639780	468
1640	ST21C2	BETQ01	IIb	ehxA+;katP+;espP+;etpD-	stx1a		beta1		ST21	Human	Japan	Asia	1998	PRJDB5571	SAMD00076008	BETQ01	105	96997	5550975	457
1678	ST21C2	BETV01	IIa	ehxA+;katP+;espP+;etpD-	stx1a		beta1		ST21	Human	Japan	Asia	1998	PRJDB5571	SAMD00076013	BETV01	134	97956	5524922	448
10312	ST21C2	BENW01	IIa	ehxA-;katP+;espP-;etpD-	stx1a		beta1		ST21	Human	Japan	Asia	2003	PRJDB5571	SAMD00075858	BENW01	158	97956	5561862	433
21-85-13	ST21C2	BEVX01	IIb	ehxA+;katP+;espP+;etpD-	stx1a		beta1		ST21	Bovine	Japan	Asia	2009	PRJDB5571	SAMD00076067	BEVX01	74	98222	5715497	450
E0482	ST21C2	BEKY01	IIb	ehxA+;katP+;espP+;etpD-	stx1a		beta1		ST21	Bovine	Japan	Asia	2009	PRJDB5571	SAMD00075782	BEKY01	183	98244	5525207	391
2329	ST21C2	BEUS01	IIa	ehxA-;katP-;espP-;etpD-	stx1a		beta1		ST21	Human	Japan	Asia	2004	PRJDB5571	SAMD00076036	BEUS01	106	98462	5479537	386
06E065	ST21C2	BELZ01	IIb	ehxA+;katP+;espP+;etpD-	stx1a		beta1		ST21	Human	Japan	Asia	2006	PRJDB5571	SAMD00075809	BELZ01	73	98713	5541082	429
10488	ST21C2	BEOW01	IIa	ehxA+;katP+;espP+;etpD-	stx1a		beta1		ST21	Human	Japan	Asia	2006	PRJDB5571	SAMD00075884	BEOW01	178	98738	5564926	444
PV484	ST21C2	BEPY01	IIb	ehxA+;katP+;espP+;etpD-	stx1a		beta1		ST21	Human	Japan	Asia	1998	PRJDB5571	SAMD00075912	BEPY01	110	98749	5530096	388
00E021	ST21C2	BELH01	IIb	ehxA+;katP+;espP+;etpD-	stx1a		beta1		ST21	Human	Japan	Asia	2000	PRJDB5571	SAMD00075791	BELH01	111	98749	5545233	471
2054	ST21C2	BEUH01	IIb	ehxA+;katP+;espP+;etpD-	stx1a	stx2a	beta1		ST21	Human	Japan	Asia	2001	PRJDB5571	SAMD00076025	BEUH01	112	98749	5470060	425
PV116	ST21C2	BERW01	IIa	ehxA+;katP+;espP+;etpD-	stx1a		beta1		ST21	Human	Japan	Asia	2011	PRJDB5571	SAMD00075962	BERW01	117	98749	5469311	411
00E107	ST21C2	BELJ01	IIb	ehxA-;katP-;espP-;etpD-	stx1a		beta1		ST21	Human	Japan	Asia	2000	PRJDB5571	SAMD00075793	BELJ01	117	98749	5452691	408
1677	ST21C2	BETU01	IIb	ehxA+;katP+;espP+;etpD-	stx1a		beta1		ST21	Human	Japan	Asia	1998	PRJDB5571	SAMD00076012	BETU01	122	98749	5466530	402
10246	ST21C2	BENT01	IIb	ehxA+;katP+;espP+;etpD-	stx1a		beta1		ST21	Human	Japan	Asia	2001	PRJDB5571	SAMD00075855	BENT01	134	98749	5468206	439
10808	ST21C2	BEPG01	IIb	ehxA+;katP+;espP+;etpD-	stx1a		beta1		ST21	Human	Japan	Asia	2009	PRJDB5571	SAMD00075894	BEPG01	138	98749	5623043	470
3244	ST21C2	BEVO01	IIb	ehxA+;katP+;espP+;etpD-	stx1a		beta1		ST21	Human	Japan	Asia	2011	PRJDB5571	SAMD00076058	BEVO01	152	98749	5524240	440
10367	ST21C2	BEOD01	IIb	ehxA+;katP+;espP+;etpD-	stx1a		beta1		ST21	Human	Japan	Asia	2004	PRJDB5571	SAMD00075865	BEOD01	156	98749	5581680	461
2944	ST21C2	BEVI01	IIb	ehxA+;katP+;espP+;etpD-	stx1a		beta1		ST21	Human	Japan	Asia	2008	PRJDB5571	SAMD00076052	BEVI01	167	98749	5480007	462
10542	ST21C2	BEOZ01	IIa	ehxA+;katP+;espP+;etpD-	stx1a		beta1		ST21	Human	Japan	Asia	2006	PRJDB5571	SAMD00075887	BEOZ01	189	98750	5503822	440
E0497	ST21C2	BEKZ01	IIb	ehxA+;katP+;espP+;etpD-	stx1a		beta1		ST21	Bovine	Japan	Asia	2009	PRJDB5571	SAMD00075783	BEKZ01	203	98825	5766998	432
09E040	ST21C2	BEML01	IIa	ehxA+;katP+;espP+;etpD-	stx1a		beta1		ST21	Human	Japan	Asia	2009	PRJDB5571	SAMD00075821	BEML01	124	99003	5631614	374
PV888	ST21C2	BEQH01	IIb	ehxA+;katP+;espP+;etpD-	stx1a		beta1		ST21	Human	Japan	Asia	1999	PRJDB5571	SAMD00075921	BEQH01	152	99376	5554811	397
10594	ST21C2	BEPD01	IIa	ehxA+;katP+;espP+;etpD-	stx1a		beta1		ST21	Human	Japan	Asia	2007	PRJDB5571	SAMD00075891	BEPD01	125	100256	5579963	347
PV06134	ST21C2	BERL01	IIb	ehxA+;katP+;espP+;etpD-	stx1a		beta1		ST21	Human	Japan	Asia	2006	PRJDB5571	SAMD00075951	BERL01	112	100696	5742196	312
10430	ST21C2	BEOO01	IIa	ehxA+;katP+;espP+;etpD-	stx1a		beta1		ST21	Human	Japan	Asia	2005	PRJDB5571	SAMD00075876	BEOO01	147	100696	5550222	347
PV01207	ST21C2	BEQY01	IIb	ehxA+;katP+;espP+;etpD-	stx1a		beta1		ST21	Human	Japan	Asia	2001	PRJDB5571	SAMD00075938	BEQY01	107	100715	5472647	410
TC3630	ST21C2	BEJQ01	IIb	ehxA+;katP+;espP+;etpD-	stx1a		beta1		ST21	Bovine	USA	North America	1991	PRJDB5571	SAMD00075748	BEJQ01	79	100721	5567328	420
10368	ST21C2	BEOE01	IIb	ehxA+;katP+;espP+;etpD-	stx1a		beta1		ST21	Human	Japan	Asia	2004	PRJDB5571	SAMD00075866	BEOE01	123	100747	5595075	428
2342	ST21C2	BEUT01	IIb	ehxA+;katP+;espP+;etpD-	stx1a		beta1		ST21	Human	Japan	Asia	2004	PRJDB5571	SAMD00076037	BEUT01	102	100765	5452442	415
06E048	ST21C2	BELY01	IIb	ehxA+;katP+;espP+;etpD-	stx1a		beta1		ST21	Human	Japan	Asia	2006	PRJDB5571	SAMD00075808	BELY01	81	100778	5572498	408
1720	ST21C2	BETX01	IIb	ehxA+;katP+;espP+;etpD-	stx1a		beta1		ST21	Human	Japan	Asia	1999	PRJDB5571	SAMD00076015	BETX01	94	100846	5607727	452
2191	ST21C2	BEUM01	IIa	ehxA+;katP+;espP+;etpD-	stx1a		beta1		ST21	Human	Japan	Asia	2002	PRJDB5571	SAMD00076030	BEUM01	135	100846	5587887	435
04E002	ST21C2	BELS01	IIb	ehxA+;katP+;espP+;etpD-	stx1a		beta1		ST21	Human	Japan	Asia	2004	PRJDB5571	SAMD00075802	BELS01	89	100899	5564221	424
PV0182	ST21C2	BEQS01	IIa	ehxA+;katP+;espP+;etpD-	stx1a		beta1		ST21	Human	Japan	Asia	2001	PRJDB5571	SAMD00075932	BEQS01	104	100899	5434732	390
PV679	ST21C2	BEQC01	IIa	ehxA-;katP-;espP-;etpD-	stx1a		beta1		ST21	Human	Japan	Asia	1998	PRJDB5571	SAMD00075916	BEQC01	104	100899	5536203	392
PV1191	ST21C2	BESE01	IIb	ehxA+;katP+;espP+;etpD-	stx1a		beta1		ST21	Human	Japan	Asia	2011	PRJDB5571	SAMD00075970	BESE01	104	100899	5623348	446
1485	ST21C2	BETL01	IIb	ehxA+;katP+;espP+;etpD-	stx1a		beta1		ST21	Human	Japan	Asia	1997	PRJDB5571	SAMD00076003	BETL01	122	100899	5508502	447
PV0838	ST21C2	BERQ01	IIb	ehxA+;katP+;espP+;etpD-	stx1a	stx2d	beta1		ST21	Human	Japan	Asia	2008	PRJDB5571	SAMD00075956	BERQ01	124	100899	5541237	441
10014	ST21C2	BEMV01	IIb	ehxA+;katP+;espP+;etpD-	stx1a		beta1		ST21	Human	Japan	Asia	1996	PRJDB5571	SAMD00075831	BEMV01	126	100899	5674344	415
PV428	ST21C2	BEPX01	IIb	ehxA+;katP+;espP+;etpD-	stx1a		beta1		ST21	Human	Japan	Asia	1997	PRJDB5571	SAMD00075911	BEPX01	127	100899	5380573	360
1794	ST21C2	BEUA01	IIb	ehxA-;katP-;espP-;etpD-	stx1a		beta1		ST7910	Human	Japan	Asia	2000	PRJDB5571	SAMD00076018	BEUA01	127	100899	5502914	472
03E003	ST21C2	BELQ01	IIb	ehxA+;katP+;espP+;etpD-	stx1a		beta1		ST21	Human	Japan	Asia	2003	PRJDB5571	SAMD00075800	BELQ01	132	100899	5566863	394
PV02136	ST21C2	BERE01	IIb	ehxA+;katP+;espP+;etpD-	stx1a		beta1		ST21	Human	Japan	Asia	2002	PRJDB5571	SAMD00075944	BERE01	132	100899	5528226	383
10924	ST21C2	BEPO01	IIb	ehxA+;katP+;espP+;etpD-	stx1a		beta1		ST21	Human	Japan	Asia	2011	PRJDB5571	SAMD00075902	BEPO01	152	100899	5541918	424
2154	ST21C2	BEUJ01	IIb	ehxA+;katP+;espP+;etpD-	stx1a		beta1		ST21	Human	Japan	Asia	2002	PRJDB5571	SAMD00076027	BEUJ01	156	100899	5400157	415
PV0382	ST21C2	BERG01	IIb	ehxA-;katP-;espP-;etpD-	stx1a		beta1		ST21	Human	Japan	Asia	2003	PRJDB5571	SAMD00075946	BERG01	157	100899	5387194	411
2847	ST21C2	BEVF01	IIa	ehxA+;katP+;espP+;etpD-	stx1a		beta1		ST21	Human	Japan	Asia	2007	PRJDB5571	SAMD00076049	BEVF01	160	100899	5552521	449
2156	ST21C2	BEUK01	IIb	ehxA+;katP+;espP+;etpD-	stx1a		beta1		ST21	Human	Japan	Asia	2002	PRJDB5571	SAMD00076028	BEUK01	171	100899	5559102	466
02E060	ST21C2	BELP01	IIb	ehxA+;katP+;espP+;etpD-	stx1a	stx2a	beta1		ST21	Human	Japan	Asia	2002	PRJDB5571	SAMD00075799	BELP01	173	100899	5548812	462
PV0715	ST21C2	BERM01	IIa	ehxA+;katP+;espP+;etpD-	stx1a		beta1		ST21	Human	Japan	Asia	2007	PRJDB5571	SAMD00075952	BERM01	176	100899	5452601	386
2966	ST21C2	BEVJ01	IIb	ehxA+;katP+;espP+;etpD-	stx1a		beta1		ST21	Human	Japan	Asia	2008	PRJDB5571	SAMD00076053	BEVJ01	180	100899	5541174	432
2935	ST21C2	BEVH01	IIb	ehxA+;katP+;espP+;etpD-	stx1a		beta1		ST21	Human	Japan	Asia	2008	PRJDB5571	SAMD00076051	BEVH01	201	100899	5508495	460
1715	ST21C2	BETW01	IIb	ehxA+;katP+;espP+;etpD-	stx1a		beta1		ST21	Human	Japan	Asia	1999	PRJDB5571	SAMD00076014	BETW01	101	100946	5632548	461
10153	ST21C2	BENK01	IIb	ehxA+;katP+;espP+;etpD-	stx1a	stx2a	beta1		ST21	Human	Japan	Asia	1999	PRJDB5571	SAMD00075846	BENK01	125	100997	5738667	352
2694	ST21C2	BEVB01	IIb	ehxA+;katP+;espP+;etpD-	stx1a		beta1		ST21	Human	Japan	Asia	2006	PRJDB5571	SAMD00076045	BEVB01	110	101003	5576692	347
2204	ST21C2	BEUN01	IIb	ehxA+;katP+;espP+;etpD-	stx1a		beta1		ST21	Human	Japan	Asia	2003	PRJDB5571	SAMD00076031	BEUN01	111	101003	5440154	363
10473	ST21C2	BEOT01	IIb	ehxA+;katP+;espP+;etpD-	stx1a		beta1		ST21	Human	Japan	Asia	2005	PRJDB5571	SAMD00075881	BEOT01	119	101003	5670253	299
EC15718	ST21C2	BEJA01	IIb	ehxA+;katP+;espP+;etpD-	stx1a		beta1		ST21	Bovine	Japan	Asia	2013	PRJDB5571	SAMD00075732	BEJA01	56	101082	5505800	433
21-67-1	ST21C2	BEVV01	IIa	ehxA+;katP+;espP+;etpD-	stx1a		beta1		ST21	Bovine	Japan	Asia	2009	PRJDB5571	SAMD00076065	BEVV01	72	101082	5602952	414
10379	ST21C2	BEOI01	IIb	ehxA+;katP+;espP+;etpD-	stx1a		beta1		ST21	Human	Japan	Asia	2004	PRJDB5571	SAMD00075870	BEOI01	120	101550	5578204	309
08E018	ST21C2	BEMH01	IIa	ehxA+;katP+;espP+;etpD-	stx1a		beta1		ST21	Human	Japan	Asia	2008	PRJDB5571	SAMD00075817	BEMH01	90	102386	5719853	374
00E110	ST21C2	BELK01	IIb	ehxA+;katP+;espP+;etpD-	stx1a		beta1		ST21	Human	Japan	Asia	2000	PRJDB5571	SAMD00075794	BELK01	97	102408	5559642	362
10591	ST21C2	BEPC01	IIb	ehxA+;katP+;espP+;etpD-	stx1a		beta1		ST21	Human	Japan	Asia	2006	PRJDB5571	SAMD00075890	BEPC01	111	102616	5622264	313
10811	ST21C2	BEPH01	IIb	ehxA+;katP+;espP+;etpD-	stx1a		beta1		ST21	Human	Japan	Asia	2009	PRJDB5571	SAMD00075895	BEPH01	115	103733	5522393	319
2159	ST21C2	BEUL01	IIb	ehxA+;katP+;espP+;etpD-	stx1a		beta1		ST21	Human	Japan	Asia	2002	PRJDB5571	SAMD00076029	BEUL01	110	103764	5548331	363
11E044	ST21C2	BEMQ01	IIb	ehxA+;katP+;espP+;etpD-	stx1a		beta1		ST21	Human	Japan	Asia	2011	PRJDB5571	SAMD00075826	BEMQ01	64	103767	5712559	344
EH182	ST21C2	BEKI01	IIb	ehxA+;katP+;espP+;etpD-	stx1a		beta1		ST21	Human	Belgium	Europe	1994	PRJDB5571	SAMD00075766	BEKI01	105	103998	5613986	439
1671	ST21C2	BETS01	IIb	ehxA+;katP+;espP+;etpD-	stx1a		beta1		ST21	Human	Japan	Asia	1998	PRJDB5571	SAMD00076010	BETS01	84	104072	5605962	317
10314	ST21C2	BENX01	IIa	ehxA+;katP+;espP+;etpD-	stx1a	stx2a	beta1		ST21	Human	Japan	Asia	2003	PRJDB5571	SAMD00075859	BENX01	135	104107	5575403	327
10129	ST21C2	BENH01	IIa	ehxA+;katP+;espP+;etpD-	stx1a		beta1		ST21	Human	Japan	Asia	1999	PRJDB5571	SAMD00075843	BENH01	114	104116	5626916	348
TC3117	ST21C2	BEJG01	IIb	ehxA+;katP+;espP+;etpD-	stx1a		beta1		ST21	Bovine	USA	North America	1991	PRJDB5571	SAMD00075738	BEJG01	80	104132	5543229	365
10815	ST21C2	BEPI01	IIb	ehxA+;katP+;espP+;etpD-	stx1a		beta1		ST21	Human	Japan	Asia	2009	PRJDB5571	SAMD00075896	BEPI01	123	104140	5675848	288
PV0813	ST21C2	BERO01	IIa	ehxA+;katP+;espP+;etpD-	stx1a		beta1		ST21	Human	Japan	Asia	2008	PRJDB5571	SAMD00075954	BERO01	109	104147	5659503	285
08E101	ST21C2	BEMI01	IIb	ehxA+;katP+;espP+;etpD-	stx1a		beta1		ST21	Human	Japan	Asia	2008	PRJDB5571	SAMD00075818	BEMI01	139	104148	5472308	377
1603	ST21C2	BETO01	IIb	ehxA+;katP+;espP+;etpD-	stx1a		beta1		ST21	Human	Japan	Asia	1998	PRJDB5571	SAMD00076006	BETO01	74	104158	5598982	439
08E010	ST21C2	BEMF01	IIb	ehxA+;katP+;espP+;etpD-	stx1a		beta1		ST21	Human	Japan	Asia	2008	PRJDB5571	SAMD00075815	BEMF01	110	104158	5446911	309
1822	ST21C2	BEUC01	IIb	ehxA+;katP+;espP+;etpD-	stx1a		beta1		ST21	Human	Japan	Asia	2000	PRJDB5571	SAMD00076020	BEUC01	82	104194	5477004	413
07E069	ST21C2	BEMD01	IIb	ehxA+;katP+;espP+;etpD-	stx1a		beta1		ST21	Human	Japan	Asia	2007	PRJDB5571	SAMD00075813	BEMD01	105	104194	5559858	435
PV00132	ST21C2	BEQN01	IIa	ehxA+;katP+;espP+;etpD-	stx1a		beta1		ST21	Human	Japan	Asia	2000	PRJDB5571	SAMD00075927	BEQN01	112	104194	5450020	425
1674	ST21C2	BETT01	IIa	ehxA-;katP-;espP-;etpD-	stx1a		beta1		ST21	Human	Japan	Asia	1998	PRJDB5571	SAMD00076011	BETT01	114	104194	5489214	399
PV728	ST21C2	BEQD01	IIa	ehxA+;katP+;espP+;etpD-	stx1a		beta1		ST21	Human	Japan	Asia	1998	PRJDB5571	SAMD00075917	BEQD01	117	104194	5497892	396
PV01203	ST21C2	BEQX01	IIb	ehxA+;katP+;espP+;etpD-	stx1a		beta1		ST21	Human	Japan	Asia	2001	PRJDB5571	SAMD00075937	BEQX01	118	104194	5499489	415
11E033	ST21C2	BEMP01	IIb	ehxA+;katP+;espP+;etpD-	stx1a		beta1		ST21	Human	Japan	Asia	2011	PRJDB5571	SAMD00075825	BEMP01	125	104194	5467252	410
99E24	ST21C2	BELG01	IIa	ehxA+;katP+;espP+;etpD-	stx1a		beta1		ST21	Human	Japan	Asia	1999	PRJDB5571	SAMD00075790	BELG01	132	104194	5545101	408
10097	ST21C2	BENE01	IIb	ehxA+;katP+;espP+;etpD-	stx1a		beta1		ST21	Human	Japan	Asia	1998	PRJDB5571	SAMD00075840	BENE01	141	104194	5587813	428
2833	ST21C2	BEVD01	IIa	ehxA+;katP+;espP+;etpD-	stx1a		beta1		ST21	Human	Japan	Asia	2007	PRJDB5571	SAMD00076047	BEVD01	152	104194	5441397	388
PV1196	ST21C2	BESC01	IIb	ehxA+;katP+;espP+;etpD-	stx1a		beta1		ST21	Human	Japan	Asia	2011	PRJDB5571	SAMD00075968	BESC01	152	104194	5595052	451
10036	ST21C2	BEMZ01	IIb	ehxA+;katP+;espP+;etpD-	stx1a		beta1		ST21	Human	Japan	Asia	1997	PRJDB5571	SAMD00075835	BEMZ01	160	104194	5690351	482
2598	ST21C2	BEVA01	IIb	ehxA+;katP+;espP+;etpD-	stx1a	stx2a	beta1		ST21	Human	Japan	Asia	2006	PRJDB5571	SAMD00076044	BEVA01	163	104194	5513616	402
10207	ST21C2	BENQ01	IIb	ehxA+;katP+;espP+;etpD-	stx1a		beta1		ST21	Human	Japan	Asia	2000	PRJDB5571	SAMD00075852	BENQ01	174	104194	5560685	434
PV44	ST21C2	BEPR01	IIb	ehxA+;katP+;espP+;etpD-	stx1a		beta1		ST21	Human	Japan	Asia	1996	PRJDB5571	SAMD00075905	BEPR01	133	104195	5356856	374
18-150	ST21C2	BEVS01	IIb	ehxA+;katP+;espP+;etpD-	stx1a		beta1		ST21	Bovine	Japan	Asia	2006	PRJDB5571	SAMD00076062	BEVS01	45	104262	5574193	283
06E003	ST21C2	BELW01	IIb	ehxA+;katP+;espP+;etpD-	stx1a		beta1		ST21	Human	Japan	Asia	2006	PRJDB5571	SAMD00075806	BELW01	102	104534	5439683	400
2840	ST21C2	BEVE01	IIb	ehxA+;katP+;espP+;etpD-	stx1a		beta1		ST21	Human	Japan	Asia	2007	PRJDB5571	SAMD00076048	BEVE01	156	104551	5526093	420
2706	ST21C2	BEVC01	IIa	ehxA+;katP+;espP+;etpD-	stx1a		beta1		ST21	Human	Japan	Asia	2006	PRJDB5571	SAMD00076046	BEVC01	117	104892	5495773	292
10138	ST21C2	BENI01	IIb	ehxA+;katP+;espP+;etpD-	stx1a		beta1		ST21	Human	Japan	Asia	1999	PRJDB5571	SAMD00075844	BENI01	101	104910	5706364	366
PV230	ST21C2	BEPS01	IIb	ehxA+;katP+;espP+;etpD-	stx1a		beta1		ST21	Human	Japan	Asia	1997	PRJDB5571	SAMD00075906	BEPS01	118	104976	5495059	406
10034	ST21C2	BEMY01	IIb	ehxA+;katP+;espP+;etpD-	stx1a		beta1		ST21	Human	Japan	Asia	1997	PRJDB5571	SAMD00075834	BEMY01	143	104983	5632749	308
02E003	ST21C2	BELL01	IIb	ehxA+;katP+;espP+;etpD-	stx1a		beta1		ST21	Human	Japan	Asia	2002	PRJDB5571	SAMD00075795	BELL01	104	105297	5442059	423
1388	ST21C2	BETH01	IIb	ehxA+;katP+;espP+;etpD-	stx1a		beta1		ST21	Human	Japan	Asia	1996	PRJDB5571	SAMD00075999	BETH01	112	105453	5467908	309
10236	ST21C2	BENR01	IIb	ehxA+;katP+;espP+;etpD-	stx1a		beta1		ST21	Human	Japan	Asia	2001	PRJDB5571	SAMD00075853	BENR01	148	105487	5646509	333
10060	ST21C2	BENC01	IIb	ehxA+;katP+;espP+;etpD-	stx1a		beta1		ST21	Human	Japan	Asia	1998	PRJDB5571	SAMD00075838	BENC01	178	105957	5513189	343
EC15802	ST21C2	BEJC01	IIb	ehxA+;katP+;espP+;etpD-	stx1a		beta1		ST21	Other animal	Japan	Asia	2013	PRJDB5571	SAMD00075734	BEJC01	63	106413	5531762	356
EC15674	ST21C2	BEIZ01	IIb	ehxA+;katP+;espP+;etpD-	stx1a		beta1		ST21	Bovine	Japan	Asia	2013	PRJDB5571	SAMD00075731	BEIZ01	41	106423	5532084	259
PV01271	ST21C2	BEQZ01	IIa	ehxA+;katP+;espP+;etpD-	stx1a		beta1		ST21	Human	Japan	Asia	2001	PRJDB5571	SAMD00075939	BEQZ01	108	106751	5546328	319
1750	ST21C2	BETY01	IIa	ehxA+;katP+;espP+;etpD-	stx1a		beta1		ST21	Human	Japan	Asia	1999	PRJDB5571	SAMD00076016	BETY01	74	107560	5517235	356
KS22-2	ST21C2	BESX01	IIa	ehxA+;katP+;espP+;etpD-	stx1a		beta1		ST21	Bovine	Japan	Asia	2013	PRJDB5571	SAMD00075989	BESX01	29	107620	5505669	239
1950	ST21C2	BEUD01	IIa	ehxA+;katP+;espP+;etpD-	stx1a		beta1		ST21	Human	Japan	Asia	2001	PRJDB5571	SAMD00076021	BEUD01	120	107701	5465314	425
08E014	ST21C2	BEMG01	IIa	ehxA+;katP+;espP+;etpD-	stx1a		beta1		ST21	Human	Japan	Asia	2008	PRJDB5571	SAMD00075816	BEMG01	114	107808	5550168	304
PV0041	ST21C2	BEQL01	IIb	ehxA+;katP+;espP+;etpD-	stx1a		beta1		ST21	Human	Japan	Asia	2000	PRJDB5571	SAMD00075925	BEQL01	99	109361	5513075	422
PV119	ST21C2	BERX01	IIb	ehxA+;katP+;espP+;etpD-	stx1a		beta1		ST21	Human	Japan	Asia	2011	PRJDB5571	SAMD00075963	BERX01	119	109506	5717377	307
10338	ST21C2	BEOC01	IIb	ehxA+;katP+;espP+;etpD-	stx1a		beta1		ST21	Human	Japan	Asia	2003	PRJDB5571	SAMD00075864	BEOC01	139	109636	5682920	359
10010	ST21C2	BEMT01	IIb	ehxA+;katP+;espP+;etpD-	stx1a		beta1		ST21	Human	Japan	Asia	1995	PRJDB5571	SAMD00075829	BEMT01	121	109981	5667076	285
EH2042	ST21C2	BESG01	IIb	ehxA+;katP+;espP+;etpD-	stx1a		beta1		ST21	Human	Belgium	Europe	2011	PRJDB5571	SAMD00075972	BESG01	102	110001	5571217	433
TC3108	ST21C2	BEJF01	IIb	ehxA-;katP-;espP-;etpD-	stx1a		beta1		ST21	Bovine	USA	North America	1991	PRJDB5571	SAMD00075737	BEJF01	67	110236	5344185	313
PV0174	ST21C2	BEQR01	IIb	ehxA+;katP+;espP+;etpD-	stx1a		beta1		ST21	Human	Japan	Asia	2001	PRJDB5571	SAMD00075931	BEQR01	108	110410	5442459	392
05E035	ST21C2	BELV01	IIb	ehxA+;katP+;espP+;etpD-	stx1a		beta1		ST21	Human	Japan	Asia	2005	PRJDB5571	SAMD00075805	BELV01	83	110463	5458434	422
1639	ST21C2	BETP01	IIa	ehxA+;katP+;espP+;etpD-	stx1a		beta1		ST21	Human	Japan	Asia	1998	PRJDB5571	SAMD00076007	BETP01	141	111523	5518630	331
PV542	ST21C2	BEQA01	IIb	ehxA-;katP-;espP-;etpD-	stx1a		beta1		ST21	Human	Japan	Asia	1998	PRJDB5571	SAMD00075914	BEQA01	117	111553	5295492	377
10426	ST21C2	BEON01	IIb	ehxA+;katP+;espP+;etpD-	stx1a		beta1		ST21	Human	Japan	Asia	2005	PRJDB5571	SAMD00075875	BEON01	116	111616	5459397	338
2243	ST21C2	BEUO01	IIa	ehxA+;katP+;espP+;etpD-	stx1a		beta1		ST21	Human	Japan	Asia	2004	PRJDB5571	SAMD00076032	BEUO01	86	111864	5451354	424
18-145	ST21C2	BEVT01	IIa	ehxA+;katP+;espP+;etpD-	stx1a		beta1		ST21	Bovine	Japan	Asia	2006	PRJDB5571	SAMD00076063	BEVT01	70	112047	5431913	345
3297	ST21C2	BEVR01	IIa	ehxA+;katP+;espP+;etpD-	stx1a		beta1		ST21	Human	Japan	Asia	2011	PRJDB5571	SAMD00076061	BEVR01	115	113249	5449821	324
04E091	ST21C2	BELT01	IIb	ehxA+;katP+;espP+;etpD-	stx1a		beta1		ST21	Human	Japan	Asia	2004	PRJDB5571	SAMD00075803	BELT01	84	113594	5460981	421
09E107	ST21C2	BEMM01	IIb	ehxA+;katP+;espP+;etpD-	stx1a		beta1		ST21	Human	Japan	Asia	2009	PRJDB5571	SAMD00075822	BEMM01	60	113790	5620390	313
10369	ST21C2	BEOF01	IIb	ehxA+;katP+;espP+;etpD-	stx1a		beta1		ST21	Human	Japan	Asia	2004	PRJDB5571	SAMD00075867	BEOF01	122	113816	5431033	320
PV1125	ST21C2	BERZ01	IIb	ehxA+;katP+;espP+;etpD-	stx1a		beta1		ST21	Human	Japan	Asia	2011	PRJDB5571	SAMD00075965	BERZ01	82	113866	5873541	376
02E022	ST21C2	BELM01	IIb	ehxA+;katP+;espP+;etpD-	stx1a		beta1		ST21	Human	Japan	Asia	2002	PRJDB5571	SAMD00075796	BELM01	89	113866	5603009	324
10872	ST21C2	BEPK01	IIb	ehxA+;katP+;espP+;etpD-	stx1a		beta1		ST21	Human	Japan	Asia	2010	PRJDB5571	SAMD00075898	BEPK01	102	113866	5464636	353
08E004	ST21C2	BEME01	IIb	ehxA+;katP+;espP+;etpD-	stx1a		beta1		ST21	Human	Japan	Asia	2008	PRJDB5571	SAMD00075814	BEME01	109	113866	5581332	330
10405	ST21C2	BEOK01	IIb	ehxA+;katP+;espP+;etpD-	stx1a		beta1		ST21	Human	Japan	Asia	2005	PRJDB5571	SAMD00075872	BEOK01	134	113866	5636839	404
10524	ST21C2	BEOX01	IIb	ehxA+;katP+;espP+;etpD-	stx1a		beta1		ST21	Human	Japan	Asia	2006	PRJDB5571	SAMD00075885	BEOX01	171	113866	5546337	331
10873	ST21C2	BEPL01	IIb	ehxA+;katP+;espP+;etpD-	stx1a		beta1		ST21	Human	Japan	Asia	2010	PRJDB5571	SAMD00075899	BEPL01	121	113868	5405839	298
1447	ST21C2	BETI01	IIb	ehxA+;katP+;espP+;etpD-	stx1a		beta1		ST21	Human	Japan	Asia	1997	PRJDB5571	SAMD00076000	BETI01	116	113911	5533043	330
2318	ST21C2	BEUR01	IIa	ehxA+;katP-;espP+;etpD-	stx1a		beta1		ST21	Human	Japan	Asia	2004	PRJDB5571	SAMD00076035	BEUR01	83	113935	5545853	307
2046	ST21C2	BEUG01	IIa	ehxA+;katP+;espP+;etpD-	stx1a		beta1		ST21	Human	Japan	Asia	2001	PRJDB5571	SAMD00076024	BEUG01	133	113943	5471141	296
PV0817	ST21C2	BERN01	IIb	ehxA+;katP+;espP+;etpD-	stx1a		beta1		ST21	Human	Japan	Asia	2008	PRJDB5571	SAMD00075953	BERN01	117	113997	5607220	324
10184	ST21C2	BENO01	IIb	ehxA+;katP+;espP+;etpD-	stx1a		beta1		ST21	Human	Japan	Asia	1999	PRJDB5571	SAMD00075850	BENO01	140	114026	5509775	283
TC6168	ST21C2	BEJV01	IIb	ehxA-;katP-;espP-;etpD-	stx1a		——		ST21	Human	USA	North America	1997	PRJDB5571	SAMD00075753	BEJV01	69	114034	5314735	364
10865	ST21C2	BEPJ01	IIb	ehxA+;katP+;espP+;etpD-	stx1a		beta1		ST21	Human	Japan	Asia	2010	PRJDB5571	SAMD00075897	BEPJ01	110	114055	5496923	318
02E052	ST21C2	BELO01	IIb	ehxA+;katP+;espP+;etpD-	stx1a		beta1		ST21	Human	Japan	Asia	2002	PRJDB5571	SAMD00075798	BELO01	123	114055	5514326	343
10536	ST21C2	BEOY01	IIa	ehxA+;katP+;espP+;etpD-	stx1a		beta1		ST21	Human	Japan	Asia	2006	PRJDB5571	SAMD00075886	BEOY01	145	114055	5506565	304
10098	ST21C2	BENF01	IIb	ehxA+;katP+;espP+;etpD-	stx1a		beta1		ST21	Human	Japan	Asia	1998	PRJDB5571	SAMD00075841	BENF01	162	114055	5395830	324
09E030	ST21C2	BEMK01	IIb	ehxA+;katP+;espP+;etpD-	stx1a		beta1		ST21_2	Human	Japan	Asia	2009	PRJDB5571	SAMD00075820	BEMK01	109	114058	5542461	300
10334	ST21C2	BEOA01	IIb	ehxA+;katP+;espP+;etpD-	stx1a		beta1		ST21	Human	Japan	Asia	2003	PRJDB5571	SAMD00075862	BEOA01	177	114062	5719512	410
1771	ST21C2	BETZ01	IIb	ehxA+;katP+;espP+;etpD-			beta1		ST21	Human	Japan	Asia	1999	PRJDB5571	SAMD00076017	BETZ01	155	114108	5424374	401
PV02120	ST21C2	BERD01	IIb	ehxA+;katP+;espP+;etpD-	stx1a		beta1		ST21	Human	Japan	Asia	2002	PRJDB5571	SAMD00075943	BERD01	133	114116	5505884	415
2592	ST21C2	BEUX01	IIb	ehxA+;katP+;espP+;etpD-	stx1a		beta1		ST21	Human	Japan	Asia	2006	PRJDB5571	SAMD00076041	BEUX01	100	114117	5504192	403
2932	ST21C2	BEVG01	IIb	ehxA+;katP+;espP+;etpD-	stx1a		beta1		ST21	Human	Japan	Asia	2008	PRJDB5571	SAMD00076050	BEVG01	160	114117	5324477	352
1449	ST21C2	BETJ01	IIa	ehxA+;katP+;espP+;etpD-	stx1a		beta1		ST21	Human	Japan	Asia	1997	PRJDB5571	SAMD00076001	BETJ01	128	114186	5451113	392
1219	ST21C2	BETF01	IIb	ehxA+;katP+;espP+;etpD-			beta1		ST21	Human	Japan	Asia	1996	PRJDB5571	SAMD00075997	BETF01	146	114356	5443764	381
10019	ST21C2	BEMW01	IIb	ehxA+;katP+;espP+;etpD-	stx1a		beta1		ST21	Human	Japan	Asia	1996	PRJDB5571	SAMD00075832	BEMW01	154	114356	5513115	379
10062	ST21C2	BEND01	IIb	ehxA+;katP+;espP+;etpD-	stx1a		beta1		ST21	Human	Japan	Asia	1998	PRJDB5571	SAMD00075839	BEND01	187	114358	5429761	390
1291	ST21C2	BETG01	IIb	ehxA+;katP+;espP+;etpD-	stx1a		beta1		ST21	Human	Japan	Asia	1996	PRJDB5571	SAMD00075998	BETG01	110	114846	5499044	434
PV0042	ST21C2	BEQM01	IIb	ehxA+;katP+;espP+;etpD-	stx1a		beta1		ST21	Human	Japan	Asia	2000	PRJDB5571	SAMD00075926	BEQM01	88	115028	5506015	299
10257	ST21C2	BENU01	IIb	ehxA+;katP+;espP+;etpD-	stx1a		beta1		ST21	Human	Japan	Asia	2001	PRJDB5571	SAMD00075856	BENU01	152	115029	5527880	285
10437	ST21C2	BEOP01	IIb	ehxA+;katP+;espP+;etpD-	stx1a		beta1		ST21	Human	Japan	Asia	2005	PRJDB5571	SAMD00075877	BEOP01	120	115036	5517001	340
10419	ST21C2	BEOL01	IIb	ehxA+;katP+;espP+;etpD-	stx1a		beta1		ST21	Human	Japan	Asia	2005	PRJDB5571	SAMD00075873	BEOL01	120	115036	5520251	320
PV243	ST21C2	BEPT01	IIb	ehxA+;katP+;espP+;etpD-	stx1a		beta1		ST21	Human	Japan	Asia	1997	PRJDB5571	SAMD00075907	BEPT01	113	115043	5427820	303
2591	ST21C2	BEUW01	IIb	ehxA+;katP+;espP+;etpD-	stx1a		beta1		ST21	Human	Japan	Asia	2006	PRJDB5571	SAMD00076040	BEUW01	117	115043	5609315	294
TC3656	ST21C2	BEJR01	IIb	ehxA+;katP+;espP+;etpD-	stx1a		beta1		ST21	Bovine	USA	North America	1991	PRJDB5571	SAMD00075749	BEJR01	91	115044	5555861	303
1460	ST21C2	BETK01	IIa	ehxA-;katP-;espP-;etpD-	stx1a		beta1		ST21	Human	Japan	Asia	1997	PRJDB5571	SAMD00076002	BETK01	107	115044	5356970	283
2597	ST21C2	BEUZ01	IIb	ehxA+;katP+;espP+;etpD-	stx1a		beta1		ST21	Human	Japan	Asia	2006	PRJDB5571	SAMD00076043	BEUZ01	124	115044	5534118	336
10169	ST21C2	BENL01	IIb	ehxA+;katP+;espP+;etpD-	stx1a		beta1		ST21	Human	Japan	Asia	1999	PRJDB5571	SAMD00075847	BENL01	128	115044	5449669	309
PV00176	ST21C2	BEQP01	IIb	ehxA+;katP+;espP+;etpD-	stx1a		beta1		ST21	Human	Japan	Asia	2000	PRJDB5571	SAMD00075929	BEQP01	143	115044	5422569	255
99E46	ST21C2	BELE01	IIb	ehxA+;katP+;espP+;etpD-	stx1a		beta1		ST21	Human	Japan	Asia	1999	PRJDB5571	SAMD00075788	BELE01	141	115373	5576114	423
10099	ST21C2	BENG01	IIb	ehxA+;katP+;espP+;etpD-	stx1a		beta1		ST21	Human	Japan	Asia	1998	PRJDB5571	SAMD00075842	BENG01	209	115495	5411083	412
97E16	ST21C2	BELB01	IIa	ehxA+;katP+;espP+;etpD-	stx1a		beta1		ST21	Human	Japan	Asia	1997	PRJDB5571	SAMD00075785	BELB01	171	115512	5483592	318
PV09116	ST21C2	BERT01	IIb	ehxA+;katP-;espP+;etpD-	stx1a		beta1		ST21	Human	Japan	Asia	2009	PRJDB5571	SAMD00075959	BERT01	109	116043	5481875	298
PV821	ST21C2	BEQF01	IIb	ehxA+;katP+;espP+;etpD-	stx1a		beta1		ST21	Human	Japan	Asia	1999	PRJDB5571	SAMD00075919	BEQF01	109	116828	5458883	396
3277	ST21C2	BEVQ01	IIb	ehxA+;katP+;espP+;etpD-	stx1a		——		ST21	Human	Japan	Asia	2011	PRJDB5571	SAMD00076060	BEVQ01	137	116828	5484215	423
3052	ST21C2	BEVL01	IIa	ehxA+;katP+;espP+;etpD-	stx1a		beta1		ST21	Human	Japan	Asia	2009	PRJDB5571	SAMD00076055	BEVL01	116	117916	5551521	298
07E043	ST21C2	BEMB01	IIb	ehxA+;katP+;espP+;etpD-	stx1a		beta1		ST21	Human	Japan	Asia	2007	PRJDB5571	SAMD00075811	BEMB01	108	117922	5521513	298
10421	ST21C2	BEOM01	IIb	ehxA+;katP+;espP+;etpD-	stx1a		beta1		ST21	Human	Japan	Asia	2005	PRJDB5571	SAMD00075874	BEOM01	126	117929	5525854	303
PV02100	ST21C2	BERB01	IIb	ehxA+;katP+;espP+;etpD-	stx1a		beta1		ST21	Human	Japan	Asia	2002	PRJDB5571	SAMD00075941	BERB01	87	117944	5410877	284
PV10116	ST21C2	BERV01	IIb	ehxA+;katP+;espP+;etpD-	stx1a		beta1		ST21	Human	Japan	Asia	2010	PRJDB5571	SAMD00075961	BERV01	108	117945	5459585	328
2418	ST21C2	BEUU01	IIa	ehxA+;katP+;espP+;etpD-	stx1a		beta1		ST21	Human	Japan	Asia	2005	PRJDB5571	SAMD00076038	BEUU01	104	117956	5601571	314
10938	ST21C2	BEPP01	IIb	ehxA+;katP+;espP+;etpD-	stx1a		beta1		ST21	Human	Japan	Asia	2011	PRJDB5571	SAMD00075903	BEPP01	107	117960	5657363	315
PV01131	ST21C2	BEQU01	IIb	ehxA+;katP+;espP+;etpD-	stx1a		beta1		ST21	Human	Japan	Asia	2001	PRJDB5571	SAMD00075934	BEQU01	112	117967	5519048	273
10020	ST21C2	BEMX01	IIb	ehxA+;katP+;espP+;etpD-	stx1a		beta1		ST21	Human	Japan	Asia	1996	PRJDB5571	SAMD00075833	BEMX01	95	117981	5693799	301
10401	ST21C2	BEOJ01	IIb	ehxA+;katP+;espP+;etpD-	stx1a		beta1		ST21	Human	Japan	Asia	2005	PRJDB5571	SAMD00075871	BEOJ01	132	118147	5590551	327
3260	ST21C2	BEVP01	IIb	ehxA+;katP+;espP+;etpD-	stx1a		beta1		ST21	Human	Japan	Asia	2011	PRJDB5571	SAMD00076059	BEVP01	141	118215	5513770	299
10239	ST21C2	BENS01	IIb	ehxA+;katP+;espP+;etpD-	stx1a		beta1		ST21	Human	Japan	Asia	2001	PRJDB5571	SAMD00075854	BENS01	172	119092	5560961	298
10442	ST21C2	BEOQ01	IIb	ehxA+;katP+;espP+;etpD-	stx1a		beta1		ST21	Human	Japan	Asia	2005	PRJDB5571	SAMD00075878	BEOQ01	117	119365	5500674	268
PV0029	ST21C2	BEQK01	IIa	ehxA+;katP+;espP+;etpD-	stx1a		beta1		ST21	Human	Japan	Asia	2000	PRJDB5571	SAMD00075924	BEQK01	99	119851	5502321	284
PV0954	ST21C2	BERR01	IIb	ehxA+;katP+;espP+;etpD-	stx1a		beta1		ST21	Human	Japan	Asia	2009	PRJDB5571	SAMD00075957	BERR01	157	121279	5395868	360
10150	ST21C2	BENJ01	IIb	ehxA+;katP+;espP+;etpD-	stx1a		beta1		ST21	Human	Japan	Asia	1999	PRJDB5571	SAMD00075845	BENJ01	153	121760	5598005	306
PV835	ST21C2	BEQG01	IIa	ehxA+;katP+;espP+;etpD-	stx1a		beta1		ST21	Human	Japan	Asia	1999	PRJDB5571	SAMD00075920	BEQG01	125	122274	5441876	253
10574	ST21C2	BEPB01	IIb	ehxA+;katP+;espP+;etpD-	stx1a		beta1		ST21	Human	Japan	Asia	2006	PRJDB5571	SAMD00075889	BEPB01	133	122792	5480896	302
06E070	ST21C2	BEMA01	IIb	ehxA+;katP+;espP+;etpD-	stx1a		beta1		ST21	Human	Japan	Asia	2006	PRJDB5571	SAMD00075810	BEMA01	120	123035	5474608	315
PV00199	ST21C2	BEQQ01	IIb	ehxA+;katP+;espP+;etpD-	stx1a		beta1		ST21	Human	Japan	Asia	2000	PRJDB5571	SAMD00075930	BEQQ01	97	126105	5557523	321
PV033	ST21C2	BERF01	IIb	ehxA-;katP-;espP-;etpD-	stx1a		beta1		ST21	Human	Japan	Asia	2003	PRJDB5571	SAMD00075945	BERF01	129	126260	5575884	322
98E4	ST21C2	BELC01	IIb	ehxA+;katP+;espP+;etpD-	stx1a		beta1		ST21	Human	Japan	Asia	1998	PRJDB5571	SAMD00075786	BELC01	163	126391	5305244	281
PV0664	ST21C2	BERK01	IIb	ehxA+;katP+;espP+;etpD-	stx1a		beta1		ST21	Human	Japan	Asia	2006	PRJDB5571	SAMD00075950	BERK01	154	126412	5471397	276
PV942	ST21C2	BEQI01	IIb	ehxA+;katP+;espP+;etpD-	stx1a		beta1		ST21	Human	Japan	Asia	1999	PRJDB5571	SAMD00075922	BEQI01	113	126508	5438979	275
PV0010	ST21C2	BEQJ01	IIb	ehxA+;katP+;espP+;etpD-	stx1a		beta1		ST21	Human	Japan	Asia	2000	PRJDB5571	SAMD00075923	BEQJ01	110	126509	5398847	289
10057	ST21C2	BENB01	IIb	ehxA+;katP+;espP+;etpD-	stx1a		beta1		ST21	Human	Japan	Asia	1997	PRJDB5571	SAMD00075837	BENB01	155	127017	5550786	316
PV01169	ST21C2	BEQV01	IIb	ehxA+;katP+;espP+;etpD-	stx1a		beta1		ST21	Human	Japan	Asia	2001	PRJDB5571	SAMD00075935	BEQV01	118	127103	5411491	257
E70	ST21C2	DRR159278	IIb	ehxA+;katP+;espP+;etpD-	stx1a		——		ST21	Human	Japan	Asia	2016	PRJDB7635	SAMD00150978	DRR159278	127	97230	5509221	420
E154	ST21C2	DRR159323	IIa	ehxA+;katP+;espP+;etpD-	stx1a		beta1		ST21	Human	Japan	Asia	2016	PRJDB7635	SAMD00151023	DRR159323	60	98825	5665396	367
E126	ST21C2	DRR159309	IIa	ehxA+;katP+;espP+;etpD-	stx1a		beta1		ST21	Human	Japan	Asia	2016	PRJDB7635	SAMD00151009	DRR159309	130	101072	5545544	369
E93	ST21C2	DRR159293	IIb	ehxA+;katP+;espP+;etpD-	stx1a		beta1		ST21	Human	Japan	Asia	2016	PRJDB7635	SAMD00150993	DRR159293	49	101082	5634310	389
E144	ST21C2	DRR159319	IIa	ehxA+;katP+;espP+;etpD-	stx1a		beta1		ST21	Human	Japan	Asia	2016	PRJDB7635	SAMD00151019	DRR159319	50	104231	5482926	367
E72	ST21C2	DRR159280	IIb	ehxA+;katP+;espP+;etpD-	stx1a		beta1		ST21	Human	Japan	Asia	2016	PRJDB7635	SAMD00150980	DRR159280	152	104253	5765038	405
E155	ST21C2	DRR159324	IIa	ehxA+;katP+;espP+;etpD-	stx1a		beta1		ST21	Human	Japan	Asia	2016	PRJDB7635	SAMD00151024	DRR159324	53	104680	5547307	383
E162	ST21C2	DRR159329	IIa	ehxA+;katP+;espP+;etpD-	stx1a		beta1		ST21	Human	Japan	Asia	2016	PRJDB7635	SAMD00151029	DRR159329	114	107563	5452533	342
E148	ST21C2	DRR159320	IIa	ehxA+;katP+;espP+;etpD-	stx1a		beta1		ST21	Human	Japan	Asia	2016	PRJDB7635	SAMD00151020	DRR159320	45	109474	5635009	413
E73	ST21C2	DRR159281	IIa	ehxA+;katP+;espP+;etpD-	stx1a		beta1		ST21	Human	Japan	Asia	2016	PRJDB7635	SAMD00150981	DRR159281	66	109474	5637017	434
E77	ST21C2	DRR159285	IIb	ehxA+;katP+;espP+;etpD-	stx1a		beta1		ST21	Human	Japan	Asia	2016	PRJDB7635	SAMD00150985	DRR159285	149	114023	5507871	382
E79	ST21C2	DRR159287	IIb	ehxA+;katP+;espP+;etpD-	stx1a		beta1		ST21	Human	Japan	Asia	2016	PRJDB7635	SAMD00150987	DRR159287	142	114035	5507051	372
E140	ST21C2	DRR159317	IIa	ehxA+;katP+;espP+;etpD-	stx1a		beta1		ST21	Human	Japan	Asia	2016	PRJDB7635	SAMD00151017	DRR159317	122	114502	5452631	334
ED075	ST21C2	FAWM01	IIa	ehxA+;katP+;espP+;etpD-	stx1a		beta1		ST21	Human	Italy	Europe	1995	PRJEB11886	SAMEA3677935	FAWM01	35	53804	5306786	355
ED392	ST21C2	FAVZ01	IIb	ehxA+;katP+;espP+;etpD-	stx1a		beta1		ST21	Human	Italy	Europe	1998	PRJEB11886	SAMEA3677945	FAVZ01	35	59088	5314611	350
ED195	ST21C2	FAWK01	IIa	ehxA+;katP+;espP+;etpD-	stx1a		beta1		ST21	Human	Italy	Europe	1995	PRJEB11886	SAMEA3677940	FAWK01	35	41477	5363865	321
SSI_AB658	ST21C2	ERR1744014	IIb	ehxA+;katP+;espP+;etpD-	stx1a		beta1		ST21	Human	Denmark	Europe	2007	PRJEB16326	SAMEA4560970	ERR1744014	93	64605	5548521	486
3096_strain2	ST21C2	FULA01	IIb	ehxA+;katP+;espP+;etpD-	stx1a	stx2a	beta1		ST21	Human	Romania	Europe	2016	PRJEB19376	SAMEA81314668	FULA01	70	92023	5375719	250
193151_strain5	ST21C2	FUKZ01	IIb	ehxA+;katP+;espP+;etpD-	stx1a		beta1		ST21	Human	Romania	Europe	2016	PRJEB19376	SAMEA81316918	FUKZ01	70	108642	5222762	221
3099_strain3	ST21C2	FULC01	IIb	ehxA+;katP+;espP+;etpD-		stx2a	beta1		ST21	Human	Romania	Europe	2016	PRJEB19376	SAMEA81315418	FULC01	70	108645	5321814	219
ED1020	ST21C2	ERR2019970	IIb	ehxA+;katP+;espP+;etpD-		stx2a	beta1		ST21	Human	Italy	Europe	2015	PRJEB21570	SAMEA104144068	ERR2019970	58	82135	5464793	387
ED1021	ST21C2	ERR2019971	IIb	ehxA+;katP+;espP+;etpD-		stx2a	beta1		ST21	Human	Italy	Europe	2015	PRJEB21570	SAMEA104144069	ERR2019971	63	82152	5470662	409
SSI-AC298	ST21C2	ERR2044083	IIb	ehxA+;katP+;espP+;etpD-	stx1a		beta1		ST21	Human	Denmark	Europe	2015	PRJEB21880	SAMEA104175454	ERR2044083	129	100637	5501168	362
SSI-AC289	ST21C2	ERR2044074	IIb	ehxA+;katP+;espP+;etpD-	stx1a		beta1		ST21	Human	Denmark	Europe	2015	PRJEB21880	SAMEA104175445	ERR2044074	81	101082	5636559	357
FHI46	ST21C2	CCPZ01	IIb	ehxA+;katP+;espP+;etpD-	stx1a		beta1		ST21	Human	Norway	Europe	2009	PRJEB6447	SAMEA2593928	CCPZ01	100	47222	5443649	273
FHI60	ST21C2	CCRB01	IIb	ehxA+;katP+;espP+;etpD-	stx1a		beta1		ST21	Human	Norway	Europe	2009	PRJEB6447	SAMEA2593940	CCRB01	100	100501	5284556	285
FHI77	ST21C2	CCQS01	IIb	ehxA+;katP+;espP+;etpD-	stx1a		beta1		ST21	Human	Norway	Europe	2010	PRJEB6447	SAMEA2593957	CCQS01	100	100517	5321694	277
FHI47	ST21C2	CCQA01	IIb	ehxA+;katP+;espP+;etpD-	stx1a		beta1		ST21	Human	Norway	Europe	2009	PRJEB6447	SAMEA2593929	CCQA01	100	104062	5389413	243
FHI50	ST21C2	CCQD01	IIb	ehxA+;katP+;espP+;etpD-	stx1a		beta1		ST21	Human	Norway	Europe	2009	PRJEB6447	SAMEA2593932	CCQD01	100	113814	5384987	224
FHI1	ST21C2	CCPO01	IIa	ehxA+;katP+;espP+;etpD-	stx1a		beta1		ST21	Human	Norway	Europe	2009	PRJEB6447	SAMEA2593888	CCPO01	100	134011	5355615	188
FHI20	ST21C2	NZ_LM995838.1	IIb	ehxA+;katP+;espP+;etpD-	stx1a		beta1		ST21	Human	Norway	Europe	2006	PRJEB6447	SAMEA2593905	NZ_LM995838.1	100	326437	5498438	50
CVM9952	ST21C2	AKBC01	IIa	ehxA-;katP-;espP-;etpD-	stx1a		beta1		ST21	Other animal	USA	North America	1985	PRJNA218110	SAMN00996447	AKBC01	50	56070	5497155	442
2011C-3387	ST21C2	JHLV01	IIb	ehxA-;katP+;espP+;etpD-	stx1a		beta1		ST21	Human	USA	North America	2011	PRJNA218110	SAMN02353024	JHLV01	93	78892	5383670	156
2010C-3472	ST21C2	JHFX01	IIb	ehxA+;katP+;espP+;etpD-	stx1a		beta1		ST21	Human	USA	North America	2010	PRJNA218110	SAMN02352964	JHFX01	100	91954	5357587	299
2010C-4834	ST21C2	JHMN01	IIa	ehxA+;katP+;espP+;etpD-	stx1a		beta1		ST21	Human	USA	North America	2010	PRJNA218110	SAMN02353004	JHMN01	100	95791	5448703	284
2010C-4788	ST21C2	JHMS01	IIb	ehxA+;katP+;espP+;etpD-	stx1a		beta1		ST21	Human	USA	North America	2010	PRJNA218110	SAMN02352999	JHMS01	100	98460	5521730	318
2009C-4760	ST21C2	JHGK01	IIb	ehxA+;katP+;espP+;etpD-	stx1a		beta1		ST21	Human	USA	North America	2009	PRJNA218110	SAMN02352950	JHGK01	100	98870	5378568	298
2010C-5028	ST21C2	JHMI01	IIb	ehxA+;katP+;espP+;etpD-	stx1a		beta1		ST21	Human	USA	North America	2010	PRJNA218110	SAMN02353009	JHMI01	100	100586	5572131	270
2010C-3902	ST21C2	JHFH01	IIb	ehxA+;katP+;espP+;etpD-	stx1a	stx2a	beta1		ST21	Human	USA	North America	2010	PRJNA218110	SAMN02352980	JHFH01	100	100588	5384952	304
2011C-3655	ST21C2	JHLN01	IIb	ehxA+;katP+;espP+;etpD-	stx1a		beta1		ST21	Human	USA	North America	2011	PRJNA218110	SAMN02353033	JHLN01	100	100588	5311883	271
CFSAN001629	ST21C2	AMXO01	IIb	ehxA-;katP-;espP-;etpD-	stx1a		beta1		ST21	Human	USA	North America	1997	PRJNA218110	SAMN01731796	AMXO01	24	100856	5442563	259
2009C-3996	ST21C2	JHGV01	IIb	ehxA+;katP+;espP+;etpD-	stx1a		beta1		ST21	Human	USA	North America	2009	PRJNA218110	SAMN02352939	JHGV01	100	104012	5493116	269
2011C-3270	ST21C2	JHLY01	IIb	ehxA+;katP+;espP+;etpD-	stx1a		beta1		ST21	Human	USA	North America	2011	PRJNA218110	SAMN02353019	JHLY01	100	104012	5468291	288
2011C-3282	ST21C2	JHLX01	IIb	ehxA+;katP+;espP+;etpD-	stx1a		beta1		ST21	Human	USA	North America	2011	PRJNA218110	SAMN02353021	JHLX01	100	104012	5476214	290
2010C-4347	ST21C2	JHFB01	IIb	ehxA+;katP+;espP+;etpD-	stx1a		beta1		ST21	Human	USA	North America	2010	PRJNA218110	SAMN02352987	JHFB01	100	104128	5311895	279
2010C-4819	ST21C2	JHMP01	IIb	ehxA+;katP+;espP+;etpD-	stx1a	stx2a	beta1		ST21	Human	USA	North America	2010	PRJNA218110	SAMN02353002	JHMP01	100	108823	5416226	274
2009C-4747	ST21C2	JHGM01	IIa	ehxA+;katP+;espP+;etpD-	stx1a		beta1		ST21	Human	USA	North America	2009	PRJNA218110	SAMN02352948	JHGM01	100	109200	5377490	274
2010C-3051	ST21C2	JHGA01	IIb	ehxA+;katP+;espP+;etpD-	stx1a		beta1		ST21	Human	USA	North America	2010	PRJNA218110	SAMN02352960	JHGA01	100	111519	5367583	269
2010C-4244	ST21C2	JHFD01	IIb	ehxA+;katP+;espP+;etpD-	stx1a		beta1		ST21	Human	USA	North America	2010	PRJNA218110	SAMN02352985	JHFD01	100	111722	5398846	256
2010C-4430	ST21C2	JHND01	IIb	ehxA+;katP+;espP+;etpD-	stx1a		beta1		ST21	Human	USA	North America	2010	PRJNA218110	SAMN02352988	JHND01	100	113760	5345565	239
2010EL-1699	ST21C2	JHMF01	IIb	ehxA+;katP+;espP+;etpD-	stx1a		beta1		ST21	Human	USA	North America	2010	PRJNA218110	SAMN02353012	JHMF01	100	113760	5389663	262
2011C-3274	ST21C2	JAST01	IIb	ehxA+;katP+;espP+;etpD-	stx1a		beta1		ST21	Human	USA	North America	2011	PRJNA218110	SAMN02353020	JAST01	30	3776277	5929970	22
MOD1-EC2814	ST21C2	SRR5330864	IIb	ehxA+;katP+;espP+;etpD-	stx1a	stx2a	beta1		ST21	Human	Germany	Europe	1997	PRJNA230969	SAMN05605330	SRR5330864	63	53164	5643714	591
CFSAN084823	ST21C2	SRR9067285	IIa	ehxA+;katP+;espP+;etpD-	stx1a		beta1		ST21	Bovine	USA	North America	2018	PRJNA230969	SAMN11657371	SRR9067285	115	55689	5526805	468
MOD1-EC1750	ST21C2	SRR5330849	IIb	ehxA+;katP+;espP+;etpD-	stx1a		beta1		ST21	Human	USA	North America	1998	PRJNA230969	SAMN05605272	SRR5330849	65	56119	5315963	268
CFSAN084846	ST21C2	SRR9067481	IIa	ehxA+;katP+;espP+;etpD-	stx1a		beta1		ST21	Bovine	USA	North America	2018	PRJNA230969	SAMN11658207	SRR9067481	64	56875	5507224	454
CFSAN050943	ST21C2	SRR5470047	IIb	ehxA+;katP+;espP+;etpD-	stx1a	stx2a	beta1		ST21	Food	USA	North America	2015	PRJNA230969	SAMN05326670	SRR5470047	44	57917	5476409	463
CFSAN098655	ST21C2	SRR10140639	IIb	ehxA+;katP+;espP+;etpD-	stx1a		beta1		ST21	Food	USA	North America	2019	PRJNA230969	SAMN12784308	SRR10140639	122	58562	5441487	386
CFSAN084822	ST21C2	SRR9067280	IIa	ehxA+;katP+;espP+;etpD-	stx1a		beta1		ST21	Bovine	USA	North America	2018	PRJNA230969	SAMN11656418	SRR9067280	110	58618	5456269	483
CFSAN084829	ST21C2	SRR9067445	IIa	ehxA-;katP-;espP-;etpD-	stx1a		beta1		ST21	Bovine	USA	North America	2018	PRJNA230969	SAMN11658155	SRR9067445	130	59069	5387746	452
CFSAN095407	ST21C2	SRR9588931	IIa	ehxA+;katP+;espP+;etpD-	stx1a		beta1		ST21	Food	USA	North America	2013	PRJNA230969	SAMN12127362	SRR9588931	101	60836	5431856	413
CFSAN084831	ST21C2	SRR9067300	IIa	ehxA+;katP+;espP+;etpD-	stx1a		beta1		ST21	Bovine	USA	North America	2018	PRJNA230969	SAMN11657424	SRR9067300	120	61356	5466875	468
CFSAN098654	ST21C2	SRR10140636	IIb	ehxA+;katP+;espP+;etpD-	stx1a		beta1		ST21	Food	USA	North America	2019	PRJNA230969	SAMN12784306	SRR10140636	84	63641	5447297	376
CFSAN050945	ST21C2	SRR5470042	IIb	ehxA+;katP+;espP+;etpD-	stx1a	stx2a	beta1		ST21	Food	USA	North America	2015	PRJNA230969	SAMN05326672	SRR5470042	44	66010	5488441	435
CFSAN050941	ST21C2	SRR5470101	IIb	ehxA+;katP+;espP+;etpD-	stx1a	stx2a	beta1		ST21	Food	USA	North America	2015	PRJNA230969	SAMN05326668	SRR5470101	55	67401	5487297	438
CFSAN099887	ST21C2	SRR10189590	IIb	ehxA+;katP+;espP+;etpD-	stx1a		beta1		ST21	Food	USA	North America	2019	PRJNA230969	SAMN12856400	SRR10189590	115	73142	5506920	398
CFSAN084821	ST21C2	SRR9066808	IIa	ehxA+;katP+;espP+;etpD-	stx1a		beta1		ST21	Bovine	USA	North America	2018	PRJNA230969	SAMN11655639	SRR9066808	124	73976	5473165	455
CFSAN084847	ST21C2	SRR9067442	IIa	ehxA+;katP+;espP+;etpD-	stx1a		beta1		ST21	Bovine	USA	North America	2018	PRJNA230969	SAMN11658150	SRR9067442	60	79432	5508397	406
CFSAN084851	ST21C2	SRR9067299	IIa	ehxA+;katP+;espP+;etpD-	stx1a		beta1		ST21	Bovine	USA	North America	2018	PRJNA230969	SAMN11657423	SRR9067299	58	82121	5517903	425
CFSAN099888	ST21C2	SRR10189591	IIb	ehxA+;katP+;espP+;etpD-	stx1a		beta1		ST21	Food	USA	North America	2019	PRJNA230969	SAMN12856411	SRR10189591	125	82795	5497521	421
CFSAN086033	ST21C2	SRR7947200	IIb	ehxA+;katP+;espP+;etpD-	stx1a	stx2a	beta1		ST21	Bovine	USA	North America	2018	PRJNA230969	SAMN10129704	SRR7947200	56	89301	5570915	471
CFSAN066388	ST21C2	SRR6764068	IIb	ehxA+;katP+;espP+;etpD-	stx1a		beta1		ST21	Bovine	Chile	South America	2016	PRJNA230969	SAMN07444447	SRR6764068	117	92058	5550116	496
IEH-NGS-ECO-00213	ST21C2	SRR3146539	IIb	ehxA+;katP+;espP+;etpD-	stx1a		beta1		ST21	Food	USA	North America	2015	PRJNA230969	SAMN04429922	SRR3146539	35	92740	5550084	363
CFSAN050942	ST21C2	SRR5410065	IIb	ehxA+;katP+;espP+;etpD-	stx1a	stx2a	beta1		ST21	Food	USA	North America	2015	PRJNA230969	SAMN05326669	SRR5410065	64	95209	5490410	427
CFSAN025090	ST21C2	SRR3018365	IIa	ehxA+;katP-;espP+;etpD-	stx1a		beta1		ST21	Bovine	USA	North America	2011	PRJNA230969	SAMN04338508	SRR3018365	125	97967	5732097	428
CFSAN033951	ST21C2	SRR2176280	IIa	ehxA+;katP+;espP+;etpD-	stx1a		beta1		ST21	Human	Canada	North America	1977	PRJNA230969	SAMN03743659	SRR2176280	104	97978	5548669	393
CFSAN086032	ST21C2	SRR7947218	IIb	ehxA+;katP+;espP+;etpD-	stx1a	stx2a	beta1		ST21	Bovine	USA	North America	2018	PRJNA230969	SAMN10129688	SRR7947218	63	100255	5570169	416
MOD1-EC1916	ST21C2	SRR5185400	IIb	ehxA+;katP+;espP+;etpD-	stx1a		beta1		ST21	Human	USA	North America	2012	PRJNA230969	SAMN05597623	SRR5185400	92	101017	5537800	412
CFSAN087405	ST21C2	SRR9061379	IIa	ehxA+;katP+;espP+;etpD-	stx1a		beta1		ST21	Food	USA	North America	2018	PRJNA230969	SAMN11654866	SRR9061379	86	101073	5480347	406
IEH-NGS-ECO-00076	ST21C2	SRR3133002	IIa	ehxA+;katP+;espP+;etpD-	stx1a		beta1		ST21	Food	USA	North America	2014	PRJNA230969	SAMN04422321	SRR3133002	34	101082	5526187	336
CFSAN095584	ST21C2	SRR9651944	IIb	ehxA+;katP+;espP+;etpD-	stx1a		beta1		ST21	Bovine	USA	North America	2019	PRJNA230969	SAMN12230429	SRR9651944	95	101082	5555659	369
CFSAN095404	ST21C2	SRR9588896	IIb	ehxA+;katP+;espP+;etpD-	stx1a		beta1		ST21	Bovine	USA	North America	2013	PRJNA230969	SAMN12127201	SRR9588896	139	101797	5435483	343
CFSAN025091	ST21C2	SRR3018366	IIa	ehxA-;katP-;espP+;etpD-	stx1a		beta1		ST21	Bovine	USA	North America	2011	PRJNA230969	SAMN04338509	SRR3018366	95	101815	5722675	397
CFSAN095602	ST21C2	SRR9652136	IIb	ehxA+;katP+;espP+;etpD-	stx1a		beta1		ST21	Bovine	USA	North America	2013	PRJNA230969	SAMN12230857	SRR9652136	99	104225	5587896	373
CFSAN095600	ST21C2	SRR9652115	IIb	ehxA+;katP+;espP+;etpD-	stx1a		beta1		ST21	Food	USA	North America	2013	PRJNA230969	SAMN12230588	SRR9652115	94	114023	5508162	341
MOD1-EC1917	ST21C2	SRR3124092	IIb	ehxA+;katP+;espP+;etpD-	stx1a		beta1		ST21	Human	USA	North America	2012	PRJNA230969	SAMN04256130	SRR3124092	184	114193	5591877	408
CFSAN095585	ST21C2	SRR9652137	IIb	ehxA+;katP+;espP+;etpD-	stx1a		beta1		ST21	Bovine	USA	North America	2013	PRJNA230969	SAMN12230860	SRR9652137	101	114432	5555798	361
CFSAN027346	ST21C2	SRR8335316	IIb	ehxA+;katP+;espP+;etpD-	stx1a		beta1		ST21	Human	USA	North America	1999	PRJNA230969	SAMN10604455	SRR8335316	450	5592581	5761749	3
ewgs1005	ST21C2	SRR1272859	IIb	ehxA+;katP+;espP+;etpD-	stx1a		beta1		ST21	Bovine	USA	North America	2010	PRJNA232925	SAMN02566899	SRR1272859	71	109520	5581759	380
381674	ST21C2	SRR7184262	IIb	ehxA-;katP-;espP-;etpD-	stx1a		beta1		ST21	Human	UK	Europe	2017	PRJNA248792	SAMN09225368	SRR7184262	69	47913	5489172	604
333043	ST21C2	SRR7283813	IIb	ehxA+;katP+;espP+;etpD-	stx1a	stx2a	beta1		ST21	Human	UK	Europe	2015	PRJNA248792	SAMN09386233	SRR7283813	48	57719	5596488	439
498915	ST21C2	SRR7256947	IIb	ehxA+;katP+;espP+;etpD-	stx1a		beta1		ST21	Human	UK	Europe	2018	PRJNA248792	SAMN09343949	SRR7256947	50	77054	5434211	310
421573	ST21C2	SRR7256985	IIb	ehxA+;katP+;espP+;etpD-	stx1a		beta1		ST21	Human	UK	Europe	2017	PRJNA248792	SAMN09345825	SRR7256985	50	81950	5451729	365
463615	ST21C2	SRR7358013	IIb	ehxA+;katP+;espP+;etpD-	stx1a		beta1		ST21	Human	UK	Europe	2017	PRJNA248792	SAMN09443977	SRR7358013	47	84732	5481294	456
488637	ST21C2	SRR7236432	IIb	ehxA+;katP+;espP+;etpD-	stx1a		beta1		ST21	Human	UK	Europe	2018	PRJNA248792	SAMN09284005	SRR7236432	39	87662	5470426	377
536078	ST21C2	SRR7215938	IIb	ehxA+;katP+;espP+;etpD-	stx1a		beta1		ST21	Human	UK	Europe	2018	PRJNA248792	SAMN09257838	SRR7215938	49	92106	5433742	342
364158	ST21C2	SRR7277791	IIb	ehxA+;katP+;espP+;etpD-	stx1a		beta1		ST21	Human	UK	Europe	2017	PRJNA248792	SAMN09380415	SRR7277791	84	92507	5438642	489
545300	ST21C2	SRR7251434	IIb	ehxA+;katP+;espP+;etpD-	stx1a	stx2a	beta1		ST21	Human	UK	Europe	2018	PRJNA248792	SAMN09302399	SRR7251434	59	100686	5363480	248
566168	ST21C2	SRR7501110	IIb	ehxA-;katP-;espP-;etpD-	stx1a		beta1		ST21	Human	UK	Europe	2018	PRJNA248792	SAMN09634073	SRR7501110	127	100899	5388020	446
FSIS11922075	ST21C2	SRR9331785	IIa	ehxA+;katP+;espP+;etpD-	stx1a		beta1		ST21	Bovine	USA	North America	2019	PRJNA268206	SAMN12098974	SRR9331785	230	62242	5616507	419
FSIS1500874	ST21C2	SRR2125829	IIa	ehxA+;katP+;espP+;etpD-	stx1a		beta1		ST21	Bovine	USA	North America	2012	PRJNA268206	SAMN03921926	SRR2125829	34	62270	5602323	406
FSIS21924204	ST21C2	SRR9017289	IIb	ehxA+;katP+;espP+;etpD-	stx1a		beta1		ST21	Bovine	USA	North America	2019	PRJNA268206	SAMN11580997	SRR9017289	147	63593	5621230	463
FSIS1503447	ST21C2	SRR3440529	IIb	ehxA+;katP+;espP+;etpD-	stx1a		beta1		ST21	Bovine	USA	North America	2015	PRJNA268206	SAMN04901890	SRR3440529	205	80099	5596559	421
FSIS21926247	ST21C2	SRR10582795	IIa	ehxA-;katP+;espP+;etpD-	stx1a		beta1		ST21	Bovine	USA	North America	2019	PRJNA268206	SAMN13474623	SRR10582795	209	89301	5506133	352
FSIS11808875	ST21C2	SRR6986390	IIa	ehxA-;katP+;espP+;etpD-	stx1a		beta1		ST21	Bovine	USA	North America	2018	PRJNA268206	SAMN08909994	SRR6986390	118	91020	5441979	387
FSIS11922758	ST21C2	SRR9689860	IIb	ehxA-;katP+;espP-;etpD-	stx1a		beta1		ST21	Bovine	USA	North America	2019	PRJNA268206	SAMN12280471	SRR9689860	178	91034	5481119	354
FSIS1500631	ST21C2	SRR2125880	IIa	ehxA+;katP+;espP+;etpD-	stx1a		beta1		ST21	Bovine	USA	North America	2015	PRJNA268206	SAMN03921971	SRR2125880	48.05	92817	5627445	427
FSIS1500902	ST21C2	SRR2125836	IIb	ehxA+;katP+;espP+;etpD-	stx1a		beta1		ST21	Bovine	USA	North America	2015	PRJNA268206	SAMN03921928	SRR2125836	56.85	95854	5633534	335
FSIS1605734	ST21C2	SRR3185912	IIb	ehxA-;katP+;espP+;etpD-	stx1a		beta1		ST21	Bovine	USA	North America	2016	PRJNA268206	SAMN04514654	SRR3185912	196	96194	5529756	384
FSIS11923979	ST21C2	SRR9973070	IIb	ehxA+;katP+;espP+;etpD-	stx1a		beta1		ST21	Bovine	USA	North America	2019	PRJNA268206	SAMN12583175	SRR9973070	204	99244	5525432	361
FSIS11812818	ST21C2	SRR7827021	IIb	ehxA+;katP+;espP+;etpD-	stx1a		beta1		ST21	Bovine	USA	North America	2018	PRJNA268206	SAMN10057135	SRR7827021	109	101029	5512082	395
FSIS1710186	ST21C2	SRR5441623	IIb	ehxA+;katP+;espP+;etpD-	stx1a		beta1		ST21	Bovine	USA	North America	2017	PRJNA268206	SAMN06700862	SRR5441623	86	101082	5687439	393
FSIS1501947	ST21C2	SRR3405622	IIb	ehxA+;katP+;espP+;etpD-	stx1a		beta1		ST21	Bovine	USA	North America	2015	PRJNA268206	SAMN04870306	SRR3405622	194	101082	5646828	402
FSIS1505191	ST21C2	SRR3457775	IIb	ehxA+;katP+;espP+;etpD-	stx1a		beta1		ST21	Bovine	USA	North America	2015	PRJNA268206	SAMN04909395	SRR3457775	287	101082	5651085	354
FSIS1500972	ST21C2	SRR2125822	IIb	ehxA+;katP+;espP+;etpD-	stx1a		beta1		ST21	Bovine	USA	North America	2015	PRJNA268206	SAMN03921938	SRR2125822	72.51	102789	5593102	342
FSIS1500737	ST21C2	SRR2125691	IIb	ehxA+;katP+;espP+;etpD-	stx1a		beta1		ST21	Bovine	USA	North America	2015	PRJNA268206	SAMN03897504	SRR2125691	46.06	102921	5616385	346
FSIS1606254	ST21C2	SRR3383897	IIa	ehxA+;katP+;espP+;etpD-	stx1a		beta1		ST21	Bovine	USA	North America	2016	PRJNA268206	SAMN04856230	SRR3383897	134	103765	5578288	412
FSIS1500489	ST21C2	SRR2125932	IIb	ehxA+;katP+;espP+;etpD-	stx1a		beta1		ST21	Bovine	USA	North America	2015	PRJNA268206	SAMN03922009	SRR2125932	35	104200	5732585	378
FSIS12030434	ST21C2	SRR11714407	IIa	ehxA+;katP+;espP+;etpD-	stx1a		beta1		ST5374	Bovine	USA	North America	2020	PRJNA268206	SAMN14844658	SRR11714407	193	104226	5600301	386
FSIS31902501	ST21C2	SRR10045215	IIb	ehxA+;katP+;espP+;etpD-	stx1a		beta1		ST21	Other animal	USA	North America	2019	PRJNA268206	SAMN12638003	SRR10045215	174	104253	5540637	353
FSIS1500970	ST21C2	SRR2125825	IIa	ehxA+;katP+;espP+;etpD-	stx1a		beta1		ST21	Bovine	USA	North America	2015	PRJNA268206	SAMN03921936	SRR2125825	57	104266	5560658	361
FSIS1502323	ST21C2	SRR3405224	IIb	ehxA+;katP+;espP+;etpD-	stx1a		beta1		ST21	Bovine	USA	North America	2015	PRJNA268206	SAMN04870914	SRR3405224	254	104266	5552378	370
FSIS1608854	ST21C2	SRR5091629	IIb	ehxA+;katP+;espP+;etpD-	stx1a		beta1		ST21	Bovine	USA	North America	2016	PRJNA268206	SAMN06127049	SRR5091629	97	104270	5544115	390
FSIS1500912	ST21C2	SRR2125831	IIb	ehxA-;katP-;espP+;etpD-	stx1a		beta1		ST21	Bovine	USA	North America	2015	PRJNA268206	SAMN03921930	SRR2125831	82.34	104323	5569215	357
FSIS1500873	ST21C2	SRR2125821	IIb	ehxA-;katP-;espP-;etpD-	stx1a		beta1		ST21	Bovine	USA	North America	2012	PRJNA268206	SAMN03921925	SRR2125821	84.66	104554	5505754	330
FSIS1710561	ST21C2	SRR5441613	IIb	ehxA-;katP-;espP+;etpD-	stx1a		beta1		ST21	Bovine	USA	North America	2017	PRJNA268206	SAMN06700864	SRR5441613	80	104703	5474518	353
FSIS1608402	ST21C2	SRR5043168	IIb	ehxA-;katP-;espP+;etpD-	stx1a		beta1		ST21	Bovine	USA	North America	2016	PRJNA268206	SAMN06046009	SRR5043168	83	105221	5518952	382
FSIS1500639	ST21C2	SRR2125883	IIb	ehxA+;katP+;espP+;etpD-	stx1a		beta1		ST21	Bovine	USA	North America	2015	PRJNA268206	SAMN03921979	SRR2125883	72.86	108254	5543882	365
FSIS1500781	ST21C2	SRR2126001	IIb	ehxA-;katP-;espP-;etpD-	stx1a		beta1		ST21	Bovine	USA	North America	2012	PRJNA268206	SAMN03922101	SRR2126001	66.05	112015	5470311	285
FSIS1503304	ST21C2	SRR3440948	IIb	ehxA+;katP+;espP+;etpD-	stx1a		beta1		ST21	Bovine	USA	North America	2015	PRJNA268206	SAMN04901728	SRR3440948	223	112494	5608509	358
FSIS1500632	ST21C2	SRR2125881	IIb	ehxA+;katP+;espP+;etpD-	stx1a		beta1		ST21	Bovine	USA	North America	2015	PRJNA268206	SAMN03921972	SRR2125881	108.75	113844	5575935	364
FSIS1500903	ST21C2	SRR2125823	IIb	ehxA+;katP+;espP+;etpD-	stx1a		beta1		ST21	Bovine	USA	North America	2015	PRJNA268206	SAMN03921929	SRR2125823	91.34	114431	5608370	347
FSIS1504399	ST21C2	SRR2920455	IIb	ehxA+;katP+;espP+;etpD-	stx1a		beta1		ST21	Bovine	USA	North America	2015	PRJNA268206	SAMN04252833	SRR2920455	55	114432	5585055	317
FSIS1500641	ST21C2	SRR2125877	IIb	ehxA+;katP+;espP+;etpD-	stx1a		beta1		ST21	Bovine	USA	North America	2015	PRJNA268206	SAMN03921981	SRR2125877	79.99	114432	5673039	356
FSIS11924922	ST21C2	SRR10192545	IIb	ehxA+;katP+;espP+;etpD-	stx1a	stx2a	beta1		ST21	Bovine	USA	North America	2019	PRJNA268206	SAMN12858281	SRR10192545	252	114432	5604626	347
FSIS1503306	ST21C2	SRR3441336	IIa	ehxA+;katP+;espP+;etpD-	stx1a		beta1		ST21	Bovine	USA	North America	2015	PRJNA268206	SAMN04901730	SRR3441336	184	114501	5646735	374
FSIS1702102	ST21C2	SRR5808635	IIb	ehxA+;katP+;espP+;etpD-	stx1a		beta1		ST5310	Bovine	USA	North America	2017	PRJNA268206	SAMN07327485	SRR5808635	106	118059	5483543	350
FSIS1502899	ST21C2	SRR3437821	IIb	ehxA+;katP+;espP+;etpD-	stx1a		beta1		ST21	Bovine	USA	North America	2015	PRJNA268206	SAMN04893376	SRR3437821	185	118063	5510400	328
FSIS1400371	ST21C2	SRR1693303	IIb	ehxA-;katP-;espP+;etpD-	stx1a		beta1		ST21	Bovine	USA	North America	2014	PRJNA268206	SAMN03216753	SRR1693303	61.29	122552	5728902	317
TX-ACB1500556	ST21C2	SRR2911017	IIb	ehxA+;katP+;espP+;etpD-	stx1a		beta1		ST21	Human	USA	North America	2015	PRJNA284275	SAMN04148288	SRR2911017	108.44	53487	5490428	334
TX-ACB1500539	ST21C2	SRR2911016	IIb	ehxA+;katP-;espP+;etpD-	stx1a		beta1		ST21	Human	USA	North America	2015	PRJNA284275	SAMN04148287	SRR2911016	89.21	53566	5483683	495
TX-ACB1500683	ST21C2	SRR2985220	IIb	ehxA+;katP+;espP+;etpD-	stx1a		beta1		ST21	Human	USA	North America	2015	PRJNA284275	SAMN04148297	SRR2985220	121	45642	5525420	465
TX-ACB1500684	ST21C2	SRR2985221	IIa	ehxA+;katP+;espP+;etpD-	stx1a		beta1		ST21	Human	USA	North America	2015	PRJNA284275	SAMN04148298	SRR2985221	110	45872	5452774	475
TX-ACB1500789	ST21C2	SRR2723933	IIb	ehxA+;katP+;espP+;etpD-	stx1a		beta1		ST21	Human	USA	North America	2015	PRJNA284275	SAMN04148310	SRR2723933	60.13	48637	5530003	487
TX-ACB1500503	ST21C2	SRR2911014	IIb	ehxA+;katP+;espP+;etpD-	stx1a		beta1		ST21	Human	USA	North America	2015	PRJNA284275	SAMN04148285	SRR2911014	106.39	52961	5575481	442
TX-ACB1500788	ST21C2	SRR2723909	IIa	ehxA+;katP+;espP+;etpD-	stx1a		beta1		ST21	Human	USA	North America	2015	PRJNA284275	SAMN04148309	SRR2723909	152.56	54519	5533277	430
TX-ACB1500752	ST21C2	SRR2723887	IIb	ehxA-;katP-;espP-;etpD-	stx1a		beta1		ST21	Human	USA	North America	2015	PRJNA284275	SAMN04148307	SRR2723887	71.32	70749	5439752	404
TX-ACB1303415	ST21C2	SRR4237879	IIb	ehxA+;katP+;espP+;etpD-	stx1a		beta1		ST21	Human	USA	North America	2013	PRJNA284275	SAMN05371129	SRR4237879	67	112047	5522774	378
TX-ACB1303351	ST21C2	SRR4046446	IIb	ehxA-;katP-;espP-;etpD-	stx1a		beta1		ST21	Human	USA	North America	2013	PRJNA284275	SAMN05371123	SRR4046446	55	114432	5465769	339
TX-ACB1303371	ST21C2	SRR4046449	IIb	ehxA-;katP-;espP-;etpD-	stx1a		beta1		ST21	Human	USA	North America	2013	PRJNA284275	SAMN05371126	SRR4046449	65	115134	5466608	334
TX-ACB1303493	ST21C2	SRR4417904	IIb	ehxA-;katP-;espP-;etpD-	stx1a		beta1		ST21	Human	USA	North America	2013	PRJNA284275	SAMN05371132	SRR4417904	98	115134	5467596	341
TX-ACB1303498	ST21C2	SRR4417903	IIa	ehxA+;katP+;espP+;etpD-	stx1a		beta1		ST21	Human	USA	North America	2013	PRJNA284275	SAMN05371133	SRR4417903	114	117808	5632217	362
TX-ACB1303488	ST21C2	SRR4237877	IIb	ehxA+;katP+;espP+;etpD-	stx1a		beta1		ST21	Human	USA	North America	2013	PRJNA284275	SAMN05371131	SRR4237877	86	118059	5444630	374
STEC 764	ST21C2	LOFP01	IIb	ehxA+;katP-;espP+;etpD-	stx1a		beta1		ST21	Human	Netherlands	Europe	2013	PRJNA285020	SAMN04002629	LOFP01	36	71773	5405086	282
STEC 2110.3	ST21C2	LOJE01	IIb	ehxA+;katP+;espP+;etpD-			beta1		ST21	Human	Netherlands	Europe	2013	PRJNA285020	SAMN04002664	LOJE01	42	91951	5400419	244
STEC 1236	ST21C2	LOGB01	IIb	ehxA+;katP+;espP+;etpD-	stx1a		beta1		ST21	Human	Netherlands	Europe	2013	PRJNA285020	SAMN04002641	LOGB01	79	100909	5471172	278
STEC 477	ST21C2	LOCY01	IIa	ehxA+;katP+;espP+;etpD-	stx1a		beta1		ST21	Human	Netherlands	Europe	2013	PRJNA285020	SAMN04002614	LOCY01	82	103815	5625445	254
STEC 2346	ST21C2	LOHA01	IIb	ehxA+;katP+;espP+;etpD-	stx1a		beta1		ST21	Human	Netherlands	Europe	2013	PRJNA285020	SAMN04002672	LOHA01	66	104055	5395250	231
STEC 2144	ST21C2	LOGU01	IIb	ehxA+;katP+;espP+;etpD-	stx1a		beta1		ST21	Human	Netherlands	Europe	2013	PRJNA285020	SAMN04002665	LOGU01	70	106635	5466796	244
FWSEC0022	ST21C2	RRCW01	IIa	ehxA-;katP-;espP-;etpD-	stx1a		beta1		ST21	Bovine	Canada	North America	1996	PRJNA287560	SAMN08796971	RRCW01	83	69766	5668095	465
FWSEC0554	ST21C2	RRSN01	IIb	ehxA+;katP+;espP+;etpD-	stx1a		beta1		ST21	Bovine	Canada	North America	——	PRJNA287560	SAMN08797410	RRSN01	54	72609	5339896	285
FWSEC0508	ST21C2	RRRI01	IIa	ehxA+;katP+;espP+;etpD-	stx1a		beta1		ST21	Human	Canada	North America	1984	PRJNA287560	SAMN08797374	RRRI01	119	75630	5345455	240
FWSEC0142	ST21C2	RRHH01	IIb	ehxA+;katP+;espP+;etpD-	stx1a		beta1		ST21	Human	Canada	North America	2011	PRJNA287560	SAMN08797088	RRHH01	79	78120	5372629	282
FWSEC0109	ST21C2	RRGA01	IIb	ehxA+;katP+;espP+;etpD-	stx1a		beta1		ST6347	——	Canada	North America	2010	PRJNA287560	SAMN08797055	RRGA01	90	78637	5434298	324
FWSEC0024	ST21C2	RRCY01	IIb	ehxA+;katP+;espP+;etpD-	stx1a		beta1		ST21	Human	Canada	North America	1999	PRJNA287560	SAMN08796973	RRCY01	80	79138	5448458	372
FWSEC0075	ST21C2	RREU01	IIb	ehxA+;katP+;espP+;etpD-	stx1a		beta1		ST21	Human	Canada	North America	2005	PRJNA287560	SAMN08797021	RREU01	79	80999	5539023	382
FWSEC0084	ST21C2	RRFD01	IIa	ehxA+;katP+;espP+;etpD-	stx1a		beta1		ST21	Human	Canada	North America	2007	PRJNA287560	SAMN08797030	RRFD01	105	82002	5441032	425
FWSEC0023	ST21C2	RRCX01	IIb	ehxA+;katP-;espP+;etpD-	stx1a		beta1		ST21	Human	Switzerland	Europe	1999	PRJNA287560	SAMN08796972	RRCX01	122	92005	5596444	474
FWSEC0021	ST21C2	RRCV01	IIa	ehxA+;katP+;espP+;etpD-	stx1a		beta1		ST21	Human	Canada	North America	1980	PRJNA287560	SAMN08796970	RRCV01	92	92150	5415225	275
FWSEC0538	ST21C2	RRSE01	IIb	ehxA+;katP+;espP+;etpD-	stx1a		beta1		ST21	Bovine	Canada	North America	——	PRJNA287560	SAMN08797401	RRSE01	168	92207	5393915	252
FWSEC0534	ST21C2	RRSA01	IIb	ehxA+;katP+;espP+;etpD-	stx1a		beta1		ST21	Bovine	Canada	North America	——	PRJNA287560	SAMN08797397	RRSA01	70	92232	5394136	258
FWSEC0277	ST21C2	RRJT01	IIb	ehxA+;katP+;espP+;etpD-	stx1a		beta1		ST21	Environment	Canada	North America	2012	PRJNA287560	SAMN08797160	RRJT01	79	97680	5569289	413
FWSEC0559	ST21C2	SRR7612220	IIb	ehxA+;katP+;espP+;etpD-	stx1a		beta1		ST21	Bovine	Canada	North America	2012	PRJNA287560	SAMN08797415	SRR7612220	126	98825	5600522	432
FWSEC0094	ST21C2	RRFM01	IIb	ehxA+;katP+;espP+;etpD-	stx1a	stx2a	beta1		ST9043	Human	Canada	North America	2009	PRJNA287560	SAMN08797040	RRFM01	108	99209	5562253	242
FWSEC0100	ST21C2	RRFR01	IIb	ehxA+;katP+;espP+;etpD-	stx1a		beta1		ST21	Human	Canada	North America	2009	PRJNA287560	SAMN08797046	RRFR01	145	100731	5471392	246
FWSEC0104	ST21C2	RRFV01	IIb	ehxA+;katP+;espP+;etpD-	stx1a		beta1		ST21	Human	Canada	North America	2010	PRJNA287560	SAMN08797050	RRFV01	130	102264	5427675	404
FWSEC0419	ST21C2	RROO01	IIb	ehxA+;katP+;espP+;etpD-	stx1a		beta1		ST21	Environment	Canada	North America	2012	PRJNA287560	SAMN08797290	RROO01	111	102843	5656618	385
FWSEC0447	ST21C2	RRPN01	IIb	ehxA+;katP+;espP+;etpD-	stx1a		beta1		ST21	Human	——	——	——	PRJNA287560	SAMN08797318	RRPN01	59	103961	5605499	424
FWSEC0276	ST21C2	RRJS01	IIb	ehxA+;katP+;espP+;etpD-	stx1a		beta1		ST21	Environment	Canada	North America	2012	PRJNA287560	SAMN08797159	RRJS01	84	104236	5574755	414
FWSEC0264	ST21C2	RRJG01	IIb	ehxA+;katP+;espP+;etpD-	stx1a		beta1		ST21	Environment	Canada	North America	2011	PRJNA287560	SAMN08797147	RRJG01	135	114431	5513501	389
FWSEC0428	ST21C2	RROX01	IIb	ehxA+;katP+;espP+;etpD-	stx1a		beta1		ST21	Environment	Canada	North America	2013	PRJNA287560	SAMN08797299	RROX01	133	114432	5637051	396
FWSEC0301	ST21C2	RRKQ01	IIa	ehxA+;katP+;espP+;etpD-	stx1a		beta1		ST21	Environment	Canada	North America	2013	PRJNA287560	SAMN08797184	RRKQ01	80	114501	5574702	365
FWSEC0295	ST21C2	SRR7612280	IIa	ehxA+;katP+;espP+;etpD-	stx1a		beta1		ST21	Environment	——	——	2012	PRJNA287560	SAMN08797178	SRR7612280	85	114501	5525622	380
FWSEC0273	ST21C2	RRJP01	IIb	ehxA+;katP+;espP+;etpD-	stx1a		beta1		ST21	Environment	Canada	North America	2012	PRJNA287560	SAMN08797156	RRJP01	72	118055	5430965	349
FWSEC0379	ST21C2	RRND01	IIb	ehxA+;katP+;espP+;etpD-	stx1a		beta1		ST21	Environment	Canada	North America	2013	PRJNA287560	SAMN08797251	RRND01	107	118055	5546136	369
FWSEC0521	ST21C2	RRRT01	IIb	ehxA+;katP+;espP+;etpD-	stx1a		beta1		ST21	Bovine	Canada	North America	——	PRJNA287560	SAMN08797387	RRRT01	84	118065	5491041	370
FLAG-43873	ST21C2	SRR7878397	IIb	ehxA+;katP+;espP+;etpD-	stx1a	stx2a	beta1		ST21	Other animal	USA	North America	2018	PRJNA298331	SAMN10037638	SRR7878397	64	112497	5566649	403
ADRDL-2239	ST21C2	SRR8502807	IIb	ehxA+;katP-;espP+;etpD-	stx1a		beta1		ST21	Bovine	USA	North America	2018	PRJNA299490	SAMN10840781	SRR8502807	93	56492	5546762	496
EC12-0246	ST21C2	SRR3110022	IIb	ehxA+;katP-;espP+;etpD-	stx1a		beta1		ST21	Human	Canada	North America	2011	PRJNA301341	SAMN04254589	SRR3110022	143	114432	5661309	464
CFSAN053343	ST21C2	SRR8145529	IIb	ehxA+;katP+;espP+;etpD-	stx1a		beta1		ST21	Food	USA	North America	2008	PRJNA312475	SAMN10359128	SRR8145529	81	80366	5566519	496
CFSAN046736	ST21C2	SRR3931256	IIa	ehxA+;katP+;espP+;etpD-	stx1a		beta1		ST21	Food	USA	North America	2012	PRJNA312475	SAMN05414581	SRR3931256	41	84455	5512331	686
CFSAN046724	ST21C2	SRR3931242	IIb	ehxA+;katP+;espP+;etpD-	stx1a		beta1		ST21	Food	USA	North America	2012	PRJNA312475	SAMN05414569	SRR3931242	102	114432	5408302	425
738629	ST21C2	SRR9050430	IIb	ehxA+;katP+;espP+;etpD-	stx1a		beta1		ST21	Human	UK	Europe	2019	PRJNA315192	SAMN11637059	SRR9050430	68	75678	5656999	519
93322	ST21C2	SRR3241839	IIb	ehxA+;katP+;espP+;etpD-	stx1a		beta1		ST21	Human	UK	Europe	2014	PRJNA315192	SAMN04567976	SRR3241839	60	77039	5365947	303
93304	ST21C2	SRR3240981	IIb	ehxA+;katP+;espP+;etpD-	stx1a		beta1		ST21	Human	UK	Europe	2014	PRJNA315192	SAMN04567831	SRR3240981	52	79870	5394667	330
795119	ST21C2	SRR10036689	IIb	ehxA+;katP+;espP+;etpD-	stx1a		beta1		ST21	Human	UK	Europe	2019	PRJNA315192	SAMN12658591	SRR10036689	90	80944	5418646	304
307192	ST21C2	SRR5006387	IIa	ehxA+;katP+;espP+;etpD-	stx1a	stx2a	beta1		ST21	Human	UK	Europe	2016	PRJNA315192	SAMN06006409	SRR5006387	72	82236	5665846	442
619891	ST21C2	SRR8052171	IIb	ehxA+;katP+;espP+;etpD-	stx1a		beta1		ST21	Human	UK	Europe	2018	PRJNA315192	SAMN10238122	SRR8052171	77	82577	5531116	456
168308	ST21C2	SRR3578157	IIb	ehxA+;katP+;espP+;etpD-	stx1a		beta1		ST21	Human	UK	Europe	2015	PRJNA315192	SAMN05170566	SRR3578157	49	83657	5535697	428
604947	ST21C2	SRR7866264	IIb	ehxA+;katP+;espP+;etpD-	stx1a		beta1		ST21	Human	UK	Europe	2018	PRJNA315192	SAMN10079553	SRR7866264	63	83919	5497629	439
131547	ST21C2	SRR5029807	IIb	ehxA+;katP+;espP+;etpD-	stx1a		beta1		ST21	Human	UK	Europe	2015	PRJNA315192	SAMN06029397	SRR5029807	44	84053	5580413	469
810208	ST21C2	SRR10212202	IIb	ehxA+;katP+;espP+;etpD-	stx1a		beta1		ST21	Human	UK	Europe	2019	PRJNA315192	SAMN12881792	SRR10212202	82	88992	5548490	378
777437	ST21C2	SRR9836887	IIb	ehxA+;katP+;espP+;etpD-	stx1a		beta1		ST9920	Human	UK	Europe	2019	PRJNA315192	SAMN12364498	SRR9836887	179	92102	5403989	537
150965	ST21C2	SRR4897173	IIb	ehxA+;katP+;espP+;etpD-	stx1a		beta1		ST21	Human	UK	Europe	2015	PRJNA315192	SAMN05980383	SRR4897173	93	92357	5536990	440
751294	ST21C2	SRR9178571	IIb	ehxA+;katP+;espP+;etpD-	stx1a		beta1		ST21	Human	UK	Europe	2019	PRJNA315192	SAMN11934999	SRR9178571	76	93162	5541842	537
787272	ST21C2	SRR9961605	IIb	ehxA+;katP+;espP+;etpD-	stx1a		beta1		ST21	Human	UK	Europe	2019	PRJNA315192	SAMN12567528	SRR9961605	146	95999	5484649	356
802844	ST21C2	SRR10120182	IIb	ehxA+;katP+;espP+;etpD-	stx1a		beta1		ST21	Human	UK	Europe	2019	PRJNA315192	SAMN12751006	SRR10120182	91	96437	5454995	354
176288	ST21C2	SRR4897647	IIb	ehxA+;katP+;espP+;etpD-	stx1a		beta1		ST21	Human	UK	Europe	2015	PRJNA315192	SAMN05980905	SRR4897647	90	100697	5539901	478
810192	ST21C2	SRR10219462	IIb	ehxA+;katP+;espP+;etpD-	stx1a		beta1		ST21	Human	UK	Europe	2019	PRJNA315192	SAMN12900122	SRR10219462	200	100899	5439532	424
779918	ST21C2	SRR9873378	IIb	ehxA+;katP+;espP+;etpD-	stx1a		beta1		ST21	Human	UK	Europe	2019	PRJNA315192	SAMN12415781	SRR9873378	96	104148	5356507	335
888105	ST21C2	SRR11215223	IIb	ehxA+;katP+;espP+;etpD-	stx1a		beta1		ST21	Human	UK	Europe	2020	PRJNA315192	SAMN14259041	SRR11215223	126	108988	5410999	371
766771	ST21C2	SRR9616430	IIb	ehxA+;katP+;espP+;etpD-	stx1a		beta1		ST21	Human	UK	Europe	2019	PRJNA315192	SAMN12174297	SRR9616430	132	109472	5415827	390
741049	ST21C2	SRR9083702	IIb	ehxA-;katP-;espP-;etpD-	stx1a		beta1		ST21	Human	UK	Europe	2019	PRJNA315192	SAMN11673198	SRR9083702	117	114298	5356476	315
765656	ST21C2	SRR9613630	IIb	ehxA+;katP+;espP+;etpD-	stx1a	stx2a	beta1		ST21	Human	UK	Europe	2019	PRJNA315192	SAMN12165594	SRR9613630	131	117168	5498137	369
942777	ST21C2	SRR11729210	IIb	ehxA+;katP+;espP+;etpD-		stx2a	beta1		ST21	Human	UK	Europe	2012	PRJNA315192	SAMN14850274	SRR11729210	136	117898	5405422	335
AUSMDU00014343	ST21C2	SRR8625636	IIb	ehxA+;katP+;espP+;etpD-	stx1a		beta1		ST21	Human	Australia	Oceania	2015	PRJNA319594	SAMN11008221	SRR8625636	113	84111	5555985	363
AUSMDU00014171	ST21C2	SRR8625837	IIb	ehxA+;katP+;espP+;etpD-	stx1a		beta1		ST5429	Human	Australia	Oceania	2012	PRJNA319594	SAMN11008210	SRR8625837	101	94789	5459440	225
PSU-0632	ST21C2	SRR7066513	IIb	ehxA+;katP+;espP+;etpD-	stx1a		beta1		ST21	Bovine	USA	North America	2000	PRJNA357722	SAMN08978102	SRR7066513	23	58594	5517567	448
PSU-0053	ST21C2	SRR5470830	IIb	ehxA+;katP+;espP+;etpD-	stx1a		beta1		ST21	Bovine	USA	North America	2010	PRJNA357722	SAMN06680927	SRR5470830	72	71450	5632145	527
PSU_0138	ST21C2	SRR5990513	IIa	ehxA+;katP+;espP+;etpD-	stx1a		beta1		ST21	Food	USA	North America	2012	PRJNA357722	SAMN07562287	SRR5990513	36	79444	5461166	401
PSU-1117	ST21C2	SRR8643754	IIb	ehxA+;katP+;espP+;etpD-	stx1a		beta1		ST9073	Bovine	USA	North America	2003	PRJNA357722	SAMN09060583	SRR8643754	48	90242	5574362	478
PSU-1118	ST21C2	SRR8643760	IIb	ehxA+;katP+;espP+;etpD-	stx1a		beta1		ST21	Bovine	USA	North America	2003	PRJNA357722	SAMN09060637	SRR8643760	47	92166	5628668	515
PSU-0810	ST21C2	SRR7613668	IIb	ehxA+;katP-;espP+;etpD-	stx1a		beta1		ST21	Other animal	USA	North America	2014	PRJNA357722	SAMN09725177	SRR7613668	45	92635	5497447	487
PSU-1113	ST21C2	SRR8643761	IIb	ehxA-;katP-;espP-;etpD-	stx1a		beta1		ST21	Other animal	USA	North America	2003	PRJNA357722	SAMN09060627	SRR8643761	46	98825	5359516	387
PSU-1114	ST21C2	SRR8643747	IIb	ehxA+;katP+;espP+;etpD-	stx1a		beta1		ST21	Other animal	USA	North America	2003	PRJNA357722	SAMN09060707	SRR8643747	49	101161	5565601	493
PSU-1115	ST21C2	SRR8643762	IIb	ehxA+;katP+;espP+;etpD-	stx1a		beta1		ST21	Other animal	USA	North America	2003	PRJNA357722	SAMN09060602	SRR8643762	43	105720	5443435	448
TW18227	ST21C2	SRR6671865	IIb	ehxA+;katP+;espP+;etpD-	stx1a		beta1		ST21	Human	USA	North America	2008	PRJNA368991	SAMN07717112	SRR6671865	90	98825	5590318	461
TW17264	ST21C2	SRR10173617	IIb	ehxA+;katP+;espP+;etpD-	stx1a		beta1		ST21	Bovine	USA	North America	2012	PRJNA368991	SAMN12830478	SRR10173617	142	98825	5563655	338
TW17235	ST21C2	SRR9997743	IIb	ehxA+;katP+;espP+;etpD-	stx1a		beta1		ST21	Bovine	USA	North America	2012	PRJNA368991	SAMN12602750	SRR9997743	93	101073	5557775	372
TW17244	ST21C2	SRR9952618	IIb	ehxA+;katP+;espP+;etpD-	stx1a		beta1		ST21	Bovine	USA	North America	2012	PRJNA368991	SAMN12561533	SRR9952618	61	103336	5553631	318
TW17238	ST21C2	SRR10173692	IIb	ehxA+;katP+;espP+;etpD-	stx1a		beta1		ST21	Bovine	USA	North America	2012	PRJNA368991	SAMN12830521	SRR10173692	138	104225	5560986	337
94-0426	ST21C2	NWBE01	IIa	ehxA+;katP+;espP+;etpD-	stx1a		beta1		ST21	Other animal	Poland	Europe	——	PRJNA383591	SAMN07488839	NWBE01	144	101633	5758823	421
MAY 063	ST21C2	SRR6952380	IIb	ehxA+;katP+;espP+;etpD-	stx1a		beta1		ST21	Bovine	USA	North America	2007	PRJNA383591	SAMN08810296	SRR6952380	86	114432	5504672	356
C335	ST21C2	SRR6952393	IIa	ehxA+;katP+;espP+;etpD-	stx1a		beta1		ST21	Other animal	USA	North America	2014	PRJNA383591	SAMN08810283	SRR6952393	335	117974	5538111	362
C334	ST21C2	SRR6952392	IIa	ehxA+;katP+;espP+;etpD-	stx1a		beta1		ST21	Other animal	USA	North America	2014	PRJNA383591	SAMN08810282	SRR6952392	212	127124	5529079	330
STEC	ST21C2	SRR5886123	IIb	ehxA+;katP+;espP+;etpD-	stx1a		beta1		ST21	Bovine	New Zealand	Oceania	2015	PRJNA396667	SAMN07430894	SRR5886123	101	102449	5652256	459
STEC	ST21C2	SRR5885991	IIb	ehxA+;katP+;espP+;etpD-	stx1a		beta1		ST21	Human	New Zealand	Oceania	2015	PRJNA396667	SAMN07430776	SRR5885991	128	104209	5557014	417
STEC	ST21C2	SRR5886107	IIb	ehxA+;katP+;espP+;etpD-	stx1a		beta1		ST21	Bovine	New Zealand	Oceania	2009	PRJNA396667	SAMN07430872	SRR5886107	126	111762	5687955	507
STEC	ST21C2	SRR5886051	IIb	ehxA+;katP+;espP+;etpD-	stx1a		beta1		ST21	Human	New Zealand	Oceania	2013	PRJNA396667	SAMN07430753	SRR5886051	113	114064	5519716	350
STEC	ST21C2	SRR5886106	IIb	ehxA+;katP+;espP+;etpD-	stx1a		beta1		ST21	Bovine	New Zealand	Oceania	2009	PRJNA396667	SAMN07430869	SRR5886106	140	115084	5658893	459
STEC	ST21C2	SRR5886056	IIb	ehxA+;katP+;espP+;etpD-	stx1a		beta1		ST21	Human	New Zealand	Oceania	2016	PRJNA396667	SAMN07430750	SRR5886056	106	116568	5641120	469
STEC	ST21C2	SRR5886004	IIb	ehxA+;katP+;espP+;etpD-	stx1a		beta1		ST21	Human	New Zealand	Oceania	2014	PRJNA396667	SAMN07430858	SRR5886004	125	121308	5475454	430
STEC	ST21C2	SRR5886109	IIb	ehxA+;katP+;espP+;etpD-	stx1a		beta1		ST21	Bovine	New Zealand	Oceania	2010	PRJNA396667	SAMN07430874	SRR5886109	127	123173	5551048	445
ECI_2645	ST21C2	SRR7235280	IIb	ehxA+;katP+;espP+;etpD-	stx1a		beta1		ST21	Bovine	Canada	North America	2012	PRJNA473796	SAMN09283001	SRR7235280	130	114432	5518751	385
ECI_3014	ST21C2	SRR7235163	IIb	ehxA+;katP+;espP+;etpD-	stx1a		beta1		ST21	Bovine	Canada	North America	2012	PRJNA473796	SAMN09283031	SRR7235163	102	115143	5529842	431
ECI_2663	ST21C2	SRR7235284	IIb	ehxA+;katP+;espP+;etpD-	stx1a		beta1		ST21	Bovine	Canada	North America	2012	PRJNA473796	SAMN09283005	SRR7235284	126	118065	5498544	378
STEC_180784	ST21C2	SRR10002673	IIa	ehxA+;katP+;espP+;etpD-	stx1a		beta1		ST21	Human	USA	North America	2018	PRJNA527109	SAMN11127552	SRR10002673	136	104253	5483986	428
EC1395	ST21C2	SRR9719356	IIb	ehxA+;katP+;espP+;etpD-	stx1a		beta1		ST21	——	USA	North America	1991	PRJNA545531	SAMN12290403	SRR9719356	35	59476	5556728	365
Shiga toxin-producing	ST21C2	SRR10947165	IIb	ehxA+;katP+;espP+;etpD-	stx1a		beta1		ST21	Bovine	Canada	North America	2014	PRJNA601484	SAMN13870018	SRR10947165	127	98248	5592907	453
Shiga toxin-producing	ST21C2	SRR10947159	IIa	ehxA+;katP+;espP+;etpD-	stx1a		beta1		ST21	Bovine	Canada	North America	2013	PRJNA601484	SAMN13870007	SRR10947159	129	99468	5602660	447
NIID130562	ST29C1	DRR073016	IIc	ehxA+;katP-;espP+;etpD-		stx2a	beta1		ST29	Human	Japan	Asia	2013	PRJDB5136	SAMD00064336	DRR073016	84	46988	5439313	445
NIID131037	ST29C1	DRR073015	IIc	ehxA+;katP-;espP+;etpD-		stx2a	beta1		ST29	Human	Japan	Asia	2013	PRJDB5136	SAMD00064335	DRR073015	82	52069	5458051	436
NIID141423	ST29C1	DRR073022	IIc	ehxA+;katP-;espP+;etpD-		stx2a	beta1		ST29	Human	Japan	Asia	2013	PRJDB5136	SAMD00064342	DRR073022	117	64012	5459483	395
NIID141425	ST29C1	DRR073023	IIc	ehxA+;katP-;espP+;etpD-		stx2a	beta1		ST5172	Human	Japan	Asia	2014	PRJDB5136	SAMD00064343	DRR073023	74	65014	5507573	447
NIID101358	ST29C1	DRR073020	IIc	ehxA+;katP-;espP+;etpD-		stx2a	beta1		ST29	Human	Japan	Asia	2010	PRJDB5136	SAMD00064340	DRR073020	138	78548	5338530	375
NIID130549	ST29C1	DRR073017	IIc	ehxA+;katP-;espP+;etpD-		stx2a	beta1		ST29	Human	Japan	Asia	2013	PRJDB5136	SAMD00064337	DRR073017	121	79372	5471539	375
TC3486	ST29C1	BEJP01	IIc	ehxA+;katP-;espP+;etpD-			beta1		ST29	Bovine	USA	North America	1991	PRJDB5571	SAMD00075747	BEJP01	103	104806	5623045	437
TC3848	ST29C1	BEJX01	IIc	ehxA+;katP-;espP+;etpD-			beta1		ST29	Bovine	USA	North America	1991	PRJDB5571	SAMD00075755	BEJX01	87	107329	5496839	309
EC15671	ST29C1	BEIY01	IIc	ehxA+;katP-;espP+;etpD-			beta1		ST29	Bovine	Japan	Asia	2013	PRJDB5571	SAMD00075730	BEIY01	44	113546	5377243	432
EC15720	ST29C1	BEJB01	IIc	ehxA+;katP-;espP+;etpD-			beta1		ST29	Bovine	Japan	Asia	2013	PRJDB5571	SAMD00075733	BEJB01	47	113666	5384054	440
TC3748	ST29C1	BEJS01	IIc	ehxA+;katP-;espP-;etpD-			beta1		ST29	Bovine	USA	North America	1991	PRJDB5571	SAMD00075750	BEJS01	88	127730	5245421	254
TC3145	ST29C1	BEJH01	IIc	ehxA+;katP-;espP+;etpD-			beta1		ST29	Bovine	USA	North America	1991	PRJDB5571	SAMD00075739	BEJH01	40	128878	5533438	228
IMT15301	ST29C1	ERR163835	IIc	ehxA+;katP-;espP+;etpD-			beta1		ST29	Bovine	Germany	Europe	2008	PRJEB2879	SAMEA1486306	ERR163835	44	104850	5346890	416
12	ST29C1	ERR144910	IIc	ehxA+;katP-;espP+;etpD-			beta1		ST29	——	——	——	——	PRJEB2904	SAMEA1466657	ERR144910	139	118147	5414101	474
17-00285	ST29C1	ERR3309113	IIc	ehxA+;katP-;espP+;etpD-		stx2a	beta1		ST29	Human	Germany	Europe	2017	PRJEB32361	SAMEA5591957	ERR3309113	154	88397	5461965	317
PNUSAE001578	ST29C1	SRR3040537	IIc	ehxA+;katP-;espP+;etpD-		stx2a	beta1		ST29	Human	USA	North America	2013	PRJNA218110	SAMN04192188	SRR3040537	48	105022	5501091	430
2009C-3612	ST29C1	SRR3178052	IIc	ehxA+;katP-;espP+;etpD-		stx2a	beta1		ST29	Environment	USA	North America	2009	PRJNA218110	SAMN04498708	SRR3178052	100	107935	5372563	304
2009C-3689	ST29C1	SRR3178054	IIc	ehxA+;katP-;espP+;etpD-		stx2a	beta1		ST29	Environment	USA	North America	2009	PRJNA218110	SAMN04498710	SRR3178054	100	118227	5411347	288
PNUSAE025189	ST29C1	SRR9334847	IIc	ehxA+;katP-;espP+;etpD-		stx2a	beta1		ST29	Environment	USA	North America	2019	PRJNA218110	SAMN12100773	SRR9334847	94	118336	5443061	367
2013C-3277	ST29C1	SRR1570104	IIc	ehxA+;katP-;espP+;etpD-		stx2a	beta1		ST29	Human	USA	North America	2012	PRJNA218110	SAMN02991240	SRR1570104	44	5438694	5687465	4
2014C-3716	ST29C1	GCF_003018735	IIc	ehxA+;katP-;espP+;etpD-		stx2a	beta1		ST29	Human	——	——	2014	PRJNA224116	SAMN08579562	GCF_003018735		5568315	5775245	3
MOD1-EC6359	ST29C1	SRR6413768	IIc	ehxA-;katP+;espP-;etpD+			beta1		ST29	Other animal	USA	North America	1987	PRJNA230969	SAMN05464549	SRR6413768	67	58344	5644707	350
CFSAN025103	ST29C1	SRR3018369	IIc	ehxA+;katP-;espP+;etpD-			beta1		ST29	Bovine	USA	North America	2011	PRJNA230969	SAMN04338507	SRR3018369	30	57278	5304821	364
CFSAN025096	ST29C1	SRR3018406	IIc	ehxA+;katP-;espP+;etpD-			beta1		ST29	Bovine	USA	North America	2011	PRJNA230969	SAMN04338505	SRR3018406	27	69098	5286094	347
CFSAN084841	ST29C1	SRR9066967	IIc	ehxA+;katP-;espP+;etpD-		stx2a	beta1		ST5172	Bovine	USA	North America	2018	PRJNA230969	SAMN11656136	SRR9066967	69	81303	5397476	438
CFSAN025102	ST29C1	SRR3018368	IIc	ehxA+;katP-;espP+;etpD-			beta1		ST29	Bovine	USA	North America	2011	PRJNA230969	SAMN04338506	SRR3018368	43	83258	5396985	414
MOD1-EC5703	ST29C1	SRR3987970	IIc	ehxA+;katP-;espP+;etpD-			beta1		ST29	Other animal	USA	North America	1981	PRJNA230969	SAMN05452918	SRR3987970	41	96615	5499606	432
CFSAN045129	ST29C1	SRR3134842	IIc	ehxA+;katP-;espP+;etpD-		stx2a	beta1		ST29	Environment	USA	North America	2014	PRJNA230969	SAMN04422371	SRR3134842	59	102413	5513546	328
EC3893-E62F-8	ST29C1	SRR6766643	IIc	ehxA+;katP-;espP+;etpD-		stx2a	——		ST29	Bovine	USA	North America	2015	PRJNA230969	SAMN08579526	SRR6766643	63	107493	5311562	314
CFSAN025136	ST29C1	SRR3018399	IIc	ehxA+;katP-;espP+;etpD-			beta1		ST29	Bovine	USA	North America	2011	PRJNA230969	SAMN04338510	SRR3018399	87	111795	5402690	389
MOD1-EC5801	ST29C1	SRR3977443	IIc	ehxA+;katP-;espP+;etpD-			beta1		ST29	Bovine	USA	North America	1983	PRJNA230969	SAMN05439323	SRR3977443	101	112720	5269201	315
CFSAN077196	ST29C1	SRR9091351	IIc	ehxA+;katP-;espP+;etpD-		stx2a	beta1		ST5172	Bovine	USA	North America	2017	PRJNA230969	SAMN11785258	SRR9091351	110	115409	5390844	382
CFSAN027350	ST29C1	SRR8335315	IIc	ehxA+;katP-;espP+;etpD-		stx2a	beta1		ST29	——	USA	North America	2012	PRJNA230969	SAMN10604456	SRR8335315	500	5436079	5593613	2
FSIS12028921	ST29C1	SRR11248424	IIc	ehxA+;katP-;espP+;etpD-		stx2a	beta1		ST29	Bovine	USA	North America	2020	PRJNA268206	SAMN14308687	SRR11248424	94	49430	5473823	480
FSIS21720313	ST29C1	SRR6158105	IIc	ehxA+;katP-;espP+;etpD-		stx2a	beta1		ST5172	Bovine	USA	North America	2017	PRJNA268206	SAMN07774189	SRR6158105	88	63150	5435424	415
FSIS11922504	ST29C1	SRR9643380	IIc	ehxA+;katP-;espP+;etpD-		stx2a	beta1		ST29	Bovine	USA	North America	2019	PRJNA268206	SAMN12213712	SRR9643380	202	71461	5393702	374
FSIS21821719	ST29C1	SRR7267540	IIc	ehxA+;katP-;espP+;etpD-		stx2a	beta1		ST29	Bovine	USA	North America	2018	PRJNA268206	SAMN09372404	SRR7267540	140	80141	5358731	378
FSIS1503256	ST29C1	SRR2132074	IIc	ehxA+;katP-;espP+;etpD-		stx2a	beta1		ST29	Bovine	USA	North America	2014	PRJNA268206	SAMN03940973	SRR2132074	85.09	92379	5350095	296
FSIS1503255	ST29C1	SRR2132070	IIc	ehxA+;katP-;espP+;etpD-		stx2a	beta1		ST29	Bovine	USA	North America	2014	PRJNA268206	SAMN03940972	SRR2132070	59.35	92599	5350765	286
FSIS11923138	ST29C1	SRR9829538	IIc	ehxA+;katP-;espP+;etpD-		stx2a	beta1		ST1573	Bovine	USA	North America	2019	PRJNA268206	SAMN12358330	SRR9829538	163	92648	5401515	295
FSIS1609416	ST29C1	SRR5202193	IIc	ehxA+;katP-;espP+;etpD-		stx2a	beta1		ST5172	Bovine	USA	North America	2016	PRJNA268206	SAMN06256289	SRR5202193	174	104926	5363154	358
FSIS1700070	ST29C1	SRR6703990	IIc	ehxA+;katP-;espP+;etpD-		stx2a	beta1		ST29	Bovine	USA	North America	2017	PRJNA268206	SAMN08513654	SRR6703990	51	107495	5546122	364
FSIS1500637	ST29C1	SRR2125875	IIc	ehxA+;katP-;espP+;etpD-		stx2a	beta1		ST29	Bovine	USA	North America	2015	PRJNA268206	SAMN03921977	SRR2125875	85	111795	5385012	305
FSIS1701290	ST29C1	SRR5588877	IIc	ehxA+;katP-;espP+;etpD-		stx2a	beta1		ST29	Bovine	USA	North America	2017	PRJNA268206	SAMN07159199	SRR5588877	127	115125	5346158	304
FSIS1505181	ST29C1	SRR3016233	IIc	ehxA+;katP-;espP+;etpD-		stx2a	beta1		ST29	Bovine	USA	North America	2015	PRJNA268206	SAMN04338400	SRR3016233	92	115394	5408425	302
FSIS21720618	ST29C1	SRR6310038	IIc	ehxA+;katP-;espP+;etpD-		stx2a	beta1		ST29	Bovine	USA	North America	2017	PRJNA268206	SAMN08044512	SRR6310038	150	116383	5450371	375
FSIS1606391	ST29C1	SRR3457631	IIc	ehxA+;katP-;espP+;etpD-		stx2a	beta1		ST29	Bovine	USA	North America	2016	PRJNA268206	SAMN04908471	SRR3457631	181	116913	5504479	286
FSIS1500487	ST29C1	SRR2125941	IIc	ehxA+;katP-;espP+;etpD-		stx2a	beta1		ST29	Bovine	USA	North America	2014	PRJNA268206	SAMN03922007	SRR2125941	64	118343	5428811	271
FSIS1608722	ST29C1	SRR5091628	IIc	ehxA+;katP-;espP+;etpD-		stx2a	beta1		ST29	Bovine	USA	North America	2016	PRJNA268206	SAMN06127045	SRR5091628	117	119458	5423660	281
TX-ACB1500644	ST29C1	SRR2985219	IIc	ehxA+;katP-;espP+;etpD-		stx2a	beta1		ST29	Human	USA	North America	2015	PRJNA284275	SAMN04148296	SRR2985219	106	52061	5430141	430
KCJK6541	ST29C1	SRR4417885	IIc	ehxA-;katP-;espP+;etpD-			beta1		ST29	Bovine	USA	North America	2016	PRJNA298331	SAMN05859949	SRR4417885	165	53354	5236023	444
KCJK6537	ST29C1	SRR4417886	IIc	ehxA+;katP-;espP+;etpD-			beta1		ST29	Bovine	USA	North America	2016	PRJNA298331	SAMN05859950	SRR4417886	83	74725	5282869	397
KCJK6528	ST29C1	SRR4417887	IIc	ehxA+;katP-;espP+;etpD-			beta1		ST29	Bovine	USA	North America	2016	PRJNA298331	SAMN05859951	SRR4417887	70	100790	5300834	344
KCJK6431	ST29C1	SRR4417897	IIc	ehxA+;katP-;espP+;etpD-			beta1		ST29	Bovine	USA	North America	2016	PRJNA298331	SAMN05859961	SRR4417897	78	102417	5329755	369
KCJK6447	ST29C1	SRR4417894	IIc	ehxA+;katP-;espP+;etpD-			beta1		ST29	Bovine	USA	North America	2016	PRJNA298331	SAMN05859958	SRR4417894	87	107495	5429088	351
KCJK6464	ST29C1	SRR4417891	IIc	ehxA+;katP-;espP+;etpD-			beta1		ST29	Bovine	USA	North America	2016	PRJNA298331	SAMN05859955	SRR4417891	81	107495	5331438	344
KCJK6438	ST29C1	SRR4417895	IIc	ehxA+;katP-;espP+;etpD-			beta1		ST29	Bovine	USA	North America	2016	PRJNA298331	SAMN05859959	SRR4417895	99	112035	5332522	364
KCJK6454	ST29C1	SRR4417892	IIc	ehxA+;katP-;espP+;etpD-			beta1		ST29	Bovine	USA	North America	2016	PRJNA298331	SAMN05859956	SRR4417892	82	112035	5330453	335
KCJK6411	ST29C1	SRR4417899	IIc	ehxA+;katP-;espP+;etpD-			beta1		ST29	Bovine	USA	North America	2016	PRJNA298331	SAMN05859963	SRR4417899	65	112968	5331947	334
KCJK6501	ST29C1	SRR4417890	IIc	ehxA+;katP-;espP+;etpD-			beta1		ST29	Bovine	USA	North America	2016	PRJNA298331	SAMN05859954	SRR4417890	80	113004	5504139	356
81.0194	ST29C1	SRR11484398	IIc	ehxA+;katP-;espP+;etpD-			beta1		ST29	Other animal	USA	North America	1981	PRJNA357722	SAMN14503302	SRR11484398	103	55108	5349709	326
75.0221	ST29C1	SRR9913820	IIc	ehxA-;katP+;espP-;etpD+			beta1		ST29	Bovine	USA	North America	1975	PRJNA357722	SAMN12438232	SRR9913820	123	87977	5398814	453
PSU-1116	ST29C1	SRR8643758	IIc	ehxA+;katP-;espP+;etpD-		stx2a	beta1		ST29	Bovine	USA	North America	2003	PRJNA357722	SAMN09060566	SRR8643758	46	93992	5400268	436
MDARD19-0035	ST29C1	SRR12158008	IIc	ehxA-;katP-;espP-;etpD-			beta1		ST29	Bovine	USA	North America	2019	PRJNA631029	SAMN15458322	SRR12158008	78	107444	5298050	328
MDARD19-0037	ST29C1	SRR12157874	IIc	ehxA+;katP-;espP+;etpD-			beta1		ST29	Bovine	USA	North America	2019	PRJNA631029	SAMN15458291	SRR12157874	67	113258	5335634	313
NIID090405	ST29C2	DRR073019	IIa	ehxA+;katP-;espP-;etpD+		stx2a	beta1		ST29	Human	Japan	Asia	2008	PRJDB5136	SAMD00064339	DRR073019	129	80121	5627946	406
NIID132777	ST29C2	DRR073021	IIb	ehxA+;katP-;espP-;etpD+		stx2a	beta1		ST29	Human	Japan	Asia	2013	PRJDB5136	SAMD00064341	DRR073021	154	92474	5674065	400
NIID122711	ST29C2	DRR073018	IIb	ehxA+;katP-;espP-;etpD+		stx2a	beta1		ST29	Human	Japan	Asia	2012	PRJDB5136	SAMD00064338	DRR073018	125	97958	5701467	409
99/109	ST29C2	BEKA01	IIb	ehxA+;katP-;espP-;etpD+		stx2a	beta1		ST29	Human	France	Europe	1999	PRJDB5571	SAMD00075758	BEKA01	131	126981	5485044	247
ED676	ST29C2	FAVW01	IIa	ehxA+;katP-;espP-;etpD+		stx2a	beta1		ST29	Human	Italy	Europe	2008	PRJEB11886	SAMEA3677966	FAVW01	35	54028	5352710	367
SSI_AB636	ST29C2	ERR1699766	IIa	ehxA+;katP+;espP+;etpD-			beta1		ST29	Human	Denmark	Europe	2007	PRJEB16326	SAMEA4520394	ERR1699766	79	79193	5345701	400
SSI_AB639	ST29C2	ERR1699769	IIa	ehxA+;katP-;espP-;etpD+			beta1		ST29	Human	Denmark	Europe	2007	PRJEB16326	SAMEA4520393	ERR1699769	94	109434	5432748	311
IMT15915	ST29C2	ERR163837	IIa	ehxA+;katP-;espP-;etpD+		stx2a	beta1		ST29	Bovine	Germany	Europe	2008	PRJEB2879	SAMEA1486280	ERR163837	111	109770	5627966	539
IMT15977	ST29C2	ERR163839	IIa	ehxA+;katP-;espP-;etpD+		stx2a	beta1		ST29	Bovine	Germany	Europe	2007	PRJEB2879	SAMEA1486350	ERR163839	146	114318	5677915	561
15-04152	ST29C2	ERR3308899	IIc	ehxA+;katP-;espP-;etpD+		stx2a	beta1		ST29	Human	Germany	Europe	2015	PRJEB32361	SAMEA5591849	ERR3308899	255	114501	5697115	400
FHI2	ST29C2	CCQF01	IIa	ehxA-;katP-;espP-;etpD+			beta1		ST29	Human	Norway	Europe	2002	PRJEB6447	SAMEA2593889	CCQF01	100	128491	5433287	186
FHI36	ST29C2	CCPV01	IIa	ehxA+;katP-;espP-;etpD+		stx2a	beta1		ST29	Human	Norway	Europe	2009	PRJEB6447	SAMEA2593919	CCPV01	100	131559	5657396	184
FHI39	ST29C2	CCPX01	IIa	ehxA+;katP-;espP-;etpD+		stx2a	beta1		ST29	Other animal	Norway	Europe	2009	PRJEB6447	SAMEA2593922	CCPX01	100	180157	5643383	187
FHI24	ST29C2	LM995745.1	IIa	ehxA+;katP-;espP-;etpD+		stx2a	beta1		ST29	Human	Norway	Europe	2007	PRJEB6447	SAMEA2593909	LM995745.1	100	333434	5612104	55
FHI27	ST29C2	LM995703.1	IIa	ehxA+;katP-;espP-;etpD+		stx2a	beta1		ST29	Human	Norway	Europe	2008	PRJEB6447	SAMEA2593911	LM995703.1	100	348418	5588374	47
FHI79	ST29C2	NZ_LM996704	IIa	ehxA+;katP-;espP-;etpD+		stx2a	beta1		ST29	Human	Norway	Europe	2010	PRJEB6447	SAMEA2593959	NZ_LM996704	100	415423	5659285	51
PNUSAE009390	ST29C2	SRR6015209	IIa	ehxA+;katP-;espP-;etpD+		stx2a	beta1		ST29	Human	USA	North America	2015	PRJNA218110	SAMN07604795	SRR6015209	100	114501	5667618	439
MOD1-EC2812	ST29C2	SRR5185399	IIb	ehxA+;katP-;espP-;etpD+		stx2a	beta1		ST29	Human	Germany	Europe	1996	PRJNA230969	SAMN05605332	SRR5185399	63	92866	5523043	232
MOD1-EC2813	ST29C2	SRR5185402	IIa	ehxA+;katP-;espP-;etpD+		stx2a	beta1		ST29	Human	Germany	Europe	1996	PRJNA230969	SAMN05605331	SRR5185402	69	109332	5565159	213
510162	ST29C2	SRR7367456	IIa	ehxA+;katP-;espP-;etpD+	stx1a		beta1		ST29	Human	UK	Europe	2018	PRJNA248792	SAMN09458115	SRR7367456	24	59080	5517229	312
333048	ST29C2	SRR7274855	IIa	ehxA+;katP-;espP-;etpD+	stx1a		beta1		ST29	Human	UK	Europe	2015	PRJNA248792	SAMN09376695	SRR7274855	54	68012	5601889	477
362744	ST29C2	SRR7251001	IIa	ehxA+;katP-;espP-;etpD+	stx1a		beta1		ST29	Human	UK	Europe	2017	PRJNA248792	SAMN09298325	SRR7251001	78	96781	5462284	412
412052	ST29C2	SRR7179834	IIa	ehxA+;katP-;espP-;etpD+	stx1a		beta1		ST29	Human	UK	Europe	2017	PRJNA248792	SAMN09222052	SRR7179834	47	118069	5490130	372
36708	ST29C2	LDXG02	IIa	ehxA+;katP-;espP-;etpD+		stx2a	beta1		ST29	Human	France	Europe	2013	PRJNA284656	SAMN03704966	LDXG02	206	634585	5894267	39
STEC 931	ST29C2	LOFS01	IIa	ehxA+;katP-;espP-;etpD+		stx2a	beta1		ST29	Human	Netherlands	Europe	2013	PRJNA285020	SAMN04002632	LOFS01	84	118040	5689161	216
194242	ST29C2	SRR3578581	IIa	ehxA+;katP-;espP-;etpD+		stx2a	beta1		ST29	Human	UK	Europe	2015	PRJNA315192	SAMN05170673	SRR3578581	48	84009	5457985	244
166342	ST29C2	SRR4897425	IIa	ehxA+;katP-;espP-;etpD-			beta1		ST396	Human	UK	Europe	2015	PRJNA315192	SAMN05980729	SRR4897425	94	92095	5488604	517
168486	ST29C2	SRR6051780	IIa	ehxA+;katP-;espP-;etpD+		stx2a	beta1		ST29	Human	UK	Europe	2015	PRJNA315192	SAMN07672223	SRR6051780	64	92353	5678609	511
195706	ST29C2	SRR4195734	IIa	ehxA+;katP-;espP-;etpD+		stx2a	beta1		ST29	Human	UK	Europe	2015	PRJNA315192	SAMN05750816	SRR4195734	72	93343	5503600	411
194236	ST29C2	SRR3578935	IIa	ehxA+;katP-;espP-;etpD+		stx2a	beta1		ST29	Human	UK	Europe	2015	PRJNA315192	SAMN05170900	SRR3578935	51	96013	5412915	257
181093	ST29C2	SRR5023941	IIa	ehxA+;katP-;espP-;etpD+	stx1a		beta1		ST29	Human	UK	Europe	2015	PRJNA315192	SAMN06018633	SRR5023941	75	108635	5591770	533
850906	ST29C2	SRR10605723	IIa	ehxA+;katP-;espP-;etpD+		stx2a	beta1		ST29	Human	UK	Europe	2019	PRJNA315192	SAMN13508314	SRR10605723	166	110173	5653852	467
830266	ST29C2	SRR10380834	IIa	ehxA+;katP-;espP-;etpD+	stx1a		beta1		ST29	Human	UK	Europe	2019	PRJNA315192	SAMN13172842	SRR10380834	122	113972	5561581	562
894923	ST29C2	SRR11215232	IIa	ehxA+;katP-;espP-;etpD+		stx2a	beta1		ST29	Food	UK	Europe	2020	PRJNA315192	SAMN14259043	SRR11215232	120	114190	5551573	399
265267	ST29C2	SRR4788166	IIa	ehxA+;katP-;espP-;etpD+	stx1a		beta1		ST29	Human	UK	Europe	2016	PRJNA315192	SAMN05966678	SRR4788166	103	118355	5499789	523
ED_676-08	ST29C2	QFSZ01	IIa	ehxA+;katP-;espP-;etpD+		stx2a	beta1		ST29	Human	Italy	Europe	2008	PRJNA470577	SAMN09097280	QFSZ01	100	55483	5489294	377
LB238672	ST29C2	QFTD01	IIa	ehxA+;katP-;espP-;etpD+		stx2a	beta1		ST29	Human	Germany	Europe	2012	PRJNA470577	SAMN09097284	QFTD01	100	54909	5680328	623
E-08-233	ST29C2	QFSW01	IIa	ehxA+;katP-;espP-;etpD+		stx2a	beta1		ST29	Human	Germany	Europe	2008	PRJNA470577	SAMN09097277	QFSW01	100	58078	5646379	599
09-02030	ST29C2	QFSN01	IIa	ehxA+;katP-;espP-;etpD+		stx2a	beta1		ST29	Human	Germany	Europe	2009	PRJNA470577	SAMN09097268	QFSN01	100	58269	5553507	580
ED_674-08	ST29C2	QFSI01	IIa	ehxA+;katP-;espP-;etpD+		stx2a	beta1		ST29	Human	Germany	Europe	2008	PRJNA470577	SAMN09097263	QFSI01	100	59922	5536180	592
09-087	ST29C2	QFSF01	IIa	ehxA+;katP-;espP-;etpD+		stx2a	beta1		ST29	Human	Czech Republic	Europe	2009	PRJNA470577	SAMN09097260	QFSF01	100	68929	5624646	495
10-085	ST29C2	QFSH01	IIa	ehxA+;katP-;espP-;etpD+		stx2a	beta1		ST29	Human	Czech Republic	Europe	2010	PRJNA470577	SAMN09097262	QFSH01	100	68930	5743436	432
06-04484	ST29C2	QFSL01	IIc	ehxA+;katP-;espP-;etpD+		stx2a	beta1		ST29	Human	Germany	Europe	2006	PRJNA470577	SAMN09097266	QFSL01	100	71550	5591850	649
05-06154	ST29C2	QFSK01	IIa	ehxA+;katP-;espP-;etpD+		stx2a	beta1		ST29	Human	Germany	Europe	2005	PRJNA470577	SAMN09097265	QFSK01	100	74058	5592037	597
15-496	ST29C2	QFSE01	IIa	ehxA+;katP-;espP-;etpD+	stx1c		beta1		ST29	Human	Czech Republic	Europe	2015	PRJNA470577	SAMN09097259	QFSE01	100	74066	5606672	580
09-185	ST29C2	QFSG01	IIa	ehxA+;katP-;espP-;etpD+		stx2a	beta1		ST29	Human	Czech Republic	Europe	2009	PRJNA470577	SAMN09097261	QFSG01	100	76812	5890521	548
E-08-324	ST29C2	QFSX01	IIa	ehxA+;katP-;espP-;etpD+		stx2a	beta1		ST29	Human	Germany	Europe	2008	PRJNA470577	SAMN09097278	QFSX01	100	77027	5553895	581
16-533	ST29C2	QFST01	IIc	ehxA+;katP-;espP-;etpD+		stx2a	beta1		ST29	Human	Czech Republic	Europe	2016	PRJNA470577	SAMN09097274	QFST01	100	79233	5686605	681
13-006	ST29C2	QFSO01	IIa	ehxA+;katP-;espP-;etpD+		stx2a	beta1		ST29	Human	Czech Republic	Europe	2013	PRJNA470577	SAMN09097269	QFSO01	100	79437	5512065	551
04-05903	ST29C2	QFSJ01	IIa	ehxA+;katP-;espP-;etpD+		stx2a	beta1		ST29	Human	Germany	Europe	2004	PRJNA470577	SAMN09097264	QFSJ01	100	82049	5641864	644
E-10-68	ST29C2	QFSY01	IIa	ehxA+;katP-;espP-;etpD+		stx2a	beta1		ST29	Human	Germany	Europe	2010	PRJNA470577	SAMN09097279	QFSY01	100	82113	5606611	588
EH_632-08	ST29C2	QFTC01	IIa	ehxA+;katP-;espP-;etpD+		stx2a	beta1		ST29	Human	Australia	Oceania	2008	PRJNA470577	SAMN09097283	QFTC01	100	87908	5572631	580
E-06-278	ST29C2	QFSV01	IIa	ehxA+;katP-;espP-;etpD+		stx2a	beta1		ST29	Human	Germany	Europe	2006	PRJNA470577	SAMN09097276	QFSV01	100	87971	5559252	593
13-194	ST29C2	QFSP01	IIc	ehxA+;katP-;espP-;etpD+		stx2a	beta1		ST29	Human	Czech Republic	Europe	2013	PRJNA470577	SAMN09097270	QFSP01	100	92146	5673038	473
5244-00-1	ST29C2	QFSU01	IIa	ehxA+;katP-;espP-;etpD+		stx2a	beta1		ST29	Human	Germany	Europe	2000	PRJNA470577	SAMN09097275	QFSU01	100	92994	5742200	594
14-391	ST29C2	QFSS01	IIa	ehxA+;katP-;espP-;etpD+		stx2a	beta1		ST29	Human	Czech Republic	Europe	2014	PRJNA470577	SAMN09097273	QFSS01	100	97799	5634721	596
14-113	ST29C2	QFSR01	IIc	ehxA+;katP-;espP-;etpD+		stx2a	beta1		ST29	Human	Czech Republic	Europe	2014	PRJNA470577	SAMN09097272	QFSR01	100	97824	5654807	597
ED_733-10	ST29C2	QFTA01	IIa	ehxA+;katP-;espP-;etpD+		stx2a	beta1		ST29	Human	Italy	Europe	2010	PRJNA470577	SAMN09097281	QFTA01	100	97841	5552876	546
EH_171-09	ST29C2	QFTB01	IIa	ehxA+;katP-;espP-;etpD+		stx2a	beta1		ST29	Human	Australia	Oceania	2009	PRJNA470577	SAMN09097282	QFTB01	100	99177	5705620	580
07-03205	ST29C2	QFSM01	IIa	ehxA+;katP-;espP-;etpD+		stx2a	beta1		ST29	Human	Germany	Europe	2007	PRJNA470577	SAMN09097267	QFSM01	100	103525	5489720	486
13-302	ST29C2	QFSQ01	IIa	ehxA+;katP-;espP-;etpD+		stx2a	beta1		ST29	Human	Czech Republic	Europe	2013	PRJNA470577	SAMN09097271	QFSQ01	100	115051	5614470	439
631KH91	ST29C3	BEKD01	Ib	ehxA-;katP-;espP-;etpD-			beta1		ST29	Bovine	Belgium	Europe	1991	PRJDB5571	SAMD00075761	BEKD01	116	92116	5569104	291
KS32	ST29C3	BESY01	Ib	ehxA-;katP-;espP-;etpD-			beta1		ST7946	Bovine	Japan	Asia	2013	PRJDB5571	SAMD00075990	BESY01	52	94407	5536397	244
TC6167	ST29C3	BEJY01	Ib	ehxA-;katP-;espP-;etpD-			beta1		ST29	Human	Switzerland	Europe	1952	PRJDB5571	SAMD00075756	BEJY01	64	97530	5309810	213
ED80	ST29C3	BEKH01	Ib	ehxA-;katP-;espP-;etpD-			beta1		ST29	Bovine	Italy	Europe	1992	PRJDB5571	SAMD00075765	BEKH01	108	99550	5498390	285
333KH91	ST29C3	BEKC01	Ib	ehxA-;katP-;espP-;etpD-			beta1		ST29	Bovine	Netherlands	Europe	1991	PRJDB5571	SAMD00075760	BEKC01	124	103186	5497494	225
1657	ST29C3	BETR01	Ib	ehxA-;katP-;espP-;etpD-			beta1		ST29	Human	Japan	Asia	1998	PRJDB5571	SAMD00076009	BETR01	113	104233	5511760	231
KS94_1A	ST29C3	DRR103089	Ib	ehxA-;katP-;espP-;etpD-			beta1		ST29	Bovine	Japan	Asia	2013	PRJDB5579	SAMD00077497	DRR103089	93	104340	5406812	224
ED766	ST29C3	FAWA01	Ib	ehxA-;katP-;espP-;etpD-		stx2a	beta1		ST29	Human	Italy	Europe	2010	PRJEB11886	SAMEA3677972	FAWA01	35	58448	5644015	395
ED654	ST29C3	FAWP01	Ib	ehxA-;katP-;espP-;etpD-		stx2a	beta1		ST29	Human	Italy	Europe	2007	PRJEB11886	SAMEA3677959	FAWP01	35	54851	5440090	318
LH-5	ST29C3	ERR144937	Ib	ehxA-;katP-;espP-;etpD-			beta1		ST29	——	——	——	——	PRJEB2904	SAMEA1466697	ERR144937	118	96349	5377814	297
14980648	ST29C3	ERR294556	Ib	ehxA-;katP-;espP-;etpD-			beta1		ST29	——	——	——	——	PRJEB2904	SAMEA1904269	ERR294556	83	102120	5412965	353
2010C-4800	ST29C3	SRR1570059	Ib	ehxA-;katP-;espP-;etpD-			beta1		ST29	Human	USA	North America	2010	PRJNA218110	SAMN02991228	SRR1570059	87	61763	5603905	367
PNUSAE012069	ST29C3	SRR6689546	Ib	ehxA-;katP-;espP-;etpD-			beta1		ST29	Environment	USA	North America	——	PRJNA218110	SAMN08499963	SRR6689546	63	75915	5641779	281
PNUSAE005848	ST29C3	SRR5292181	Ib	ehxA-;katP-;espP-;etpD-			beta1		ST29	Human	USA	North America	——	PRJNA218110	SAMN06283449	SRR5292181	167	94508	5618924	251
CFSAN095629	ST29C3	SRR9652089	Ib	ehxA-;katP-;espP-;etpD-			beta1		ST29	Bovine	USA	North America	2013	PRJNA230969	SAMN12230484	SRR9652089	94	45596	5505723	358
CFSAN025137	ST29C3	SRR3018400	Ib	ehxA-;katP-;espP-;etpD-		stx2a	beta1		ST29	Bovine	USA	North America	2011	PRJNA230969	SAMN04338501	SRR3018400	83	56409	5342344	378
CFSAN025135	ST29C3	SRR3018398	Ib	ehxA-;katP-;espP-;etpD-		stx2a	beta1		ST29	Bovine	USA	North America	2011	PRJNA230969	SAMN04338499	SRR3018398	101	57136	5570119	401
CFSAN025108	ST29C3	SRR3018374	Ib	ehxA-;katP-;espP-;etpD-			beta1		ST29	Bovine	USA	North America	2011	PRJNA230969	SAMN04338482	SRR3018374	31	57162	5595796	404
CFSAN025117	ST29C3	SRR3018381	Ib	ehxA-;katP-;espP-;etpD-			beta1		ST29	Bovine	USA	North America	2011	PRJNA230969	SAMN04338489	SRR3018381	80	59502	5489641	400
CFSAN025095	ST29C3	SRR3018405	Ib	ehxA-;katP-;espP-;etpD-			beta1		ST29	Bovine	USA	North America	2011	PRJNA230969	SAMN04338479	SRR3018405	81	61793	5497086	284
CFSAN025138	ST29C3	SRR3018402	Ib	ehxA-;katP-;espP-;etpD-			beta1		ST29	Bovine	USA	North America	2011	PRJNA230969	SAMN04338500	SRR3018402	82	61808	5522848	393
CFSAN025099	ST29C3	SRR3018408	Ib	ehxA-;katP-;espP-;etpD-			beta1		ST29	Bovine	USA	North America	2011	PRJNA230969	SAMN04338472	SRR3018408	44	62369	5649765	354
CFSAN025109	ST29C3	SRR3018375	Ib	ehxA-;katP-;espP-;etpD-			beta1		ST29	Bovine	USA	North America	2011	PRJNA230969	SAMN04338478	SRR3018375	37	62678	5483891	371
CFSAN025107	ST29C3	SRR3018372	Ib	ehxA-;katP-;espP-;etpD-			beta1		ST29	Bovine	USA	North America	2011	PRJNA230969	SAMN04338477	SRR3018372	57	69303	5729661	318
MOD1-EC5229	ST29C3	SRR3993746	Ib	ehxA-;katP-;espP-;etpD-			beta1		ST29	Bovine	USA	North America	1999	PRJNA230969	SAMN04993231	SRR3993746	151	72379	5691989	449
CFSAN025110	ST29C3	SRR3018376	Ib	ehxA-;katP-;espP-;etpD-			beta1		ST29	Bovine	USA	North America	2011	PRJNA230969	SAMN04338480	SRR3018376	50	73142	5941427	577
CFSAN025101	ST29C3	SRR3018367	Ib	ehxA-;katP-;espP-;etpD-			beta1		ST29	Bovine	USA	North America	2011	PRJNA230969	SAMN04338474	SRR3018367	40	74855	5793888	283
CFSAN025104	ST29C3	SRR3018370	Ib	ehxA-;katP-;espP-;etpD-			beta1		ST29	Bovine	USA	North America	2011	PRJNA230969	SAMN04338476	SRR3018370	68	80141	5618771	299
CFSAN086508	ST29C3	SRR10013010	Ib	ehxA-;katP-;espP-;etpD-			beta1		ST29	Bovine	USA	North America	2017	PRJNA230969	SAMN12628286	SRR10013010	95	82362	5584284	277
CFSAN025116	ST29C3	SRR3018380	Ib	ehxA-;katP-;espP-;etpD-			beta1		ST29	Bovine	USA	North America	2011	PRJNA230969	SAMN04338487	SRR3018380	65	86331	5661650	348
CFSAN025106	ST29C3	SRR3018371	Ib	ehxA-;katP-;espP-;etpD-			beta1		ST29	Bovine	USA	North America	2011	PRJNA230969	SAMN04338481	SRR3018371	62	87912	5518115	228
CFSAN025127	ST29C3	SRR3018390	Ib	ehxA-;katP-;espP-;etpD-			beta1		ST29	Bovine	USA	North America	2011	PRJNA230969	SAMN04338495	SRR3018390	90	88656	5728126	329
CFSAN025124	ST29C3	SRR3018387	Ib	ehxA-;katP-;espP-;etpD-			beta1		ST29	Bovine	USA	North America	2011	PRJNA230969	SAMN04338496	SRR3018387	75	92336	5530486	323
CFSAN025132	ST29C3	SRR3018403	Ib	ehxA-;katP-;espP-;etpD-			beta1		ST29	Bovine	USA	North America	2011	PRJNA230969	SAMN04338484	SRR3018403	101	92354	5483098	306
CFSAN025130	ST29C3	SRR3018394	Ib	ehxA-;katP-;espP-;etpD-			beta1		ST29	Bovine	USA	North America	2011	PRJNA230969	SAMN04338502	SRR3018394	92	92524	5779699	344
CFSAN025118	ST29C3	SRR3018382	Ib	ehxA-;katP-;espP-;etpD-			beta1		ST29	Bovine	USA	North America	2011	PRJNA230969	SAMN04338490	SRR3018382	90	92668	5496639	317
CFSAN025125	ST29C3	SRR3018396	Ib	ehxA-;katP-;espP-;etpD-			beta1		ST29	Bovine	USA	North America	2011	PRJNA230969	SAMN04338497	SRR3018396	92	92878	5635455	246
CFSAN025128	ST29C3	SRR3018391	Ib	ehxA-;katP-;espP-;etpD-			beta1		ST29	Bovine	USA	North America	2011	PRJNA230969	SAMN04338503	SRR3018391	93	94398	5575446	299
CFSAN025123	ST29C3	SRR3018386	Ib	ehxA-;katP-;espP-;etpD-			beta1		ST29	Bovine	USA	North America	2011	PRJNA230969	SAMN04338498	SRR3018386	80	94508	5637885	241
CFSAN025115	ST29C3	SRR3018379	Ib	ehxA-;katP-;espP-;etpD-			beta1		ST29	Bovine	USA	North America	2011	PRJNA230969	SAMN04338486	SRR3018379	75	95106	5513719	289
CFSAN025122	ST29C3	SRR3018385	Ib	ehxA-;katP-;espP-;etpD-			beta1		ST29	Bovine	USA	North America	2011	PRJNA230969	SAMN04338493	SRR3018385	84	95106	5429138	254
CFSAN025119	ST29C3	SRR3018383	Ib	ehxA-;katP-;espP-;etpD-			beta1		ST29	Bovine	USA	North America	2011	PRJNA230969	SAMN04338491	SRR3018383	84	97637	5501833	293
CFSAN025121	ST29C3	SRR3018384	Ib	ehxA-;katP-;espP-;etpD-			beta1		ST29	Bovine	USA	North America	2011	PRJNA230969	SAMN04338488	SRR3018384	81	97654	5603047	236
CFSAN025114	ST29C3	SRR3018377	Ib	ehxA-;katP-;espP-;etpD-			beta1		ST29	Bovine	USA	North America	2011	PRJNA230969	SAMN04338485	SRR3018377	82	97654	5811525	357
CFSAN025093	ST29C3	SRR3018389	Ib	ehxA-;katP-;espP-;etpD-			beta1		ST29	Bovine	USA	North America	2011	PRJNA230969	SAMN04338469	SRR3018389	97	98105	5806223	320
CFSAN025098	ST29C3	SRR3018407	Ib	ehxA-;katP-;espP-;etpD-			beta1		ST29	Bovine	USA	North America	2011	PRJNA230969	SAMN04338471	SRR3018407	70	99653	5804356	275
CFSAN025092	ST29C3	SRR3018378	Ib	ehxA-;katP-;espP-;etpD-			beta1		ST29	Bovine	USA	North America	2011	PRJNA230969	SAMN04338470	SRR3018378	74	100855	5637074	319
CFSAN025129	ST29C3	SRR3018393	Ib	ehxA-;katP-;espP-;etpD-			beta1		ST29	Bovine	USA	North America	2011	PRJNA230969	SAMN04338504	SRR3018393	90	100855	5605315	325
CFSAN025105	ST29C3	SRR3018395	Ib	ehxA-;katP-;espP-;etpD-			beta1		ST29	Bovine	USA	North America	2011	PRJNA230969	SAMN04338475	SRR3018395	94	102555	5813900	299
CFSAN025100	ST29C3	SRR3018409	Ib	ehxA-;katP-;espP-;etpD-			beta1		ST29	Bovine	USA	North America	2011	PRJNA230969	SAMN04338473	SRR3018409	51	103705	5802414	252
412051	ST29C3	SRR7274789	Ib	ehxA-;katP-;espP+;etpD-			beta1		ST29	Human	UK	Europe	2017	PRJNA248792	SAMN09375808	SRR7274789	44	101071	5735216	197
670_13	ST29C3	SRR2035376	Ib	ehxA-;katP-;espP-;etpD-			beta1		ST29	Human	UK	Europe	2013	PRJNA259827	SAMN03703967	SRR2035376	50	70952	5369469	236
2290-502_12	ST29C3	SRR2035369	Ib	ehxA-;katP-;espP-;etpD-			beta1		ST29	Human	UK	Europe	2012	PRJNA259827	SAMN03703957	SRR2035369	50	92113	5467186	246
36348	ST29C3	LDXD02	Ib	ehxA-;katP-;espP-;etpD-		stx2d	beta1		ST29	Human	France	Europe	2013	PRJNA284656	SAMN03704969	LDXD02	233	424044	5971446	38
36493	ST29C3	LDXB02	Ib	ehxA-;katP-;espP-;etpD-		stx2d	beta1		ST29	Human	France	Europe	2013	PRJNA284656	SAMN03704971	LDXB02	250	446336	5758164	29
34870	ST29C3	LDXE02	Ib	ehxA-;katP-;espP-;etpD-		stx2a	beta1		ST29	Human	France	Europe	2012	PRJNA284656	SAMN03704968	LDXE02	170	649061	5797042	27
36293	ST29C3	LDXC02	Ib	ehxA-;katP-;espP-;etpD-		stx2d	beta1		ST29	Human	France	Europe	2013	PRJNA284656	SAMN03704970	LDXC02	224	727769	5788322	33
34827	ST29C3	LDXF02	Ib	ehxA-;katP-;espP-;etpD-		stx2a	beta1		ST29	Human	France	Europe	2012	PRJNA284656	SAMN03704967	LDXF02	207	785311	5932623	34
FSIS11812514	ST29C3	SRR7657525	Ib	ehxA-;katP-;espP+;etpD-			beta1		ST29	Bovine	USA	North America	2018	PRJNA292667	SAMN09780233	SRR7657525	142	66768	5491835	330
FSIS12030221	ST29C3	SRR11714414	Ib	ehxA-;katP-;espP-;etpD-			beta1		ST29	Bovine	USA	North America	2020	PRJNA292667	SAMN14844653	SRR11714414	188	73797	5572660	273
FSIS12028773	ST29C3	SRR12026359	Ib	ehxA-;katP-;espP-;etpD-			beta1		ST29	Bovine	USA	North America	2020	PRJNA292667	SAMN15249509	SRR12026359	189	99908	5411872	288
FSIS11927036	ST29C3	SRR10691595	Ib	ehxA-;katP-;espP-;etpD-			beta1		ST29	Bovine	USA	North America	2019	PRJNA292667	SAMN13559516	SRR10691595	163	103418	5412421	243
892749	ST29C3	SRR11195323	Ib	ehxA-;katP-;espP-;etpD-		stx2a	——		ST29	Human	UK	Europe	2020	PRJNA315192	SAMN14230661	SRR11195323	69	68712	5430405	363
944687	ST29C3	SRR11812398	Ib	ehxA-;katP-;espP-;etpD-			beta1		ST29	Human	UK	Europe	2020	PRJNA315192	SAMN14973521	SRR11812398	109	74957	5368088	327
872145	ST29C3	SRR10915018	Ib	ehxA-;katP-;espP-;etpD-		stx2a	beta1		ST29	Human	UK	Europe	2020	PRJNA315192	SAMN13884546	SRR10915018	100	75759	5512113	461
850897	ST29C3	SRR10605704	Ib	ehxA-;katP-;espP-;etpD-			beta1		ST29	Human	UK	Europe	2019	PRJNA315192	SAMN13508275	SRR10605704	111	80482	5350629	358
875482	ST29C3	SRR10962110	Ib	ehxA-;katP-;espP-;etpD-		stx2a	beta1		ST29	Human	UK	Europe	2020	PRJNA315192	SAMN13918754	SRR10962110	93	94431	5495512	395
PSU-1241	ST29C3	SRR7870875	Ib	ehxA-;katP-;espP+;etpD-			beta1		ST29	Bovine	USA	North America	1975	PRJNA357722	SAMN10084451	SRR7870875	60	75209	5480731	321
STEC	ST29C3	SRR5885997	Ib	ehxA-;katP-;espP-;etpD-			beta1		ST29	Bovine	New Zealand	Oceania	2008	PRJNA396667	SAMN07430779	SRR5885997	109	55218	5551246	367
STEC	ST29C3	SRR5886030	Ib	ehxA-;katP-;espP-;etpD-			beta1		ST29	Bovine	New Zealand	Oceania	2011	PRJNA396667	SAMN07430804	SRR5886030	184	57569	5496118	371
STEC	ST29C3	SRR5886090	Ib	ehxA-;katP-;espP-;etpD-			beta1		ST29	Bovine	New Zealand	Oceania	2011	PRJNA396667	SAMN07430833	SRR5886090	109	73550	5601298	315
STEC	ST29C3	SRR5886012	Ib	ehxA-;katP-;espP-;etpD-			beta1		ST29	Bovine	New Zealand	Oceania	2011	PRJNA396667	SAMN07430866	SRR5886012	73	80418	5581067	278
STEC	ST29C3	SRR5886131	Ib	ehxA-;katP-;espP-;etpD-			beta1		ST29	Bovine	New Zealand	Oceania	2010	PRJNA396667	SAMN07430759	SRR5886131	102	92140	5557130	373
STEC	ST29C3	SRR5886078	Ib	ehxA-;katP-;espP-;etpD-			beta1		ST8908	Bovine	New Zealand	Oceania	2011	PRJNA396667	SAMN07430835	SRR5886078	126	93375	5557700	295
STEC	ST29C3	SRR5886130	Ib	ehxA-;katP-;espP-;etpD-			beta1		ST29	Bovine	New Zealand	Oceania	2011	PRJNA396667	SAMN07430758	SRR5886130	133	93719	5490980	326
STEC	ST29C3	SRR5886104	Ib	ehxA-;katP-;espP-;etpD-			beta1		ST29	Bovine	New Zealand	Oceania	2009	PRJNA396667	SAMN07430867	SRR5886104	89	93724	5643218	388
STEC	ST29C3	SRR5886026	Ib	ehxA-;katP-;espP-;etpD-			beta1		ST29	Bovine	New Zealand	Oceania	2009	PRJNA396667	SAMN07430806	SRR5886026	117	94339	5476116	321
STEC	ST29C3	SRR5886037	Ib	ehxA-;katP-;espP-;etpD-			beta1		ST29	Bovine	New Zealand	Oceania	2009	PRJNA396667	SAMN07430839	SRR5886037	106	94343	5496290	321
STEC	ST29C3	SRR5886047	Ib	ehxA-;katP-;espP-;etpD-			beta1		ST29	Bovine	New Zealand	Oceania	2009	PRJNA396667	SAMN07430755	SRR5886047	178	97635	5481264	267
C240-52 (9c)	ST29C3	SRR254180	Ib	ehxA-;katP-;espP-;etpD-			beta1		ST29	Human	——	——	——	PRJNA66445	SAMN00623082	SRR254180	50	82994	5249432	200
12340682	ST29C4	ERR144954	Ia	ehxA+;katP-;espP-;etpD-			beta1	tsh	ST29	——	——	——	——	PRJEB2904	SAMEA1466668	ERR144954	146	107851	5531766	485
369028	ST29C4	SRR7256957	Ia	ehxA+;katP+;espP-;etpD-			beta1		ST29	Human	UK	Europe	2017	PRJNA248792	SAMN09344403	SRR7256957	62	92321	5534748	410
680_13	ST29C4	SRR2035402	Ia	ehxA+;katP+;espP-;etpD-			beta1		ST29	Human	UK	Europe	2013	PRJNA259827	SAMN03703970	SRR2035402	144.55	97574	5754461	408
248542	ST29C4	SRR3578908	Ia	ehxA+;katP-;espP-;etpD-			beta1	tsh	ST29	Human	UK	Europe	2016	PRJNA315192	SAMN05170873	SRR3578908	47	92301	5525457	420
834768	ST29C4	SRR10424224	Ia	ehxA+;katP-;espP-;etpD-			beta1	tsh	ST29	Human	UK	Europe	2019	PRJNA315192	SAMN13253828	SRR10424224	105	97795	5504658	467
899115	ST29C4	SRR11361732	Ia	ehxA+;katP+;espP-;etpD-		stx2c	beta1		ST29	Human	UK	Europe	2019	PRJNA315192	SAMN14417615	SRR11361732	80	104964	5500769	428
761638	ST29C4	SRR9335422	Ia	ehxA+;katP-;espP-;etpD-			beta1	tsh	ST29	Human	UK	Europe	2019	PRJNA315192	SAMN12108565	SRR9335422	102	109581	5403279	325
AUSMDU00014338	ST29C4	SRR8625827	Ia	ehxA+;katP-;espP-;etpD-		stx2a	beta1	tsh	ST29	Human	Australia	Oceania	2015	PRJNA319594	SAMN11008219	SRR8625827	119	91304	5550803	336
AUSMDU00005190	ST29C4	SRR8592169	Ia	ehxA+;katP-;espP-;etpD-		stx2a	beta1	tsh	ST29	Human	Australia	Oceania	2016	PRJNA319594	SAMN10967734	SRR8592169	158	92349	5550111	355
AUSMDU00014361	ST29C4	SRR8625824	Ia	ehxA+;katP-;espP-;etpD-		stx2a	beta1	tsh	ST29	Human	Australia	Oceania	2015	PRJNA319594	SAMN11008224	SRR8625824	122	94655	5555015	344
AUSMDU00014374	ST29C4	SRR8625872	Ia	ehxA+;katP-;espP-;etpD-		stx2a	beta1	tsh	ST29	Human	Australia	Oceania	2015	PRJNA319594	SAMN11008377	SRR8625872	191	98869	5508228	355
AUSMDU00014344	ST29C4	SRR8625635	Ia	ehxA+;katP-;espP-;etpD-		stx2a	beta1	tsh	ST29	Human	Australia	Oceania	2015	PRJNA319594	SAMN11008222	SRR8625635	154	113421	5548931	314
AUSMDU00014345	ST29C4	SRR8625634	Ia	ehxA+;katP-;espP-;etpD-		stx2a	beta1	tsh	ST29	Human	Australia	Oceania	2015	PRJNA319594	SAMN11008223	SRR8625634	109	113719	5550904	351
STEC	ST29C4	SRR5886129	Ia	ehxA-;katP-;espP-;etpD-			beta1		ST29	Bovine	New Zealand	Oceania	2011	PRJNA396667	SAMN07430757	SRR5886129	254	98213	5472761	371
STEC	ST29C4	SRR5886028	Ia	ehxA+;katP-;espP-;etpD-			beta1	tsh	ST29	Bovine	New Zealand	Oceania	2010	PRJNA396667	SAMN07430802	SRR5886028	102	124121	5516935	350
STEC	ST29C4	SRR5886033	Ia	ehxA+;katP-;espP-;etpD-			beta1		ST29	Bovine	New Zealand	Oceania	2009	PRJNA396667	SAMN07430799	SRR5886033	154	130256	5525480	369
——, no available information

## Sheet: Table S2
Table S2 Values of pairwise SNP distances within and between lineages (median, range)
SNP lineage	ST21C1	ST21C2	ST29C1	ST29C2	ST29C3	ST29C4
ST21C1	244 (1-463)
ST21C2	267 (166-425)	114 (1-246)
ST29C1	542 (355-687)	530 (341-614)	163 (1-480)
ST29C2	291 (221-479)	278 (209-400)	495 (331-582)	109 (1-373)
ST29C3	879 (752-1095)	868 (742-1024)	951 (736-1104)	829 (722-991)	342 (1-707)
ST29C4	652(520-882)	639 (508-809)	728 (503-889)	599 (489-776)	901 (744-1140)	383(2-674)

## Sheet: Table S3
Table S3 CRISPR1 and CRISPR2a array of O26 strains in this study
Strain	WGS accession	CRISPR lineage	CRISPR type (CT)	CRISPR1	CRISPR 1 Allele	CRISPR2a	CRISPR2a Allele
899115	SRR11361732	Ia	166	7 9 26 21 20 10 4	14	7 25 243 11 211 12 13 14 15	125
369028	SRR7256957	Ia	175	7 9 26 21 20 10 4	14	7 25 25 243 11 211 12 13 14 15	123
12340682	ERR144954	Ia	176	9 26 21 20 10 4	27	25 243 244 250 10 11 211 12 13 14 15	138
248542	SRR3578908	Ia	177	9 26 21 20 10 4	27	210 7 25 243 244 250 10 11 211 12 13 14 15	146
761638	SRR9335422	Ia	178	9 26 21 20 10 4	27	210 24 25 243 10 11 211 12 13 14 15	150
834768	SRR10424224	Ia	179	9 26 21 20 10 4	27	210 24 25 243 244 250 10 11 211 12 13 14 15	151
680_13	SRR2035402	Ia	206	7 9 26 20 10 4	104	7 25 211 12 13 14 15	124
STEC	SRR5886033	Ia	219	7 11 8 9 10 4	109	24 25 12 13 14 15	135
STEC	SRR5886129	Ia	221	7 11 8 9 26 9 21 20 10 4	111	24 25 243 250 10 11 211 12 13 14 15	136
AUSMDU00014345	SRR8625634	Ia	260	7 26 9 26 21 20 10 4	128	210 24 25 244 250 10 11 211 12 13 15	152
AUSMDU00014344	SRR8625635	Ia	260	7 26 9 26 21 20 10 4	128	210 24 25 244 250 10 11 211 12 13 15	152
AUSMDU00014361	SRR8625824	Ia	260	7 26 9 26 21 20 10 4	128	210 24 25 244 250 10 11 211 12 13 15	152
AUSMDU00014338	SRR8625827	Ia	260	7 26 9 26 21 20 10 4	128	210 24 25 244 250 10 11 211 12 13 15	152
AUSMDU00014374	SRR8625872	Ia	260	7 26 9 26 21 20 10 4	128	210 24 25 244 250 10 11 211 12 13 15	152
AUSMDU00005190	SRR8592169	Ia	261	7 26 9 26 21 20 10 4	128	210 24 25 244 250 12 13 15	153
STEC	SRR5886028	Ia	271	21 20 10 4	136	24 250 10 11 211 12 13 14 15	137
36293	LDXC02	Ib	91	7 21 20 10 4	29	210 7 8 11 211 212 12 13 14 15	90
36348	LDXD02	Ib	91	7 21 20 10 4	29	210 7 8 11 211 212 12 13 14 15	90
875482	SRR10962110	Ib	91	7 21 20 10 4	29	210 7 8 11 211 212 12 13 14 15	90
872145	SRR10915018	Ib	91	7 21 20 10 4	29	210 7 8 11 211 212 12 13 14 15	90
892749	SRR11195323	Ib	91	7 21 20 10 4	29	210 7 8 11 211 212 12 13 14 15	90
TC6167	BEJY01	Ib	91	7 21 20 10 4	29	210 7 8 11 211 212 12 13 14 15	90
STEC	SRR5886026	Ib	91	7 21 20 10 4	29	210 7 8 11 211 212 12 13 14 15	90
STEC	SRR5886037	Ib	91	7 21 20 10 4	29	210 7 8 11 211 212 12 13 14 15	90
STEC	SRR5886104	Ib	91	7 21 20 10 4	29	210 7 8 11 211 212 12 13 14 15	90
PSU-1241	SRR7870875	Ib	92	7 11 16 8 9 26 21 20 10 4	91	210 212 12 13 14 15	91
CFSAN025124	SRR3018387	Ib	93	7 11 8 9 26 21 20 10 4	11	210 7 25 244 250 10 11 211 212 12 13 14 15	89
CFSAN025122	SRR3018385	Ib	93	7 11 8 9 26 21 20 10 4	11	210 7 25 244 250 10 11 211 212 12 13 14 15	89
CFSAN025106	SRR3018371	Ib	93	7 11 8 9 26 21 20 10 4	11	210 7 25 244 250 10 11 211 212 12 13 14 15	89
412051	SRR7274789	Ib	167	8 9 26 21 20 10 4	17	210 212 12 13 14 15	91
FSIS11927036	SRR10691595	Ib	171	20 10 4	23	210 7 211 212 12 13 14 15	139
C240-52 (9c)	SRR254180	Ib	182	7 21 20 10 4	29	210 212 12 13 14 15	91
2290-502_12	SRR2035369	Ib	186	7 21 20 10 4	29	8 11 211 212 12 13 14 15	129
14980648	ERR294556	Ib	186	7 21 20 10 4	29	8 11 211 212 12 13 14 15	129
LH-5	ERR144937	Ib	186	7 21 20 10 4	29	8 11 211 212 12 13 14 15	129
670_13	SRR2035376	Ib	188	7 21 20 10 4	29	210 7 211 212 12 13 14 15	139
CFSAN025100	SRR3018409	Ib	188	7 21 20 10 4	29	210 7 211 212 12 13 14 15	139
CFSAN025098	SRR3018407	Ib	188	7 21 20 10 4	29	210 7 211 212 12 13 14 15	139
CFSAN025125	SRR3018396	Ib	188	7 21 20 10 4	29	210 7 211 212 12 13 14 15	139
CFSAN025105	SRR3018395	Ib	188	7 21 20 10 4	29	210 7 211 212 12 13 14 15	139
CFSAN025130	SRR3018394	Ib	188	7 21 20 10 4	29	210 7 211 212 12 13 14 15	139
CFSAN025128	SRR3018391	Ib	188	7 21 20 10 4	29	210 7 211 212 12 13 14 15	139
CFSAN025127	SRR3018390	Ib	188	7 21 20 10 4	29	210 7 211 212 12 13 14 15	139
CFSAN025093	SRR3018389	Ib	188	7 21 20 10 4	29	210 7 211 212 12 13 14 15	139
CFSAN025123	SRR3018386	Ib	188	7 21 20 10 4	29	210 7 211 212 12 13 14 15	139
CFSAN025121	SRR3018384	Ib	188	7 21 20 10 4	29	210 7 211 212 12 13 14 15	139
CFSAN025116	SRR3018380	Ib	188	7 21 20 10 4	29	210 7 211 212 12 13 14 15	139
CFSAN025114	SRR3018377	Ib	188	7 21 20 10 4	29	210 7 211 212 12 13 14 15	139
CFSAN025107	SRR3018372	Ib	188	7 21 20 10 4	29	210 7 211 212 12 13 14 15	139
CFSAN025101	SRR3018367	Ib	188	7 21 20 10 4	29	210 7 211 212 12 13 14 15	139
MOD1-EC5229	SRR3993746	Ib	188	7 21 20 10 4	29	210 7 211 212 12 13 14 15	139
CFSAN086508	SRR10013010	Ib	188	7 21 20 10 4	29	210 7 211 212 12 13 14 15	139
36493	LDXB02	Ib	188	7 21 20 10 4	29	210 7 211 212 12 13 14 15	139
34870	LDXE02	Ib	188	7 21 20 10 4	29	210 7 211 212 12 13 14 15	139
34827	LDXF02	Ib	188	7 21 20 10 4	29	210 7 211 212 12 13 14 15	139
KS32	BESY01	Ib	188	7 21 20 10 4	29	210 7 211 212 12 13 14 15	139
850897	SRR10605704	Ib	188	7 21 20 10 4	29	210 7 211 212 12 13 14 15	139
PNUSAE005848	SRR5292181	Ib	188	7 21 20 10 4	29	210 7 211 212 12 13 14 15	139
FSIS12030221	SRR11714414	Ib	188	7 21 20 10 4	29	210 7 211 212 12 13 14 15	139
944687	SRR11812398	Ib	188	7 21 20 10 4	29	210 7 211 212 12 13 14 15	139
1657	BETR01	Ib	188	7 21 20 10 4	29	210 7 211 212 12 13 14 15	139
631KH91	BEKD01	Ib	188	7 21 20 10 4	29	210 7 211 212 12 13 14 15	139
ED654	FAWP01	Ib	188	7 21 20 10 4	29	210 7 211 212 12 13 14 15	139
ED766	FAWA01	Ib	188	7 21 20 10 4	29	210 7 211 212 12 13 14 15	139
STEC	SRR5885997	Ib	188	7 21 20 10 4	29	210 7 211 212 12 13 14 15	139
STEC	SRR5886012	Ib	188	7 21 20 10 4	29	210 7 211 212 12 13 14 15	139
STEC	SRR5886030	Ib	188	7 21 20 10 4	29	210 7 211 212 12 13 14 15	139
STEC	SRR5886047	Ib	188	7 21 20 10 4	29	210 7 211 212 12 13 14 15	139
STEC	SRR5886078	Ib	188	7 21 20 10 4	29	210 7 211 212 12 13 14 15	139
STEC	SRR5886090	Ib	188	7 21 20 10 4	29	210 7 211 212 12 13 14 15	139
STEC	SRR5886131	Ib	188	7 21 20 10 4	29	210 7 211 212 12 13 14 15	139
333KH91	BEKC01	Ib	188	7 21 20 10 4	29	210 7 211 212 12 13 14 15	139
ED80	BEKH01	Ib	188	7 21 20 10 4	29	210 7 211 212 12 13 14 15	139
STEC	SRR5886130	Ib	189	7 21 20 10 4	29	210 7 8 11 211 212 12 13 15	140
CFSAN025138	SRR3018402	Ib	195	7 7 11 16 8 9 10 4	94	210 7 8 25 244 250 10 11 211 212 12 13 14 15	143
CFSAN025119	SRR3018383	Ib	209	7 10 4	105	210 7 10 11 211 212 12 13 14 15	144
CFSAN025115	SRR3018379	Ib	209	7 10 4	105	210 7 10 11 211 212 12 13 14 15	144
CFSAN025099	SRR3018408	Ib	228	7 11 8 9 26 10 4	112	210 7 10 11 211 212 12 13 14 15	144
CFSAN025095	SRR3018405	Ib	228	7 11 8 9 26 10 4	112	210 7 10 11 211 212 12 13 14 15	144
CFSAN025132	SRR3018403	Ib	228	7 11 8 9 26 10 4	112	210 7 10 11 211 212 12 13 14 15	144
CFSAN025118	SRR3018382	Ib	228	7 11 8 9 26 10 4	112	210 7 10 11 211 212 12 13 14 15	144
CFSAN025109	SRR3018375	Ib	228	7 11 8 9 26 10 4	112	210 7 10 11 211 212 12 13 14 15	144
CFSAN025129	SRR3018393	Ib	230	7 11 8 9 26 20 10 4	113	210 7 25 244 250 10 11 211 212 12 13 14 15	89
CFSAN025092	SRR3018378	Ib	230	7 11 8 9 26 20 10 4	113	210 7 25 244 250 10 11 211 212 12 13 14 15	89
CFSAN025108	SRR3018374	Ib	230	7 11 8 9 26 20 10 4	113	210 7 25 244 250 10 11 211 212 12 13 14 15	89
CFSAN025104	SRR3018370	Ib	230	7 11 8 9 26 20 10 4	113	210 7 25 244 250 10 11 211 212 12 13 14 15	89
FSIS12028773	SRR12026359	Ib	236	7 11 8 11 8 9 26 21 10 4	117	210 7 211 212 12 13 14 15	139
CFSAN025137	SRR3018400	Ib	249	7 11 16 8 9 10 4	123	210 7 8 25 244 10 11 211 212 12 13 14 15	141
CFSAN025135	SRR3018398	Ib	249	7 11 16 8 9 10 4	123	210 7 8 25 244 10 11 211 212 12 13 14 15	141
CFSAN025117	SRR3018381	Ib	249	7 11 16 8 9 10 4	123	210 7 8 25 244 10 11 211 212 12 13 14 15	141
2010C-4800	SRR1570059	Ib	250	7 11 16 8 9 10 4	123	210 7 8 25 244 10 11 211 212 12 13 15	142
KS94_1A	DRR103089	Ib	256	7 11 26 21 20 10 4	126	8 25 244 250 10 11 211 212 12 13 14 15	130
CFSAN095629	SRR9652089	Ib	268	11 16 8 9 10 4	134	210 7 8 25 244 250 10 11 211 212 12 13 14 15	143
FSIS11812514	SRR7657525	Ib	269	11 16 8 9 26 21 20 10 4	135	210 212 12 13 14 15	91
CFSAN025110	SRR3018376	Ib	272	21 20 10 4	136	210 7 211 212 12 13 14 15	139
PNUSAE012069	SRR6689546	Ib	272	21 20 10 4	136	210 7 211 212 12 13 14 15	139
EH031	BEJD01	IIa	6	7 11 8 9 26 21 20 10 4	11	7 8 9 10 11 12 13 14 15	4
H132720854	SRR1981497	IIa	6	7 11 8 9 26 21 20 10 4	11	7 8 9 10 11 12 13 14 15	4
H133840151	SRR1970559	IIa	6	7 11 8 9 26 21 20 10 4	11	7 8 9 10 11 12 13 14 15	4
461_09	SRR2036124	IIa	6	7 11 8 9 26 21 20 10 4	11	7 8 9 10 11 12 13 14 15	4
2270-502_12	SRR2035404	IIa	6	7 11 8 9 26 21 20 10 4	11	7 8 9 10 11 12 13 14 15	4
460_09	SRR2035403	IIa	6	7 11 8 9 26 21 20 10 4	11	7 8 9 10 11 12 13 14 15	4
467_10	SRR2120768	IIa	6	7 11 8 9 26 21 20 10 4	11	7 8 9 10 11 12 13 14 15	4
165_12	SRR2035370	IIa	6	7 11 8 9 26 21 20 10 4	11	7 8 9 10 11 12 13 14 15	4
519_11	SRR2120771	IIa	6	7 11 8 9 26 21 20 10 4	11	7 8 9 10 11 12 13 14 15	4
605_10	SRR2035363	IIa	6	7 11 8 9 26 21 20 10 4	11	7 8 9 10 11 12 13 14 15	4
HKCVSH	SRR6321331	IIa	6	7 11 8 9 26 21 20 10 4	11	7 8 9 10 11 12 13 14 15	4
2M8BS8	SRR6321366	IIa	6	7 11 8 9 26 21 20 10 4	11	7 8 9 10 11 12 13 14 15	4
FSIS1503257	SRR2132075	IIa	6	7 11 8 9 26 21 20 10 4	11	7 8 9 10 11 12 13 14 15	4
FSIS1500917	SRR2125827	IIa	6	7 11 8 9 26 21 20 10 4	11	7 8 9 10 11 12 13 14 15	4
FSIS1500738	SRR2125697	IIa	6	7 11 8 9 26 21 20 10 4	11	7 8 9 10 11 12 13 14 15	4
FSIS1502555	SRR3185247	IIa	6	7 11 8 9 26 21 20 10 4	11	7 8 9 10 11 12 13 14 15	4
EH322	BEJE01	IIa	6	7 11 8 9 26 21 20 10 4	11	7 8 9 10 11 12 13 14 15	4
FSIS1503454	SRR3457938	IIa	6	7 11 8 9 26 21 20 10 4	11	7 8 9 10 11 12 13 14 15	4
FSIS1607507	SRR4106376	IIa	6	7 11 8 9 26 21 20 10 4	11	7 8 9 10 11 12 13 14 15	4
FSIS1701668	SRR5683240	IIa	6	7 11 8 9 26 21 20 10 4	11	7 8 9 10 11 12 13 14 15	4
10308	BENV01	IIa	6	7 11 8 9 26 21 20 10 4	11	7 8 9 10 11 12 13 14 15	4
TX-ACB1500617	SRR3110548	IIa	6	7 11 8 9 26 21 20 10 4	11	7 8 9 10 11 12 13 14 15	4
TX-ACB1302578	SRR3990958	IIa	6	7 11 8 9 26 21 20 10 4	11	7 8 9 10 11 12 13 14 15	4
10323	BENY01	IIa	6	7 11 8 9 26 21 20 10 4	11	7 8 9 10 11 12 13 14 15	4
I2017012659-S5	SRR5985982	IIa	6	7 11 8 9 26 21 20 10 4	11	7 8 9 10 11 12 13 14 15	4
10373	BEOG01	IIa	6	7 11 8 9 26 21 20 10 4	11	7 8 9 10 11 12 13 14 15	4
10374	BEOH01	IIa	6	7 11 8 9 26 21 20 10 4	11	7 8 9 10 11 12 13 14 15	4
STEC 1117	LOFU01	IIa	6	7 11 8 9 26 21 20 10 4	11	7 8 9 10 11 12 13 14 15	4
MOD1-EC6725	SRR3975534	IIa	6	7 11 8 9 26 21 20 10 4	11	7 8 9 10 11 12 13 14 15	4
STEC 380	LOCV01	IIa	6	7 11 8 9 26 21 20 10 4	11	7 8 9 10 11 12 13 14 15	4
10572	BEPA01	IIa	6	7 11 8 9 26 21 20 10 4	11	7 8 9 10 11 12 13 14 15	4
STEC 510-5	MRVV01	IIa	6	7 11 8 9 26 21 20 10 4	11	7 8 9 10 11 12 13 14 15	4
MOD1-EC2790	SRR4340534	IIa	6	7 11 8 9 26 21 20 10 4	11	7 8 9 10 11 12 13 14 15	4
MOD1-EC1651	SRR4340487	IIa	6	7 11 8 9 26 21 20 10 4	11	7 8 9 10 11 12 13 14 15	4
10875	BEPM01	IIa	6	7 11 8 9 26 21 20 10 4	11	7 8 9 10 11 12 13 14 15	4
MOD1-EC1684	SRR5330941	IIa	6	7 11 8 9 26 21 20 10 4	11	7 8 9 10 11 12 13 14 15	4
MOD1-EC1664	SRR5330926	IIa	6	7 11 8 9 26 21 20 10 4	11	7 8 9 10 11 12 13 14 15	4
MOD1-EC1407	SRR5330838	IIa	6	7 11 8 9 26 21 20 10 4	11	7 8 9 10 11 12 13 14 15	4
MOD1-EC550	SRR5330824	IIa	6	7 11 8 9 26 21 20 10 4	11	7 8 9 10 11 12 13 14 15	4
10892	BEPN01	IIa	6	7 11 8 9 26 21 20 10 4	11	7 8 9 10 11 12 13 14 15	4
PV302	BEPV01	IIa	6	7 11 8 9 26 21 20 10 4	11	7 8 9 10 11 12 13 14 15	4
PV306	BEPW01	IIa	6	7 11 8 9 26 21 20 10 4	11	7 8 9 10 11 12 13 14 15	4
PV520	BEPZ01	IIa	6	7 11 8 9 26 21 20 10 4	11	7 8 9 10 11 12 13 14 15	4
CFSAN095599	SRR9652138	IIa	6	7 11 8 9 26 21 20 10 4	11	7 8 9 10 11 12 13 14 15	4
CFSAN095622	SRR9652092	IIa	6	7 11 8 9 26 21 20 10 4	11	7 8 9 10 11 12 13 14 15	4
PV773	BEQE01	IIa	6	7 11 8 9 26 21 20 10 4	11	7 8 9 10 11 12 13 14 15	4
163205	SRR3579385	IIa	6	7 11 8 9 26 21 20 10 4	11	7 8 9 10 11 12 13 14 15	4
TC3302	BEJL01	IIa	6	7 11 8 9 26 21 20 10 4	11	7 8 9 10 11 12 13 14 15	4
195530	SRR3578617	IIa	6	7 11 8 9 26 21 20 10 4	11	7 8 9 10 11 12 13 14 15	4
PV01198	BEQW01	IIa	6	7 11 8 9 26 21 20 10 4	11	7 8 9 10 11 12 13 14 15	4
TC3305	BEJM01	IIa	6	7 11 8 9 26 21 20 10 4	11	7 8 9 10 11 12 13 14 15	4
PV029	BERA01	IIa	6	7 11 8 9 26 21 20 10 4	11	7 8 9 10 11 12 13 14 15	4
PV02105	BERC01	IIa	6	7 11 8 9 26 21 20 10 4	11	7 8 9 10 11 12 13 14 15	4
55-ECS07	QFSC01	IIa	6	7 11 8 9 26 21 20 10 4	11	7 8 9 10 11 12 13 14 15	4
14-428	QFSB01	IIa	6	7 11 8 9 26 21 20 10 4	11	7 8 9 10 11 12 13 14 15	4
12-459	QFSA01	IIa	6	7 11 8 9 26 21 20 10 4	11	7 8 9 10 11 12 13 14 15	4
18-ECS06	QFRZ01	IIa	6	7 11 8 9 26 21 20 10 4	11	7 8 9 10 11 12 13 14 15	4
PV0818	BERP01	IIa	6	7 11 8 9 26 21 20 10 4	11	7 8 9 10 11 12 13 14 15	4
PV105	BERU01	IIa	6	7 11 8 9 26 21 20 10 4	11	7 8 9 10 11 12 13 14 15	4
PV1122	BERY01	IIa	6	7 11 8 9 26 21 20 10 4	11	7 8 9 10 11 12 13 14 15	4
608585	SRR7895983	IIa	6	7 11 8 9 26 21 20 10 4	11	7 8 9 10 11 12 13 14 15	4
EH2035	BESF01	IIa	6	7 11 8 9 26 21 20 10 4	11	7 8 9 10 11 12 13 14 15	4
EH2057	BESH01	IIa	6	7 11 8 9 26 21 20 10 4	11	7 8 9 10 11 12 13 14 15	4
EH2075	BESJ01	IIa	6	7 11 8 9 26 21 20 10 4	11	7 8 9 10 11 12 13 14 15	4
EH2208	BESP01	IIa	6	7 11 8 9 26 21 20 10 4	11	7 8 9 10 11 12 13 14 15	4
EH2244	BESS01	IIa	6	7 11 8 9 26 21 20 10 4	11	7 8 9 10 11 12 13 14 15	4
EH2258	BESW01	IIa	6	7 11 8 9 26 21 20 10 4	11	7 8 9 10 11 12 13 14 15	4
KS180	BETA01	IIa	6	7 11 8 9 26 21 20 10 4	11	7 8 9 10 11 12 13 14 15	4
FWSEC0001	NZ_CP031922	IIa	6	7 11 8 9 26 21 20 10 4	11	7 8 9 10 11 12 13 14 15	4
KS181	BETB01	IIa	6	7 11 8 9 26 21 20 10 4	11	7 8 9 10 11 12 13 14 15	4
KS327	BETD01	IIa	6	7 11 8 9 26 21 20 10 4	11	7 8 9 10 11 12 13 14 15	4
KS334	BETE01	IIa	6	7 11 8 9 26 21 20 10 4	11	7 8 9 10 11 12 13 14 15	4
FWSEC0072	RRER01	IIa	6	7 11 8 9 26 21 20 10 4	11	7 8 9 10 11 12 13 14 15	4
909722	SRR11425040	IIa	6	7 11 8 9 26 21 20 10 4	11	7 8 9 10 11 12 13 14 15	4
FWSEC0133	RRGY01	IIa	6	7 11 8 9 26 21 20 10 4	11	7 8 9 10 11 12 13 14 15	4
1602	BETN01	IIa	6	7 11 8 9 26 21 20 10 4	11	7 8 9 10 11 12 13 14 15	4
1958	BEUE01	IIa	6	7 11 8 9 26 21 20 10 4	11	7 8 9 10 11 12 13 14 15	4
2038	BEUF01	IIa	6	7 11 8 9 26 21 20 10 4	11	7 8 9 10 11 12 13 14 15	4
2313	BEUP01	IIa	6	7 11 8 9 26 21 20 10 4	11	7 8 9 10 11 12 13 14 15	4
2314	BEUQ01	IIa	6	7 11 8 9 26 21 20 10 4	11	7 8 9 10 11 12 13 14 15	4
2594	BEUY01	IIa	6	7 11 8 9 26 21 20 10 4	11	7 8 9 10 11 12 13 14 15	4
3240	BEVN01	IIa	6	7 11 8 9 26 21 20 10 4	11	7 8 9 10 11 12 13 14 15	4
TC6165	BEJU01	IIa	6	7 11 8 9 26 21 20 10 4	11	7 8 9 10 11 12 13 14 15	4
03E016	BELR01	IIa	6	7 11 8 9 26 21 20 10 4	11	7 8 9 10 11 12 13 14 15	4
03/139	BEKB01	IIa	6	7 11 8 9 26 21 20 10 4	11	7 8 9 10 11 12 13 14 15	4
10650	BEPE01	IIa	6	7 11 8 9 26 21 20 10 4	11	7 8 9 10 11 12 13 14 15	4
PV0198	BEQT01	IIa	6	7 11 8 9 26 21 20 10 4	11	7 8 9 10 11 12 13 14 15	4
PV0519	BERJ01	IIa	6	7 11 8 9 26 21 20 10 4	11	7 8 9 10 11 12 13 14 15	4
H19	BEKE01	IIa	6	7 11 8 9 26 21 20 10 4	11	7 8 9 10 11 12 13 14 15	4
20-45-4	BEVU01	IIa	6	7 11 8 9 26 21 20 10 4	11	7 8 9 10 11 12 13 14 15	4
SSI-AC318	ERR2044103	IIa	6	7 11 8 9 26 21 20 10 4	11	7 8 9 10 11 12 13 14 15	4
SSI-AC305	ERR2044090	IIa	6	7 11 8 9 26 21 20 10 4	11	7 8 9 10 11 12 13 14 15	4
11.2	BEKF01	IIa	6	7 11 8 9 26 21 20 10 4	11	7 8 9 10 11 12 13 14 15	4
20.1	BEKG01	IIa	6	7 11 8 9 26 21 20 10 4	11	7 8 9 10 11 12 13 14 15	4
17-01061	ERR3317721	IIa	6	7 11 8 9 26 21 20 10 4	11	7 8 9 10 11 12 13 14 15	4
E0439	BEKQ01	IIa	6	7 11 8 9 26 21 20 10 4	11	7 8 9 10 11 12 13 14 15	4
AUSMDU00014052	SRR8625857	IIa	6	7 11 8 9 26 21 20 10 4	11	7 8 9 10 11 12 13 14 15	4
AUSMDU00021389	SRR8592161	IIa	6	7 11 8 9 26 21 20 10 4	11	7 8 9 10 11 12 13 14 15	4
AUSMDU00021390	SRR8592162	IIa	6	7 11 8 9 26 21 20 10 4	11	7 8 9 10 11 12 13 14 15	4
AUSMDU00021394	SRR8592168	IIa	6	7 11 8 9 26 21 20 10 4	11	7 8 9 10 11 12 13 14 15	4
AUSMDU00014133	SRR8625782	IIa	6	7 11 8 9 26 21 20 10 4	11	7 8 9 10 11 12 13 14 15	4
357S89	BEKK01	IIa	6	7 11 8 9 26 21 20 10 4	11	7 8 9 10 11 12 13 14 15	4
DEC10B	SRR6952390	IIa	6	7 11 8 9 26 21 20 10 4	11	7 8 9 10 11 12 13 14 15	4
12KH23	BEKO01	IIa	6	7 11 8 9 26 21 20 10 4	11	7 8 9 10 11 12 13 14 15	4
FHI70	NZ_LM997147	IIa	6	7 11 8 9 26 21 20 10 4	11	7 8 9 10 11 12 13 14 15	4
SSI_AB681	ERR1744011	IIa	6	7 11 8 9 26 21 20 10 4	11	7 8 9 10 11 12 13 14 15	4
SSI_AB682	ERR1744007	IIa	6	7 11 8 9 26 21 20 10 4	11	7 8 9 10 11 12 13 14 15	4
SSI_AB644	ERR1699774	IIa	6	7 11 8 9 26 21 20 10 4	11	7 8 9 10 11 12 13 14 15	4
SSI_AB642	ERR1699772	IIa	6	7 11 8 9 26 21 20 10 4	11	7 8 9 10 11 12 13 14 15	4
SSI_AB641	ERR1699771	IIa	6	7 11 8 9 26 21 20 10 4	11	7 8 9 10 11 12 13 14 15	4
SSI_AB638	ERR1699768	IIa	6	7 11 8 9 26 21 20 10 4	11	7 8 9 10 11 12 13 14 15	4
SSI_AB637	ERR1699767	IIa	6	7 11 8 9 26 21 20 10 4	11	7 8 9 10 11 12 13 14 15	4
SSI_AB635	ERR1699765	IIa	6	7 11 8 9 26 21 20 10 4	11	7 8 9 10 11 12 13 14 15	4
SSI_AB634	ERR1699764	IIa	6	7 11 8 9 26 21 20 10 4	11	7 8 9 10 11 12 13 14 15	4
SSI_AB633	ERR1699763	IIa	6	7 11 8 9 26 21 20 10 4	11	7 8 9 10 11 12 13 14 15	4
SSI_AB632	ERR1699762	IIa	6	7 11 8 9 26 21 20 10 4	11	7 8 9 10 11 12 13 14 15	4
97E12-1	BELA01	IIa	6	7 11 8 9 26 21 20 10 4	11	7 8 9 10 11 12 13 14 15	4
STEC	SRR5885995	IIa	6	7 11 8 9 26 21 20 10 4	11	7 8 9 10 11 12 13 14 15	4
STEC	SRR5885996	IIa	6	7 11 8 9 26 21 20 10 4	11	7 8 9 10 11 12 13 14 15	4
STEC	SRR5886000	IIa	6	7 11 8 9 26 21 20 10 4	11	7 8 9 10 11 12 13 14 15	4
STEC	SRR5886005	IIa	6	7 11 8 9 26 21 20 10 4	11	7 8 9 10 11 12 13 14 15	4
STEC	SRR5886006	IIa	6	7 11 8 9 26 21 20 10 4	11	7 8 9 10 11 12 13 14 15	4
STEC	SRR5886010	IIa	6	7 11 8 9 26 21 20 10 4	11	7 8 9 10 11 12 13 14 15	4
STEC	SRR5886013	IIa	6	7 11 8 9 26 21 20 10 4	11	7 8 9 10 11 12 13 14 15	4
STEC	SRR5886014	IIa	6	7 11 8 9 26 21 20 10 4	11	7 8 9 10 11 12 13 14 15	4
STEC	SRR5886017	IIa	6	7 11 8 9 26 21 20 10 4	11	7 8 9 10 11d 12 13 14 15	4
STEC	SRR5886038	IIa	6	7 11 8 9 26 21 20 10 4	11	7 8 9 10 11 12 13 14 15	4
STEC	SRR5886039	IIa	6	7 11 8 9 26 21 20 10 4	11	7 8 9 10 11 12 13 14 15	4
STEC	SRR5886041	IIa	6	7 11 8 9 26 21 20 10 4	11	7 8 9 10 11 12 13 14 15	4
STEC	SRR5886050	IIa	6	7 11 8 9 26 21 20 10 4	11	7 8 9 10 11 12 13 14 15	4
STEC	SRR5886052	IIa	6	7 11 8 9 26 21 20 10 4	11	7 8 9 10 11 12 13 14 15	4
STEC	SRR5886058	IIa	6	7 11 8 9 26 21 20 10 4	11	7 8 9 10 11 12 13 14 15	4
STEC	SRR5886065	IIa	6	7 11 8 9 26 21 20 10 4	11	7 8 9 10 11 12 13 14 15	4
STEC	SRR5886066	IIa	6	7 11 8 9 26 21 20 10 4	11	7 8 9 10 11 12 13 14 15	4
STEC	SRR5886083	IIa	6	7 11 8 9 26 21 20 10 4	11	7 8 9 10 11 12 13 14 15	4
STEC	SRR5886092	IIa	6	7 11 8 9 26 21 20 10 4	11	7 8 9 10 11 12 13 14 15	4
STEC	SRR5886096	IIa	6	7 11 8 9 26 21 20 10 4	11	7 8 9 10 11 12 13 14 15	4
STEC	SRR5886098	IIa	6	7 11 8 9 26 21 20 10 4	11	7 8 9 10 11 12 13 14 15	4
STEC	SRR5886100	IIa	6	7 11 8 9 26 21 20 10 4	11	7 8 9 10 11 12 13 14 15	4
STEC	SRR5886101	IIa	6	7 11 8 9 26 21 20 10 4	11	7 8 9 10 11 12 13 14 15	4
STEC	SRR5886102	IIa	6	7 11 8 9 26 21 20 10 4	11	7 8 9 10 11 12 13 14 15	4
STEC	SRR5886110	IIa	6	7 11 8 9 26 21 20 10 4	11	7 8 9 10 11 12 13 14 15	4
STEC	SRR5886112	IIa	6	7 11 8 9 26 21 20 10 4	11	7 8 9 10 11 12 13 14 15	4
STEC	SRR5886114	IIa	6	7 11 8 9 26 21 20 10 4	11	7 8 9 10 11 12 13 14 15	4
STEC	SRR5886116	IIa	6	7 11 8 9 26 21 20 10 4	11	7 8 9 10 11 12 13 14 15	4
STEC	SRR5886133	IIa	6	7 11 8 9 26 21 20 10 4	11	7 8 9 10 11 12 13 14 15	4
STEC	SRR5886135	IIa	6	7 11 8 9 26 21 20 10 4	11	7 8 9 10 11 12 13 14 15	4
99E13	BELF01	IIa	6	7 11 8 9 26 21 20 10 4	11	7 8 9 10 11 12 13 14 15	4
NIID131458	DRR073027	IIa	6	7 11 8 9 26 21 20 10 4	11	7 8 9 10 11 12 13 14 15	4
00E027	BELI01	IIa	6	7 11 8 9 26 21 20 10 4	11	7 8 9 10 11 12 13 14 15	4
E158	DRR159327	IIa	6	7 11 8 9 26 21 20 10 4	11	7 8 9 10 11 12 13 14 15	4
02E049	BELN01	IIa	6	7 11 8 9 26 21 20 10 4	11	7 8 9 10 11 12 13 14 15	4
05E031	BELU01	IIa	6	7 11 8 9 26 21 20 10 4	11	7 8 9 10 11 12 13 14 15	4
18-1-1-4-D19_S28CLC	SRR9619906	IIa	6	7 11 8 9 26 21 20 10 4	11	7 8 9 10 11 12 13 14 15	4
18-1-1-4-D18_S27CLC	SRR9619907	IIa	6	7 11 8 9 26 21 20 10 4	11	7 8 9 10 11 12 13 14 15	4
18-1-1-4-M21_S5CLC	SRR9620055	IIa	6	7 11 8 9 26 21 20 10 4	11	7 8 9 10 11 12 13 14 15	4
18-1-1-4-M20_S4CLC	SRR9620056	IIa	6	7 11 8 9 26 21 20 10 4	11	7 8 9 10 11 12 13 14 15	4
23-5-31-3-K11_S29CLC	SRR9620077	IIa	6	7 11 8 9 26 21 20 10 4	11	7 8 9 10 11 12 13 14 15	4
416270	SRR7172064	IIa	6	7 11 8 9 26 21 20 10 4	11	7 8 9 10 11 12 13 14 15	4
369055	SRR7179875	IIa	6	7 11 8 9 26 21 20 10 4	11	7 8 9 10 11 12 13 14 15	4
528472	SRR7184263	IIa	6	7 11 8 9 26 21 20 10 4	11	7 8 9 10 11 12 13 14 15	4
399915	SRR7186897	IIa	6	7 11 8 9 26 21 20 10 4	11	7 8 9 10 11 12 13 14 15	4
480692	SRR7215895	IIa	6	7 11 8 9 26 21 20 10 4	11	7 8 9 10 11 12 13 14 15	4
399737	SRR7208999	IIa	6	7 11 8 9 26 21 20 10 4	11	7 8 9 10 11 12 13 14 15	4
342600	SRR7208636	IIa	6	7 11 8 9 26 21 20 10 4	11	7 8 9 10 11 12 13 14 15	4
528538	SRR7204392	IIa	6	7 11 8 9 26 21 20 10 4	11	7 8 9 10 11 12 13 14 15	4
411493	SRR7223101	IIa	6	7 11 8 9 26 21 20 10 4	11	7 8 9 10 11 12 13 14 15	4
427620	SRR7221120	IIa	6	7 11 8 9 26 21 20 10 4	11	7 8 9 10 11 12 13 14 15	4
406614	SRR7244220	IIa	6	7 11 8 9 26 21 20 10 4	11	7 8 9 10 11 12 13 14 15	4
410823	SRR7249735	IIa	6	7 11 8 9 26 21 20 10 4	11	7 8 9 10 11 12 13 14 15	4
544923	SRR7249701	IIa	6	7 11 8 9 26 21 20 10 4	11	7 8 9 10 11 12 13 14 15	4
544933	SRR7250995	IIa	6	7 11 8 9 26 21 20 10 4	11	7 8 9 10 11 12 13 14 15	4
527588	SRR7265976	IIa	6	7 11 8 9 26 21 20 10 4	11	7 8 9 10 11 12 13 14 15	4
418884	SRR7265933	IIa	6	7 11 8 9 26 21 20 10 4	11	7 8 9 10 11 12 13 14 15	4
333028	SRR7265837	IIa	6	7 11 8 9 26 21 20 10 4	11	7 8 9 10 11 12 13 14 15	4
333052	SRR7277784	IIa	6	7 11 8 9 26 21 20 10 4	11	7 8 9 10 11 12 13 14 15	4
394895	SRR7286461	IIa	6	7 11 8 9 26 21 20 10 4	11	7 8 9 10 11 12 13 14 15	4
533370	SRR7286380	IIa	6	7 11 8 9 26 21 20 10 4	11	7 8 9 10 11 12 13 14 15	4
429143	SRR7285435	IIa	6	7 11 8 9 26 21 20 10 4	11	7 8 9 10 11 12 13 14 15	4
342607	SRR7291954	IIa	6	7 11 8 9 26 21 20 10 4	11	7 8 9 10 11 12 13 14 15	4
411446	SRR7291028	IIa	6	7 11 8 9 26 21 20 10 4	11	7 8 9 10 11 12 13 14 15	4
327951	SRR7291027	IIa	6	7 11 8 9 26 21 20 10 4	11	7 8 9 10 11 12 13 14 15	4
373288	SRR7291022	IIa	6	7 11 8 9 26 21 20 10 4	11	7 8 9 10 11 12 13 14 15	4
373236	SRR7291018	IIa	6	7 11 8 9 26 21 20 10 4	11	7 8 9 10 11 12 13 14 15	4
392823	SRR7291016	IIa	6	7 11 8 9 26 21 20 10 4	11	7 8 9 10 11 12 13 14 15	4
536046	SRR7290898	IIa	6	7 11 8 9 26 21 20 10 4	11	7 8 9 10 11 12 13 14 15	4
10002	BEMS01	IIa	6	7 11 8 9 26 21 20 10 4	11	7 8 9 10 11 12 13 14 15	4
423068	SRR7358111	IIa	6	7 11 8 9 26 21 20 10 4	11	7 8 9 10 11 12 13 14 15	4
358416	SRR7358106	IIa	6	7 11 8 9 26 21 20 10 4	11	7 8 9 10 11 12 13 14 15	4
333009	SRR7358017	IIa	6	7 11 8 9 26 21 20 10 4	11	7 8 9 10 11 12 13 14 15	4
553743	SRR7367561	IIa	6	7 11 8 9 26 21 20 10 4	11	7 8 9 10 11 12 13 14 15	4
401603	SRR7367412	IIa	6	7 11 8 9 26 21 20 10 4	11	7 8 9 10 11 12 13 14 15	4
420508	SRR7401645	IIa	6	7 11 8 9 26 21 20 10 4	11	7 8 9 10 11 12 13 14 15	4
355037	SRR7407948	IIa	6	7 11 8 9 26 21 20 10 4	11	7 8 9 10 11 12 13 14 15	4
563007	SRR7474062	IIa	6	7 11 8 9 26 21 20 10 4	11	7 8 9 10 11 12 13 14 15	4
563425	SRR7474051	IIa	6	7 11 8 9 26 21 20 10 4	11	7 8 9 10 11 12 13 14 15	4
402945	SRR7500902	IIa	6	7 11 8 9 26 21 20 10 4	11	7 8 9 10 11 12 13 14 15	4
531329	SRR7505765	IIa	6	7 11 8 9 26 21 20 10 4	11	7 8 9 10 11 12 13 14 15	4
573613	SRR7588711	IIa	6	7 11 8 9 26 21 20 10 4	11	7 8 9 10 11 12 13 14 15	4
10051	BENA01	IIa	6	7 11 8 9 26 21 20 10 4	11	7 8 9 10 11 12 13 14 15	4
2011C-3506	JHLS01	IIa	6	7 11 8 9 26 21 20 10 4	11	7 8 9 10 11 12 13 14 15	4
97-3250	JHEW01	IIa	6	7 11 8 9 26 21 20 10 4	11	7 8 9 10 11 12 13 14 15	4
182043	SRR5031202	IIa	6	7 11 8 9 26 21 20 10 4	11	7 8 9 10 11 12 13 14 15	4
182041	SRR5030750	IIa	6	7 11 8 9 26 21 20 10 4	11	7 8 9 10 11 12 13 14 15	4
130349	SRR5029836	IIa	6	7 11 8 9 26 21 20 10 4	11	7 8 9 10 11 12 13 14 15	4
179608	SRR5029824	IIa	6	7 11 8 9 26 21 20 10 4	11	7 8 9 10 11 12 13 14 15	4
93270	SRR3241998	IIa	6	7 11 8 9 26 21 20 10 4	11	7 8 9 10 11 12 13 14 15	4
93302	SRR3241997	IIa	6	7 11 8 9 26 21 20 10 4	11	7 8 9 10 11 12 13 14 15	4
93279	SRR3241986	IIa	6	7 11 8 9 26 21 20 10 4	11	7 8 9 10 11 12 13 14 15	4
93314	SRR3241868	IIa	6	7 11 8 9 26 21 20 10 4	11	7 8 9 10 11 12 13 14 15	4
101272	SRR3241855	IIa	6	7 11 8 9 26 21 20 10 4	11	7 8 9 10 11 12 13 14 15	4
93306	SRR3241852	IIa	6	7 11 8 9 26 21 20 10 4	11	7 8 9 10 11 12 13 14 15	4
93310	SRR3240963	IIa	6	7 11 8 9 26 21 20 10 4	11	7 8 9 10 11 12 13 14 15	4
93309	SRR3240962	IIa	6	7 11 8 9 26 21 20 10 4	11	7 8 9 10 11 12 13 14 15	4
166268	SRR3530808	IIa	6	7 11 8 9 26 21 20 10 4	11	7 8 9 10 11 12 13 14 15	4
158914	SRR4181597	IIa	6	7 11 8 9 26 21 20 10 4	11	7 8 9 10 11 12 13 14 15	4
152422	SRR4181594	IIa	6	7 11 8 9 26 21 20 10 4	11	7 8 9 10 11 12 13 14 15	4
154820	SRR4181536	IIa	6	7 11 8 9 26 21 20 10 4	11	7 8 9 10 11 12 13 14 15	4
155793	SRR4181498	IIa	6	7 11 8 9 26 21 20 10 4	11	7 8 9 10 11 12 13 14 15	4
143493	SRR4176976	IIa	6	7 11 8 9 26 21 20 10 4	11	7 8 9 10 11 12 13 14 15	4
182040	SRR4184865	IIa	6	7 11 8 9 26 21 20 10 4	11	7 8 9 10 11 12 13 14 15	4
181950	SRR4184819	IIa	6	7 11 8 9 26 21 20 10 4	11	7 8 9 10 11 12 13 14 15	4
265268	SRR4788363	IIa	6	7 11 8 9 26 21 20 10 4	11	7 8 9 10 11 12 13 14 15	4
310174	SRR4788352	IIa	6	7 11 8 9 26 21 20 10 4	11	7 8 9 10 11 12 13 14 15	4
288864	SRR4787395	IIa	6	7 11 8 9 26 21 20 10 4	11	7 8 9 10 11 12 13 14 15	4
310052	SRR4787204	IIa	6	7 11 8 9 26 21 20 10 4	11	7 8 9 10 11 12 13 14 15	4
152430	SRR4786954	IIa	6	7 11 8 9 26 21 20 10 4	11	7 8 9 10 11 12 13 14 15	4
161923	SRR4786590	IIa	6	7 11 8 9 26 21 20 10 4	11	7 8 9 10 11 12 13 14 15	4
293085	SRR4897839	IIa	6	7 11 8 9 26 21 20 10 4	11	7 8 9 10 11 12 13 14 15	4
293087	SRR4897838	IIa	6	7 11 8 9 26 21 20 10 4	11	7 8 9 10 11 12 13 14 15	4
271107	SRR4897776	IIa	6	7 11 8 9 26 21 20 10 4	11	7 8 9 10 11 12 13 14 15	4
306453	SRR4897717	IIa	6	7 11 8 9 26 21 20 10 4	11	7 8 9 10 11 12 13 14 15	4
305178	SRR4897571	IIa	6	7 11 8 9 26 21 20 10 4	11	7 8 9 10 11 12 13 14 15	4
150963	SRR4897156	IIa	6	7 11 8 9 26 21 20 10 4	11	7 8 9 10 11 12 13 14 15	4
300655	SRR5024524	IIa	6	7 11 8 9 26 21 20 10 4	11	7 8 9 10 11 12 13 14 15	4
126078	SRR5024296	IIa	6	7 11 8 9 26 21 20 10 4	11	7 8 9 10 11 12 13 14 15	4
101277	SRR5023778	IIa	6	7 11 8 9 26 21 20 10 4	11	7 8 9 10 11 12 13 14 15	4
164831	SRR5023675	IIa	6	7 11 8 9 26 21 20 10 4	11	7 8 9 10 11 12 13 14 15	4
243911	SRR5035011	IIa	6	7 11 8 9 26 21 20 10 4	11	7 8 9 10 11 12 13 14 15	4
123853	SRR5033710	IIa	6	7 11 8 9 26 21 20 10 4	11	7 8 9 10 11 12 13 14 15	4
135167	SRR5033706	IIa	6	7 11 8 9 26 21 20 10 4	11	7 8 9 10 11 12 13 14 15	4
596211	SRR7839356	IIa	6	7 11 8 9 26 21 20 10 4	11	7 8 9 10 11 12 13 14 15	4
579891	SRR7839314	IIa	6	7 11 8 9 26 21 20 10 4	11	7 8 9 10 11 12 13 14 15	4
596209	SRR7836301	IIa	6	7 11 8 9 26 21 20 10 4	11	7 8 9 10 11 12 13 14 15	4
591869	SRR7835541	IIa	6	7 11 8 9 26 21 20 10 4	11	7 8 9 10 11 12 13 14 15	4
599541	SRR7850163	IIa	6	7 11 8 9 26 21 20 10 4	11	7 8 9 10 11 12 13 14 15	4
599535	SRR7850148	IIa	6	7 11 8 9 26 21 20 10 4	11	7 8 9 10 11 12 13 14 15	4
603249	SRR7850099	IIa	6	7 11 8 9 26 21 20 10 4	11	7 8 9 10 11 12 13 14 15	4
598108	SRR7850086	IIa	6	7 11 8 9 26 21 20 10 4	11	7 8 9 10 11 12 13 14 15	4
593564	SRR7850056	IIa	6	7 11 8 9 26 21 20 10 4	11	7 8 9 10 11 12 13 14 15	4
597005	SRR7850036	IIa	6	7 11 8 9 26 21 20 10 4	11	7 8 9 10 11 12 13 14 15	4
585954	SRR7842134	IIa	6	7 11 8 9 26 21 20 10 4	11	7 8 9 10 11 12 13 14 15	4
604913	SRR7866258	IIa	6	7 11 8 9 26 21 20 10 4	11	7 8 9 10 11 12 13 14 15	4
604911	SRR7866106	IIa	6	7 11 8 9 26 21 20 10 4	11	7 8 9 10 11 12 13 14 15	4
611046	SRR7943914	IIa	6	7 11 8 9 26 21 20 10 4	11	7 8 9 10 11 12 13 14 15	4
611454	SRR7943900	IIa	6	7 11 8 9 26 21 20 10 4	11	7 8 9 10 11 12 13 14 15	4
617648	SRR7989180	IIa	6	7 11 8 9 26 21 20 10 4	11	7 8 9 10 11 12 13 14 15	4
617650	SRR7988742	IIa	6	7 11 8 9 26 21 20 10 4	11	7 8 9 10 11 12 13 14 15	4
616981	SRR7988739	IIa	6	7 11 8 9 26 21 20 10 4	11	7 8 9 10 11 12 13 14 15	4
617039	SRR7988724	IIa	6	7 11 8 9 26 21 20 10 4	11	7 8 9 10 11 12 13 14 15	4
647922	SRR8283101	IIa	6	7 11 8 9 26 21 20 10 4	11	7 8 9 10 11 12 13 14 15	4
651091	SRR8299400	IIa	6	7 11 8 9 26 21 20 10 4	11	7 8 9 10 11 12 13 14 15	4
712258	SRR8820020	IIa	6	7 11 8 9 26 21 20 10 4	11	7 8 9 10 11 12 13 14 15	4
716035	SRR8832731	IIa	6	7 11 8 9 26 21 20 10 4	11	7 8 9 10 11 12 13 14 15	4
730783	SRR8981801	IIa	6	7 11 8 9 26 21 20 10 4	11	7 8 9 10 11 12 13 14 15	4
751233	SRR9178574	IIa	6	7 11 8 9 26 21 20 10 4	11	7 8 9 10 11 12 13 14 15	4
755776	SRR9260656	IIa	6	7 11 8 9 26 21 20 10 4	11	7 8 9 10 11 12 13 14 15	4
764537	SRR9598279	IIa	6	7 11 8 9 26 21 20 10 4	11	7 8 9 10 11 12 13 14 15	4
790556	SRR10005856	IIa	6	7 11 8 9 26 21 20 10 4	11	7 8 9 10 11 12 13 14 15	4
792630	SRR10017905	IIa	6	7 11 8 9 26 21 20 10 4	11	7 8 9 10 11 12 13 14 15	4
795114	SRR10036704	IIa	6	7 11 8 9 26 21 20 10 4	11	7 8 9 10 11 12 13 14 15	4
799198	SRR10056640	IIa	6	7 11 8 9 26 21 20 10 4	11	7 8 9 10 11 12 13 14 15	4
810131	SRR10212192	IIa	6	7 11 8 9 26 21 20 10 4	11	7 8 9 10 11 12 13 14 15	4
808280	SRR10212191	IIa	6	7 11 8 9 26 21 20 10 4	11	7 8 9 10 11 12 13 14 15	4
810180	SRR10212181	IIa	6	7 11 8 9 26 21 20 10 4	11	7 8 9 10 11 12 13 14 15	4
808281	SRR10212163	IIa	6	7 11 8 9 26 21 20 10 4	11	7 8 9 10 11 12 13 14 15	4
812239	SRR10228113	IIa	6	7 11 8 9 26 21 20 10 4	11	7 8 9 10 11 12 13 14 15	4
808064	SRR10231918	IIa	6	7 11 8 9 26 21 20 10 4	11	7 8 9 10 11 12 13 14 15	4
815660	SRR10236634	IIa	6	7 11 8 9 26 21 20 10 4	11	7 8 9 10 11 12 13 14 15	4
817391	SRR10247331	IIa	6	7 11 8 9 26 21 20 10 4	11	7 8 9 10 11 12 13 14 15	4
824413	SRR10314872	IIa	6	7 11 8 9 26 21 20 10 4	11	7 8 9 10 11 12 13 14 15	4
829100	SRR10357208	IIa	6	7 11 8 9 26 21 20 10 4	11	7 8 9 10 11 12 13 14 15	4
Escherichia coli serovar Escherichia coli 834763	SRR10424223	IIa	6	7 11 8 9 26 21 20 10 4	11	7 8 9 10 11 12 13 14 15	4
741047	SRR9083744	IIa	6	7 11 8 9 26 21 20 10 4	11	7 8 9 10 11 12 13 14 15	4
741051	SRR9083710	IIa	6	7 11 8 9 26 21 20 10 4	11	7 8 9 10 11 12 13 14 15	4
850912	SRR10605731	IIa	6	7 11 8 9 26 21 20 10 4	11	7 8 9 10 11 12 13 14 15	4
2	SRR10728882	IIa	6	7 11 8 9 26 21 20 10 4	11	7 8 9 10 11 12 13 14 15	4
862426	SRR10799745	IIa	6	7 11 8 9 26 21 20 10 4	11	7 8 9 10 11 12 13 14 15	4
894901	SRR11215203	IIa	6	7 11 8 9 26 21 20 10 4	11	7 8 9 10 11 12 13 14 15	4
895964	SRR11215176	IIa	6	7 11 8 9 26 21 20 10 4	11	7 8 9 10 11 12 13 14 15	4
899109	SRR11361846	IIa	6	7 11 8 9 26 21 20 10 4	11	7 8 9 10 11 12 13 14 15	4
903391	SRR11361761	IIa	6	7 11 8 9 26 21 20 10 4	11	7 8 9 10 11 12 13 14 15	4
903408	SRR11361738	IIa	6	7 11 8 9 26 21 20 10 4	11	7 8 9 10 11 12 13 14 15	4
899073	SRR11361724	IIa	6	7 11 8 9 26 21 20 10 4	11	7 8 9 10 11 12 13 14 15	4
909723	SRR11425050	IIa	6	7 11 8 9 26 21 20 10 4	11	7 8 9 10 11 12 13 14 15	4
915428	SRR11442260	IIa	6	7 11 8 9 26 21 20 10 4	11	7 8 9 10 11 12 13 14 15	4
924867	SRR11550293	IIa	6	7 11 8 9 26 21 20 10 4	11	7 8 9 10 11 12 13 14 15	4
10129	BENH01	IIa	6	7 11 8 9 26 21 20 10 4	11	7 8 9 10 11 12 13 14 15	4
FSIS1500631	SRR2125880	IIa	6	7 11 8 9 26 21 20 10 4	11	7 8 9 10 11 12 13 14 15	4
FSIS1606254	SRR3383897	IIa	6	7 11 8 9 26 21 20 10 4	11	7 8 9 10 11 12 13 14 15	4
FSIS1503306	SRR3441336	IIa	6	7 11 8 9 26 21 20 10 4	11	7 8 9 10 11 12 13 14 15	4
10201	BENP01	IIa	6	7 11 8 9 26 21 20 10 4	11	7 8 9 10 11 12 13 14 15	4
FSIS11808875	SRR6986390	IIa	6	7 11 8 9 26 21 20 10 4	11	7 8 9 10 11 12 13 14 15	4
FSIS11922075	SRR9331785	IIa	6	7 11 8 9 26 21 20 10 4	11	7 8 9 10 11 12 13 14 15	4
FSIS21926247	SRR10582795	IIa	6	7 11 8 9 26 21 20 10 4	11	7 8 9 10 11 12 13 14 15	4
10312	BENW01	IIa	6	7 11 8 9 26 21 20 10 4	11	7 8 9 10 11 12 13 14 15	4
10314	BENX01	IIa	6	7 11 8 9 26 21 20 10 4	11	7 8 9 10 11 12 13 14 15	4
STEC_180784	SRR10002673	IIa	6	7 11 8 9 26 21 20 10 4	11	7 8 9 10 11 12 13 14 15	4
IEH-NGS-ECO-00076	SRR3133002	IIa	6	7 11 8 9 26 21 20 10 4	11	7 8 9 10 11 12 13 14 15	4
10430	BEOO01	IIa	6	7 11 8 9 26 21 20 10 4	11	7 8 9 10 11 12 13 14 15	4
10481	BEOV01	IIa	6	7 11 8 9 26 21 20 10 4	11	7 8 9 10 11 12 13 14 15	4
STEC 477	LOCY01	IIa	6	7 11 8 9 26 21 20 10 4	11	7 8 9 10 11 12 13 14 15	4
10488	BEOW01	IIa	6	7 11 8 9 26 21 20 10 4	11	7 8 9 10 11 12 13 14 15	4
10536	BEOY01	IIa	6	7 11 8 9 26 21 20 10 4	11	7 8 9 10 11 12 13 14 15	4
PV253	BEPU01	IIa	6	7 11 8 9 26 21 20 10 4	11	7 8 9 10 11 12 13 14 15	4
CFSAN087405	SRR9061379	IIa	6	7 11 8 9 26 21 20 10 4	11	7 8 9 10 11 12 13 14 15	4
CFSAN084846	SRR9067481	IIa	6	7 11 8 9 26 21 20 10 4	11	7 8 9 10 11 12 13 14 15	4
CFSAN084829	SRR9067445	IIa	6	7 11 8 9 26 21 20 10 4	11	7 8 9 10 11 12 13 14 15	4
CFSAN084847	SRR9067442	IIa	6	7 11 8 9 26 21 20 10 4	11	7 8 9 10 11 12 13 14 15	4
CFSAN084831	SRR9067300	IIa	6	7 11 8 9 26 21 20 10 4	11	7 8 9 10 11 12 13 14 15	4
CFSAN084851	SRR9067299	IIa	6	7 11 8 9 26 21 20 10 4	11	7 8 9 10 11 12 13 14 15	4
CFSAN084823	SRR9067285	IIa	6	7 11 8 9 26 21 20 10 4	11	7 8 9 10 11 12 13 14 15	4
CFSAN084822	SRR9067280	IIa	6	7 11 8 9 26 21 20 10 4	11	7 8 9 10 11 12 13 14 15	4
CFSAN084821	SRR9066808	IIa	6	7 11 8 9 26 21 20 10 4	11	7 8 9 10 11 12 13 14 15	4
CFSAN095407	SRR9588931	IIa	6	7 11 8 9 26 21 20 10 4	11	7 8 9 10 11 12 13 14 15	4
PV728	BEQD01	IIa	6	7 11 8 9 26 21 20 10 4	11	7 8 9 10 11 12 13 14 15	4
PV835	BEQG01	IIa	6	7 11 8 9 26 21 20 10 4	11	7 8 9 10 11 12 13 14 15	4
PV0029	BEQK01	IIa	6	7 11 8 9 26 21 20 10 4	11	7 8 9 10 11 12 13 14 15	4
94-0426	NWBE01	IIa	6	7 11 8 9 26 21 20 10 4	11	7 8 9 10 11 12 13 14 15	4
PV00132	BEQN01	IIa	6	7 11 8 9 26 21 20 10 4	11	7 8 9 10 11 12 13 14 15	4
PV0182	BEQS01	IIa	6	7 11 8 9 26 21 20 10 4	11	7 8 9 10 11 12 13 14 15	4
PV0715	BERM01	IIa	6	7 11 8 9 26 21 20 10 4	11	7 8 9 10 11 12 13 14 15	4
PV0813	BERO01	IIa	6	7 11 8 9 26 21 20 10 4	11	7 8 9 10 11 12 13 14 15	4
PV116	BERW01	IIa	6	7 11 8 9 26 21 20 10 4	11	7 8 9 10 11 12 13 14 15	4
KS22-2	BESX01	IIa	6	7 11 8 9 26 21 20 10 4	11	7 8 9 10 11 12 13 14 15	4
KS266	BETC01	IIa	6	7 11 8 9 26 21 20 10 4	11	7 8 9 10 11 12 13 14 15	4
FWSEC0022	RRCW01	IIa	6	7 11 8 9 26 21 20 10 4	11	7 8 9 10 11 12 13 14 15	4
FWSEC0084	RRFD01	IIa	6	7 11 8 9 26 21 20 10 4	11	7 8 9 10 11 12 13 14 15	4
1449	BETJ01	IIa	6	7 11 8 9 26 21 20 10 4	11	7 8 9 10 11 12 13 14 15	4
1460	BETK01	IIa	6	7 11 8 9 26 21 20 10 4	11	7 8 9 10 11 12 13 14 15	4
1639	BETP01	IIa	6	7 11 8 9 26 21 20 10 4	11	7 8 9 10 11 12 13 14 15	4
1678	BETV01	IIa	6	7 11 8 9 26 21 20 10 4	11	7 8 9 10 11 12 13 14 15	4
FWSEC0301	RRKQ01	IIa	6	7 11 8 9 26 21 20 10 4	11	7 8 9 10 11 12 13 14 15	4
1950	BEUD01	IIa	6	7 11 8 9 26 21 20 10 4	11	7 8 9 10 11 12 13 14 15	4
2046	BEUG01	IIa	6	7 11 8 9 26 21 20 10 4	11	7 8 9 10 11 12 13 14 15	4
FWSEC0508	RRRI01	IIa	6	7 11 8 9 26 21 20 10 4	11	7 8 9 10 11 12 13 14 15	4
2191	BEUM01	IIa	6	7 11 8 9 26 21 20 10 4	11	7 8 9 10 11 12 13 14 15	4
2243	BEUO01	IIa	6	7 11 8 9 26 21 20 10 4	11	7 8 9 10 11 12 13 14 15	4
2318	BEUR01	IIa	6	7 11 8 9 26 21 20 10 4	11	7 8 9 10 11 12 13 14 15	4
2329	BEUS01	IIa	6	7 11 8 9 26 21 20 10 4	11	7 8 9 10 11 12 13 14 15	4
2833	BEVD01	IIa	6	7 11 8 9 26 21 20 10 4	11	7 8 9 10 11 12 13 14 15	4
2847	BEVF01	IIa	6	7 11 8 9 26 21 20 10 4	11	7 8 9 10 11 12 13 14 15	4
3034	BEVK01	IIa	6	7 11 8 9 26 21 20 10 4	11	7 8 9 10 11 12 13 14 15	4
3052	BEVL01	IIa	6	7 11 8 9 26 21 20 10 4	11	7 8 9 10 11 12 13 14 15	4
3297	BEVR01	IIa	6	7 11 8 9 26 21 20 10 4	11	7 8 9 10 11 12 13 14 15	4
21-67-1	BEVV01	IIa	6	7 11 8 9 26 21 20 10 4	11	7 8 9 10 11 12 13 14 15	4
FWSEC0295	SRR7612280	IIa	6	7 11 8 9 26 21 20 10 4	11	7 8 9 10 11 12 13 14 15	4
10012	BEMU01	IIa	6	7 11 8 9 26 21 20 10 4	11	7 8 9 10 11 12 13 14 15	4
10542	BEOZ01	IIa	6	7 11 8 9 26 21 20 10 4	11	7 8 9 10 11 12 13 14 15	4
PV679	BEQC01	IIa	6	7 11 8 9 26 21 20 10 4	11	7 8 9 10 11 12 13 14 15	4
2706	BEVC01	IIa	6	7 11 8 9 26 21 20 10 4	11	7 8 9 10 11 12 13 14 15	4
18-145	BEVT01	IIa	6	7 11 8 9 26 21 20 10 4	11	7 8 9 10 11 12 13 14 15	4
ED195	FAWK01	IIa	6	7 11 8 9 26 21 20 10 4	11	7 8 9 10 11 12 13 14 15	4
ED075	FAWM01	IIa	6	7 11 8 9 26 21 20 10 4	11	7 8 9 10 11 12 13 14 15	4
C334	SRR6952392	IIa	6	7 11 8 9 26 21 20 10 4	11	7 8 9 10 11 12 13 14 15	4
C335	SRR6952393	IIa	6	7 11 8 9 26 21 20 10 4	11	7 8 9 10 11 12 13 14 15	4
CFSAN046736	SRR3931256	IIa	6	7 11 8 9 26 21 20 10 4	11	7 8 9 10 11 12 13 14 15	4
FHI1	CCPO01	IIa	6	7 11 8 9 26 21 20 10 4	11	7 8 9 10 11 12 13 14 15	4
PSU_0138	SRR5990513	IIa	6	7 11 8 9 26 21 20 10 4	11	7 8 9 10 11 12 13 14 15	4
NIID132265	DRR073034	IIa	6	7 11 8 9 26 21 20 10 4	11	7 8 9 10 11 12 13 14 15	4
NIID122657	DRR073031	IIa	6	7 11 8 9 26 21 20 10 4	11	7 8 9 10 11 12 13 14 15	4
E162	DRR159329	IIa	6	7 11 8 9 26 21 20 10 4	11	7 8 9 10 11 12 13 14 15	4
E155	DRR159324	IIa	6	7 11 8 9 26 21 20 10 4	11	7 8 9 10 11 12 13 14 15	4
E154	DRR159323	IIa	6	7 11 8 9 26 21 20 10 4	11	7 8 9 10 11 12 13 14 15	4
E148	DRR159320	IIa	6	7 11 8 9 26 21 20 10 4	11	7 8 9 10 11 12 13 14 15	4
E144	DRR159319	IIa	6	7 11 8 9 26 21 20 10 4	11	7 8 9 10 11 12 13 14 15	4
E140	DRR159317	IIa	6	7 11 8 9 26 21 20 10 4	11	7 8 9 10 11 12 13 14 15	4
E126	DRR159309	IIa	6	7 11 8 9 26 21 20 10 4	11	7 8 9 10 11 12 13 14 15	4
E73	DRR159281	IIa	6	7 11 8 9 26 21 20 10 4	11	7 8 9 10 11 12 13 14 15	4
Shiga toxin-producing	SRR10947159	IIa	6	7 11 8 9 26 21 20 10 4	11	7 8 9 10 11 12 13 14 15	4
2009C-4747	JHGM01	IIa	6	7 11 8 9 26 21 20 10 4	11	7 8 9 10 11 12 13 14 15	4
2010C-4834	JHMN01	IIa	6	7 11 8 9 26 21 20 10 4	11	7 8 9 10 11 12 13 14 15	4
CVM9952	AKBC01	IIa	6	7 11 8 9 26 21 20 10 4	11	7 8 9 10 11 12 13 14 15	4
STEC 931	LOFS01	IIa	6	7 11 8 9 26 21 20 10 4	11	7 8 9 10 11 12 13 14 15	4
36708	LDXG02	IIa	6	7 11 8 9 26 21 20 10 4	11	7 8 9 10 11 12 13 14 15	4
ED_676-08	QFSZ01	IIa	6	7 11 8 9 26 21 20 10 4	11	7 8 9 10 11 12 13 14 15	4
E-06-278	QFSV01	IIa	6	7 11 8 9 26 21 20 10 4	11	7 8 9 10 11 12 13 14 15	4
5244-00-1	QFSU01	IIa	6	7 11 8 9 26 21 20 10 4	11	7 8 9 10 11 12 13 14 15	4
EH_171-09	QFTB01	IIa	6	7 11 8 9 26 21 20 10 4	11	7 8 9 10 11 12 13 14 15	4
13-006	QFSO01	IIa	6	7 11 8 9 26 21 20 10 4	11	7 8 9 10 11 12 13 14 15	4
05-06154	QFSK01	IIa	6	7 11 8 9 26 21 20 10 4	11	7 8 9 10 11 12 13 14 15	4
LB238672	QFTD01	IIa	6	7 11 8 9 26 21 20 10 4	11	7 8 9 10 11 12 13 14 15	4
09-02030	QFSN01	IIa	6	7 11 8 9 26 21 20 10 4	11	7 8 9 10 11 12 13 14 15	4
07-03205	QFSM01	IIa	6	7 11 8 9 26 21 20 10 4	11	7 8 9 10 11 12 13 14 15	4
EH_632-08	QFTC01	IIa	6	7 11 8 9 26 21 20 10 4	11	7 8 9 10 11 12 13 14 15	4
ED_733-10	QFTA01	IIa	6	7 11 8 9 26 21 20 10 4	11	7 8 9 10 11 12 13 14 15	4
E-10-68	QFSY01	IIa	6	7 11 8 9 26 21 20 10 4	11	7 8 9 10 11 12 13 14 15	4
E-08-324	QFSX01	IIa	6	7 11 8 9 26 21 20 10 4	11	7 8 9 10 11 12 13 14 15	4
14-391	QFSS01	IIa	6	7 11 8 9 26 21 20 10 4	11	7 8 9 10 11 12 13 14 15	4
13-302	QFSQ01	IIa	6	7 11 8 9 26 21 20 10 4	11	7 8 9 10 11 12 13 14 15	4
04-05903	QFSJ01	IIa	6	7 11 8 9 26 21 20 10 4	11	7 8 9 10 11 12 13 14 15	4
15-496	QFSE01	IIa	6	7 11 8 9 26 21 20 10 4	11	7 8 9 10 11 12 13 14 15	4
850906	SRR10605723	IIa	6	7 11 8 9 26 21 20 10 4	11	7 8 9 10 11 12 13 14 15	4
894923	SRR11215232	IIa	6	7 11 8 9 26 21 20 10 4	11	7 8 9 10 11 12 13 14 15	4
IMT15977	ERR163839	IIa	6	7 11 8 9 26 21 20 10 4	11	7 8 9 10 11 12 13 14 15	4
IMT15915	ERR163837	IIa	6	7 11 8 9 26 21 20 10 4	11	7 8 9 10 11 12 13 14 15	4
PNUSAE009390	SRR6015209	IIa	6	7 11 8 9 26 21 20 10 4	11	7 8 9 10 11 12 13 14 15	4
ED676	FAVW01	IIa	6	7 11 8 9 26 21 20 10 4	11	7 8 9 10 11 12 13 14 15	4
SSI_AB639	ERR1699769	IIa	6	7 11 8 9 26 21 20 10 4	11	7 8 9 10 11 12 13 14 15	4
NIID090405	DRR073019	IIa	6	7 11 8 9 26 21 20 10 4	11	7 8 9 10 11 12 13 14 15	4
FSIS11810879	SRR7439030	IIa	7	7 11 8 9 26 21 20 10 4	11	7 8 9 10 12 13 14 15	15
EH2251	BEST01	IIa	7	7 11 8 9 26 21 20 10 4	11	7 8 9 10 12 13 14 15	15
FHI61	CCQL01	IIa	7	7 11 8 9 26 21 20 10 4	11	7 8 9 10 12 13 14 15	15
570833	SRR7527032	IIa	7	7 11 8 9 26 21 20 10 4	11	7 8 9 10 12 13 14 15	15
155794	SRR4181538	IIa	7	7 11 8 9 26 21 20 10 4	11	7 8 9 10 12 13 14 15	15
1520	BETM01	IIa	7	7 11 8 9 26 21 20 10 4	11	7 8 9 10 12 13 14 15	15
EH2149	BESN01	IIa	8	7 11 8 9 26 21 20 10 4	11	9 10 11 12 13 14 15	16
598099	SRR7842042	IIa	8	7 11 8 9 26 21 20 10 4	11	9 10 11 12 13 14 15	16
10182	BENN01	IIa	9	7 11 8 9 26 21 20 10 4	11	8 9 10 11 12 13 14 15	23
TC3269	BEJJ01	IIa	9	7 11 8 9 26 21 20 10 4	11	8 9 10 11 12 13 14 15	23
TC3375	BEJN01	IIa	9	7 11 8 9 26 21 20 10 4	11	8 9 10 11 12 13 14 15	23
TC3380	BEJO01	IIa	9	7 11 8 9 26 21 20 10 4	11	8 9 10 11 12 13 14 15	23
TC4219	BEJT01	IIa	9	7 11 8 9 26 21 20 10 4	11	8 9 10 11 12 13 14 15	23
ED017	FAWF01	IIa	9	7 11 8 9 26 21 20 10 4	11	8 9 10 11 12 13 14 15	23
STEC	SRR5886034	IIa	9	7 11 8 9 26 21 20 10 4	11	8 9 10 11 12 13 14 15	23
STEC	SRR5886057	IIa	9	7 11 8 9 26 21 20 10 4	11	8 9 10 11 12 13 14 15	23
STEC	SRR5886095	IIa	9	7 11 8 9 26 21 20 10 4	11	8 9 10 11 12 13 14 15	23
EC15670	BEIX01	IIa	9	7 11 8 9 26 21 20 10 4	11	8 9 10 11 12 13 14 15	23
748788	SRR9178572	IIa	9	7 11 8 9 26 21 20 10 4	11	8 9 10 11 12 13 14 15	23
FSIS1500970	SRR2125825	IIa	9	7 11 8 9 26 21 20 10 4	11	8 9 10 11 12 13 14 15	23
E0441	BEKS01	IIa	15	7 11 9 26 21 20 10 4	69	7 8 9 10 11 12 13 14 15	4
884448	SRR11068386	IIa	15	7 11 9 26 21 20 10 4	69	7 8 9 10 11 12 13 14 15	4
CFSAN033951	SRR2176280	IIa	15	7 11 9 26 21 20 10 4	69	7 8 9 10 11 12 13 14 15	4
FWSEC0021	RRCV01	IIa	15	7 11 9 26 21 20 10 4	69	7 8 9 10 11 12 13 14 15	4
MOD1-EC2813	SRR5185402	IIa	15	7 11 9 26 21 20 10 4	69	7 8 9 10 11 12 13 14 15	4
194236	SRR3578935	IIa	15	7 11 9 26 21 20 10 4	69	7 8 9 10 11 12 13 14 15	4
194242	SRR3578581	IIa	15	7 11 9 26 21 20 10 4	69	7 8 9 10 11 12 13 14 15	4
195706	SRR4195734	IIa	15	7 11 9 26 21 20 10 4	69	7 8 9 10 11 12 13 14 15	4
265267	SRR4788166	IIa	15	7 11 9 26 21 20 10 4	69	7 8 9 10 11 12 13 14 15	4
181093	SRR5023941	IIa	15	7 11 9 26 21 20 10 4	69	7 8 9 10 11 12 13 14 15	4
09-185	QFSG01	IIa	15	7 11 9 26 21 20 10 4	69	7 8 9 10 11 12 13 14 15	4
ED_674-08	QFSI01	IIa	15	7 11 9 26 21 20 10 4	69	7 8 9 10 11 12 13 14 15	4
10-085	QFSH01	IIa	15	7 11 9 26 21 20 10 4	69	7 8 9 10 11 12 13 14 15	4
09-087	QFSF01	IIa	15	7 11 9 26 21 20 10 4	69	7 8 9 10 11 12 13 14 15	4
168486	SRR6051780	IIa	15	7 11 9 26 21 20 10 4	69	7 8 9 10 11 12 13 14 15	4
830266	SRR10380834	IIa	15	7 11 9 26 21 20 10 4	69	7 8 9 10 11 12 13 14 15	4
FHI2	CCQF01	IIa	15	7 11 9 26 21 20 10 4	69	7 8 9 10 11 12 13 14 15	4
FHI39	CCPX01	IIa	15	7 11 9 26 21 20 10 4	69	7 8 9 10 11 12 13 14 15	4
FHI36	CCPV01	IIa	15	7 11 9 26 21 20 10 4	69	7 8 9 10 11 12 13 14 15	4
FHI24	LM995745.1	IIa	15	7 11 9 26 21 20 10 4	69	7 8 9 10 11 12 13 14 15	4
412052	SRR7179834	IIa	15	7 11 9 26 21 20 10 4	69	7 8 9 10 11 12 13 14 15	4
362744	SRR7251001	IIa	15	7 11 9 26 21 20 10 4	69	7 8 9 10 11 12 13 14 15	4
333048	SRR7274855	IIa	15	7 11 9 26 21 20 10 4	69	7 8 9 10 11 12 13 14 15	4
510162	SRR7367456	IIa	15	7 11 9 26 21 20 10 4	69	7 8 9 10 11 12 13 14 15	4
777445	SRR9836906	IIa	89	7 11 8 9 26 21 20 10 4	11	7 8 9 12 13 14 15	18
STEC	SRR5886040	IIa	134	7 11 8 9 26 21 20 10 4	11	7 8 9 10 11 12 14 15	31
STEC	SRR5886043	IIa	134	7 11 8 9 26 21 20 10 4	11	7 8 9 10 11 12 14 15	31
SSI-AC337	ERR2044122	IIa	135	7 11 8 9 26 21 20 10 4	11	7 9 10 11 12 13 14 15	92
416167	SRR7285459	IIa	135	7 11 8 9 26 21 20 10 4	11	7 9 10 11 12 13 14 15	92
EH2209	BESQ01	IIa	136	7 11 8 9 26 21 20 10 4	11	7 10 11 12 13 14 15	96
296630	SRR5024496	IIa	136	7 11 8 9 26 21 20 10 4	11	7 10 11 12 13 14 15	96
734519	SRR9261054	IIa	136	7 11 8 9 26 21 20 10 4	11	7 10 11 12 13 14 15	96
IMP 133	SRR6952378	IIa	137	7 11 8 9 26 21 20 10 4	11	7 8 9 10 11 11 12 13 14 15	98
STEC	SRR5886059	IIa	137	7 11 8 9 26 21 20 10 4	11	7 8 9 10 11 11 12 13 14 15	98
545306	SRR7291659	IIa	139	7 11 8 9 26 21 20 10 4	11	7 8 9 10 11 12 13 15	100
333024	SRR7401612	IIa	139	7 11 8 9 26 21 20 10 4	11	7 8 9 10 11 12 13 15	100
572499	SRR7588728	IIa	139	7 11 8 9 26 21 20 10 4	11	7 8 9 10 11 12 13 15	100
146050	SRR4180807	IIa	139	7 11 8 9 26 21 20 10 4	11	7 8 9 10 11 12 13 15	100
788290	SRR9973699	IIa	139	7 11 8 9 26 21 20 10 4	11	7 8 9 10 11 12 13 15	100
808291	SRR10212201	IIa	139	7 11 8 9 26 21 20 10 4	11	7 8 9 10 11 12 13 15	100
FSIS12029092	SRR11248367	IIa	140	7 11 8 9 26 21 20 10 4	11	7 8 9 10 11 12 13	101
07E063	BEMC01	IIa	140	7 11 8 9 26 21 20 10 4	11	7 8 9 10 11 12 13	101
AUSMDU00014041	SRR8625644	IIa	140	7 11 8 9 26 21 20 10 4	11	7 8 9 10 11 12 13	101
AUSMDU00021393	SRR8592167	IIa	140	7 11 8 9 26 21 20 10 4	11	7 8 9 10 11 12 13	101
AUSMDU00014180	SRR8625838	IIa	140	7 11 8 9 26 21 20 10 4	11	7 8 9 10 11 12 13	101
AUSMDU00021418	SRR8592205	IIa	140	7 11 8 9 26 21 20 10 4	11	7 8 9 10 11 12 13	101
AUSMDU00014319	SRR8625842	IIa	140	7 11 8 9 26 21 20 10 4	11	7 8 9 10 11 12 13	101
AUSMDU00014336	SRR8625639	IIa	140	7 11 8 9 26 21 20 10 4	11	7 8 9 10 11 12 13	101
AUSMDU00014378	SRR8625705	IIa	140	7 11 8 9 26 21 20 10 4	11	7 8 9 10 11 12 13	101
AUSMDU00005224	SRR8592094	IIa	140	7 11 8 9 26 21 20 10 4	11	7 8 9 10 11 12 13	101
AUSMDU00005507	SRR8592116	IIa	140	7 11 8 9 26 21 20 10 4	11	7 8 9 10 11 12 13	101
AUSMDU00005932	SRR8592128	IIa	140	7 11 8 9 26 21 20 10 4	11	7 8 9 10 11 12 13	101
AUSMDU00005211	SRR8592170	IIa	140	7 11 8 9 26 21 20 10 4	11	7 8 9 10 11 12 13	101
N05	ERR436168	IIa	140	7 11 8 9 26 21 20 10 4	11	7 8 9 10 11 12 13	101
FSIS1500928	SRR2125835	IIa	141	7 11 8 9 26 21 20 10 4	11	7 8 9 10 11 12 15	102
AUSMDU00014195	SRR8625840	IIa	141	7 11 8 9 26 21 20 10 4	11	7 8 9 10 11 12 15	102
TX-ACB1500788	SRR2723909	IIa	142	7 11 8 9 26 21 20 10 4	11	7 8 9 10 11 12	103
168310	SRR3581325	IIa	143	7 11 8 9 26 21 20 10 4	11	7 8 9 10 11 13 14 15	104
AUSMDU00014159	SRR8625835	IIa	143	7 11 8 9 26 21 20 10 4	11	7 8 9 10 11 13 14 15	104
FHI78	CCQU01	IIa	143	7 11 8 9 26 21 20 10 4	11	7 8 9 10 11 13 14 15	104
STEC	SRR5885999	IIa	143	7 11 8 9 26 21 20 10 4	11	7 8 9 10 11 13 14 15	104
405933	SRR6324155	IIa	143	7 11 8 9 26 21 20 10 4	11	7 8 9 10 11 13 14 15	104
593565	SRR7850119	IIa	143	7 11 8 9 26 21 20 10 4	11	7 8 9 10 11 13 14 15	104
EH2068	BESI01	IIa	144	7 11 8 9 26 21 20 10 4	11	7 8 9 10 11 14 15	105
EH2257	BESV01	IIa	144	7 11 8 9 26 21 20 10 4	11	7 8 9 10 11 14 15	105
442909	SRR7191567	IIa	144	7 11 8 9 26 21 20 10 4	11	7 8 9 10 11 14 15	105
CFSAN100001	SRR10212156	IIa	145	7 11 8 9 26 21 20 10 4	11	7 8 9 10 11 15	106
FHI4	NZ_LM995951	IIa	145	7 11 8 9 26 21 20 10 4	11	7 8 9 10 11 15	106
FHI3	CCPT01	IIa	145	7 11 8 9 26 21 20 10 4	11	7 8 9 10 11 15	106
194240	SRR5030824	IIa	145	7 11 8 9 26 21 20 10 4	11	7 8 9 10 11 15	106
FWSEC0624	RRTO01	IIa	146	7 11 8 9 26 21 20 10 4	11	7 8 9 11 12 13 14 15	109
STEC	SRR5885992	IIa	146	7 11 8 9 26 21 20 10 4	11	7 8 9 11 12 13 14 15	109
STEC	SRR5886007	IIa	146	7 11 8 9 26 21 20 10 4	11	7 8 9 11 12 13 14 15	109
STEC	SRR5886021	IIa	146	7 11 8 9 26 21 20 10 4	11	7 8 9 11 12 13 14 15	109
STEC	SRR5886054	IIa	146	7 11 8 9 26 21 20 10 4	11	7 8 9 11 12 13 14 15	109
STEC	SRR5886088	IIa	146	7 11 8 9 26 21 20 10 4	11	7 8 9 11 12 13 14 15	109
STEC	SRR5886122	IIa	146	7 11 8 9 26 21 20 10 4	11	7 8 9 11 12 13 14 15	109
STEC	SRR5886128	IIa	146	7 11 8 9 26 21 20 10 4	11	7 8 9 11 12 13 14 15	109
786612	SRR9947524	IIa	146	7 11 8 9 26 21 20 10 4	11	7 8 9 11 12 13 14 15	109
E-08-233	QFSW01	IIa	147	7 11 8 9 26 21 20 10 4	11	7 8 9 13 14 15	110
STEC	SRR5886055	IIa	148	7 11 8 9 26 21 20 10 4	11	7 8 10 11 12 13 14 14 15	112
STEC	SRR5886094	IIa	149	7 11 8 9 26 21 20 10 4	11	7 8 10 11 12 13 14 15	113
333039	SRR7286406	IIa	149	7 11 8 9 26 21 20 10 4	11	7 8 10 11 12 13 14 15	113
569981	SRR7527616	IIa	149	7 11 8 9 26 21 20 10 4	11	7 8 10 11 12 13 14 15	113
238378	SRR3579373	IIa	149	7 11 8 9 26 21 20 10 4	11	7 8 10 11 12 13 14 15	113
143507	SRR4177437	IIa	149	7 11 8 9 26 21 20 10 4	11	7 8 10 11 12 13 14 15	113
301866	SRR4788377	IIa	149	7 11 8 9 26 21 20 10 4	11	7 8 10 11 12 13 14 15	113
CFSAN025091	SRR3018366	IIa	149	7 11 8 9 26 21 20 10 4	11	7 8 10 11 12 13 14 15	113
CFSAN025090	SRR3018365	IIa	149	7 11 8 9 26 21 20 10 4	11	7 8 10 11 12 13 14 15	113
10594	BEPD01	IIa	149	7 11 8 9 26 21 20 10 4	11	7 8 10 11 12 13 14 15	113
AUSMDU00014375	SRR8625823	IIa	150	7 11 8 9 26 21 20 10 4	11	7 8 10 11 12 13	114
10327	BENZ01	IIa	151	7 11 8 9 26 21 20 10 4	11	7 8 11 12 13 14 15	115
SSI-AC285	ERR2044070	IIa	152	7 11 8 9 26 21 20 10 4	11	7 8 12 13 14 15	116
ED669	FAWZ01	IIa	152	7 11 8 9 26 21 20 10 4	11	7 8 12 13 14 15	116
797714	SRR10053429	IIa	152	7 11 8 9 26 21 20 10 4	11	7 8 12 13 14 15	116
FSIS1500948	SRR2125824	IIa	154	7 11 8 9 26 21 20 10 4	11	7 12 13 14 15	121
FWSEC0275	RRJR01	IIa	154	7 11 8 9 26 21 20 10 4	11	7 12 13 14 15	121
STEC	SRR5886049	IIa	155	7 11 8 9 26 21 20 10 4	11	8 9 10 11 11 12 13 14 15	126
10948	BEPQ01	IIa	156	7 11 8 9 26 21 20 10 4	11	9 10 11 12 13 15	131
304-ECS08	QFRY01	IIa	157	7 11 8 9 26 21 20 10 4	11	11 12 13 14 15	132
730733	SRR8981798	IIa	157	7 11 8 9 26 21 20 10 4	11	11 12 13 14 15	132
FSIS1500874	SRR2125829	IIa	157	7 11 8 9 26 21 20 10 4	11	11 12 13 14 15	132
FSIS12030434	SRR11714407	IIa	157	7 11 8 9 26 21 20 10 4	11	11 12 13 14 15	132
TX-ACB1303498	SRR4417903	IIa	157	7 11 8 9 26 21 20 10 4	11	11 12 13 14 15	132
PV00166	BEQO01	IIa	157	7 11 8 9 26 21 20 10 4	11	11 12 13 14 15	132
PV01271	BEQZ01	IIa	157	7 11 8 9 26 21 20 10 4	11	11 12 13 14 15	132
PV03100	BERH01	IIa	157	7 11 8 9 26 21 20 10 4	11	11 12 13 14 15	132
1750	BETY01	IIa	157	7 11 8 9 26 21 20 10 4	11	11 12 13 14 15	132
2153	BEUI01	IIa	157	7 11 8 9 26 21 20 10 4	11	11 12 13 14 15	132
2418	BEUU01	IIa	157	7 11 8 9 26 21 20 10 4	11	11 12 13 14 15	132
E0443	BEKT01	IIa	157	7 11 8 9 26 21 20 10 4	11	11 12 13 14 15	132
E0445	BEKV01	IIa	157	7 11 8 9 26 21 20 10 4	11	11 12 13 14 15	132
08E018	BEMH01	IIa	157	7 11 8 9 26 21 20 10 4	11	11 12 13 14 15	132
09E040	BEML01	IIa	157	7 11 8 9 26 21 20 10 4	11	11 12 13 14 15	132
TX-ACB1500684	SRR2985221	IIa	159	7 11 8 9 26 21 20 10 4	11	——	0
STEC	SRR5886053	IIa	191	7 11 9 26 21 20 10 4	69	8 9 10 11 12 13 14 15	23
FHI27	LM995703.1	IIa	192	7 11 9 26 21 20 10 4	69	7 8 9 10 11 10 11 12 13 14 15	93
561064	SRR7457842	IIa	193	7 11 8 9 21 20 10 4	90	7 8 9 10 11 12 13 14 15	4
579892	SRR7834585	IIa	193	7 11 8 9 21 20 10 4	90	7 8 9 10 11 12 13 14 15	4
STEC	SRR5886019	IIa	194	7 11 8 9 21 20 10 4	90	7 8 9 10 11 11 12 13 14 15	98
STEC	SRR5886020	IIa	194	7 11 8 9 21 20 10 4	90	7 8 9 10 11 11 12 13 14 15	98
524355	SRR7184429	IIa	211	7 11 4	107	7 8 9 10 11 12 13 14 15	4
STEC 709	LOFM01	IIa	212	7 11 8 9 8 9 26 21 20 10 4	108	7 8 9 10 11 12 13 14 15	4
STEC 563	LODD01	IIa	212	7 11 8 9 8 9 26 21 20 10 4	108	7 8 9 10 11 12 13 14 15	4
182039	SRR5031246	IIa	212	7 11 8 9 8 9 26 21 20 10 4	108	7 8 9 10 11 12 13 14 15	4
178810	SRR5031182	IIa	212	7 11 8 9 8 9 26 21 20 10 4	108	7 8 9 10 11 12 13 14 15	4
93288	SRR3241849	IIa	212	7 11 8 9 8 9 26 21 20 10 4	108	7 8 9 10 11 12 13 14 15	4
259_10	SRR2035366	IIa	213	7 11 8 9 10 4	109	7 8 9 10 11 12 13 14 15	4
201902803	ERR3311951	IIa	213	7 11 8 9 10 4	109	7 8 9 10 11 12 13 14 15	4
201902616	ERR3311950	IIa	213	7 11 8 9 10 4	109	7 8 9 10 11 12 13 14 15	4
36079	LDXH02	IIa	213	7 11 8 9 10 4	109	7 8 9 10 11 12 13 14 15	4
SSI-AC263	ERR2044048	IIa	213	7 11 8 9 10 4	109	7 8 9 10 11 12 13 14 15	4
AUSMDU00005216	SRR8592209	IIa	213	7 11 8 9 10 4	109	7 8 9 10 11 12 13 14 15	4
361795	SRR7209042	IIa	213	7 11 8 9 10 4	109	7 8 9 10 11 12 13 14 15	4
317684	SRR7266833	IIa	213	7 11 8 9 10 4	109	7 8 9 10 11 12 13 14 15	4
546053	SRR7291550	IIa	213	7 11 8 9 10 4	109	7 8 9 10 11 12 13 14 15	4
365359	SRR7290967	IIa	213	7 11 8 9 10 4	109	7 8 9 10 11 12 13 14 15	4
342593	SRR7401713	IIa	213	7 11 8 9 10 4	109	7 8 9 10 11 12 13 14 15	4
556794	SRR7417185	IIa	213	7 11 8 9 10 4	109	7 8 9 10 11 12 13 14 15	4
563422	SRR7474058	IIa	213	7 11 8 9 10 4	109	7 8 9 10 11 12 13 14 15	4
563423	SRR7474038	IIa	213	7 11 8 9 10 4	109	7 8 9 10 11 12 13 14 15	4
93280	SRR3241985	IIa	213	7 11 8 9 10 4	109	7 8 9 10 11 12 13 14 15	4
161925	SRR5033722	IIa	213	7 11 8 9 10 4	109	7 8 9 10 11 12 13 14 15	4
591851	SRR7839365	IIa	213	7 11 8 9 10 4	109	7 8 9 10 11 12 13 14 15	4
624512	SRR8086652	IIa	213	7 11 8 9 10 4	109	7 8 9 10 11 12 13 14 15	4
623449	SRR8097430	IIa	213	7 11 8 9 10 4	109	7 8 9 10 11 12 13 14 15	4
629313	SRR8117845	IIa	213	7 11 8 9 10 4	109	7 8 9 10 11 12 13 14 15	4
663141	SRR8444434	IIa	213	7 11 8 9 10 4	109	7 8 9 10 11 12 13 14 15	4
697430	SRR8700956	IIa	213	7 11 8 9 10 4	109	7 8 9 10 11 12 13 14 15	4
723834	SRR8923805	IIa	213	7 11 8 9 10 4	109	7 8 9 10 11 12 13 14 15	4
730737	SRR8981805	IIa	213	7 11 8 9 10 4	109	7 8 9 10 11 12 13 14 15	4
790559	SRR10005857	IIa	213	7 11 8 9 10 4	109	7 8 9 10 11 12 13 14 15	4
799195	SRR10056636	IIa	213	7 11 8 9 10 4	109	7 8 9 10 11 12 13 14 15	4
804535	SRR10139423	IIa	213	7 11 8 9 10 4	109	7 8 9 10 11 12 13 14 15	4
812220	SRR10228168	IIa	213	7 11 8 9 10 4	109	7 8 9 10 11 12 13 14 15	4
808072	SRR10228142	IIa	213	7 11 8 9 10 4	109	7 8 9 10 11 12 13 14 15	4
812324	SRR10231905	IIa	213	7 11 8 9 10 4	109	7 8 9 10 11 12 13 14 15	4
824412	SRR10314887	IIa	213	7 11 8 9 10 4	109	7 8 9 10 11 12 13 14 15	4
824408	SRR10314885	IIa	213	7 11 8 9 10 4	109	7 8 9 10 11 12 13 14 15	4
826299	SRR10350834	IIa	213	7 11 8 9 10 4	109	7 8 9 10 11 12 13 14 15	4
826972	SRR10350824	IIa	213	7 11 8 9 10 4	109	7 8 9 10 11 12 13 14 15	4
846521	SRR10566682	IIa	213	7 11 8 9 10 4	109	7 8 9 10 11 12 13 14 15	4
846526	SRR10566680	IIa	213	7 11 8 9 10 4	109	7 8 9 10 11 12 13 14 15	4
850904	SRR10605714	IIa	213	7 11 8 9 10 4	109	7 8 9 10 11 12 13 14 15	4
853985	SRR10693130	IIa	213	7 11 8 9 10 4	109	7 8 9 10 11 12 13 14 15	4
884458	SRR11068387	IIa	213	7 11 8 9 10 4	109	7 8 9 10 11 12 13 14 15	4
881612	SRR11041449	IIa	213	7 11 8 9 10 4	109	7 8 9 10 11 12 13 14 15	4
868400	SRR10874269	IIa	213	7 11 8 9 10 4	109	7 8 9 10 11 12 13 14 15	4
888114	SRR11096686	IIa	213	7 11 8 9 10 4	109	7 8 9 10 11 12 13 14 15	4
896019	SRR11215215	IIa	213	7 11 8 9 10 4	109	7 8 9 10 11 12 13 14 15	4
903378	SRR11363399	IIa	213	7 11 8 9 10 4	109	7 8 9 10 11 12 13 14 15	4
909726	SRR11425036	IIa	213	7 11 8 9 10 4	109	7 8 9 10 11 12 13 14 15	4
914469	SRR11442279	IIa	213	7 11 8 9 10 4	109	7 8 9 10 11 12 13 14 15	4
470198	SRR7291837	IIa	214	7 11 8 9 10 4	109	8 9 10 11 12 13 14 15	23
751545	SRR9273273	IIa	214	7 11 8 9 10 4	109	8 9 10 11 12 13 14 15	23
769173	SRR9661226	IIa	214	7 11 8 9 10 4	109	8 9 10 11 12 13 14 15	23
824501	SRR10314882	IIa	214	7 11 8 9 10 4	109	8 9 10 11 12 13 14 15	23
AUSMDU00014152	SRR8625834	IIa	215	7 11 8 9 10 4	109	7 8 8 9 10 11 12 13 14 15	97
36084	LDXI02	IIa	216	7 11 8 9 10 4	109	7 8 9 10 14 15	108
333055	SRR7230211	IIa	217	7 11 8 9 10 4	109	7 8 10 11 12 13 14 15	113
12-353	QFSD01	IIa	218	7 11 8 9 10 4	109	7 12 13 14 15	121
495797	SRR7277697	IIa	218	7 11 8 9 10 4	109	7 12 13 14 15	121
333059	SRR7286595	IIa	218	7 11 8 9 10 4	109	7 12 13 14 15	121
565471	SRR7500924	IIa	218	7 11 8 9 10 4	109	7 12 13 14 15	121
591862	SRR7839311	IIa	218	7 11 8 9 10 4	109	7 12 13 14 15	121
591860	SRR7850140	IIa	218	7 11 8 9 10 4	109	7 12 13 14 15	121
625817	SRR8105426	IIa	218	7 11 8 9 10 4	109	7 12 13 14 15	121
629355	SRR8117836	IIa	218	7 11 8 9 10 4	109	7 12 13 14 15	121
640329	SRR8240401	IIa	218	7 11 8 9 10 4	109	7 12 13 14 15	121
643226	SRR8244728	IIa	218	7 11 8 9 10 4	109	7 12 13 14 15	121
644178	SRR8268967	IIa	218	7 11 8 9 10 4	109	7 12 13 14 15	121
647916	SRR8281112	IIa	218	7 11 8 9 10 4	109	7 12 13 14 15	121
712438	SRR8820629	IIa	218	7 11 8 9 10 4	109	7 12 13 14 15	121
742444	SRR9089360	IIa	218	7 11 8 9 10 4	109	7 12 13 14 15	121
755777	SRR9259308	IIa	218	7 11 8 9 10 4	109	7 12 13 14 15	121
790571	SRR10006313	IIa	218	7 11 8 9 10 4	109	7 12 13 14 15	121
909725	SRR11425051	IIa	218	7 11 8 9 10 4	109	7 12 13 14 15	121
939250	SRR11608759	IIa	218	7 11 8 9 10 4	109	7 12 13 14 15	121
1810M17682	ERR2851469	IIa	220	7 11 8 9 20 10 4	110	7 8 9 10 11 12 13 14 15	4
559777	SRR7456568	IIa	220	7 11 8 9 20 10 4	110	7 8 9 10 11 12 13 14 15	4
NPHD3I	SRR6321269	IIa	222	7 11 8 9 26 10 4	112	7 8 9 10 11 12 13 14 15	4
KLAV92	SRR6321271	IIa	222	7 11 8 9 26 10 4	112	7 8 9 10 11 12 13 14 15	4
STEC 487	LODA01	IIa	222	7 11 8 9 26 10 4	112	7 8 9 10 11 12 13 14 15	4
CFSAN027343	SRR8335317	IIa	222	7 11 8 9 26 10 4	112	7 8 9 10 11 12 13 14 15	4
EH2200	BESO01	IIa	222	7 11 8 9 26 10 4	112	7 8 9 10 11 12 13 14 15	4
EH2135	BESM01	IIa	222	7 11 8 9 26 10 4	112	7 8 9 10 11 12 13 14 15	4
AUSMDU00021395	SRR8592154	IIa	222	7 11 8 9 26 10 4	112	7 8 9 10 11 12 13 14 15	4
424654	SRR7282648	IIa	222	7 11 8 9 26 10 4	112	7 8 9 10 11 12 13 14 15	4
408497	SRR7367231	IIa	222	7 11 8 9 26 10 4	112	7 8 9 10 11 12 13 14 15	4
211759	SRR5029819	IIa	222	7 11 8 9 26 10 4	112	7 8 9 10 11 12 13 14 15	4
209720	SRR5029690	IIa	222	7 11 8 9 26 10 4	112	7 8 9 10 11 12 13 14 15	4
305249	SRR4897359	IIa	222	7 11 8 9 26 10 4	112	7 8 9 10 11 12 13 14 15	4
575637	SRR7827072	IIa	222	7 11 8 9 26 10 4	112	7 8 9 10 11 12 13 14 15	4
647911	SRR8281092	IIa	222	7 11 8 9 26 10 4	112	7 8 9 10 11 12 13 14 15	4
723832	SRR8924490	IIa	222	7 11 8 9 26 10 4	112	7 8 9 10 11 12 13 14 15	4
EH2083	BESK01	IIa	223	7 11 8 9 26 10 4	112	7 8 9 12 13 14 15	18
11KH63	BEKL01	IIa	223	7 11 8 9 26 10 4	112	7 8 9 12 13 14 15	18
FSIS31901739	SRR8839642	IIa	224	7 11 8 9 26 10 4	112	7 8 9 10 11 12 13 14 14 15	95
533372	SRR7249733	IIa	226	7 11 8 9 26 10 4	112	7 8 9 10 11 12 13 15	100
556795	SRR7417183	IIa	226	7 11 8 9 26 10 4	112	7 8 9 10 11 12 13 15	100
802846	SRR10120183	IIa	226	7 11 8 9 26 10 4	112	7 8 9 10 11 12 13 15	100
838511	SRR10466991	IIa	226	7 11 8 9 26 10 4	112	7 8 9 10 11 12 13 15	100
EC-0001	SRR6325334	IIa	227	7 11 8 9 26 10 4	112	7 10 11 13 14 15	119
EH2252	BESU01	IIa	229	7 11 8 9 26 20 10 4	113	7 8 9 10 11 12 13 14 15	4
854895	SRR10698330	IIa	229	7 11 8 9 26 20 10 4	113	7 8 9 10 11 12 13 14 15	4
93320	SRR3241978	IIa	229	7 11 8 9 26 20 10 4	113	7 8 9 10 11 12 13 14 15	4
182811	SRR4184809	IIa	229	7 11 8 9 26 20 10 4	113	7 8 9 10 11 12 13 14 15	4
585949	SRR7839331	IIa	229	7 11 8 9 26 20 10 4	113	7 8 9 10 11 12 13 14 15	4
797715	SRR10053435	IIa	229	7 11 8 9 26 20 10 4	113	7 8 9 10 11 12 13 14 15	4
STEC 2920	LOIU01	IIa	231	7 11 8 9 26 20 10 4	113	7 8 10 11 12 13 14 15	113
E0440	BEKR01	IIa	231	7 11 8 9 26 20 10 4	113	7 8 10 11 12 13 14 15	113
764539	SRR9598284	IIa	231	7 11 8 9 26 20 10 4	113	7 8 10 11 12 13 14 15	113
480718	SRR7250968	IIa	232	7 11 8 9 26 21 10 4	114	7 8 9 10 11 12 13 14 15	4
OLC0639	SRR6154938	IIa	233	7 11 8 9 26 21 20 10 10 4	115	8 9 10 11 12 13 14 15	23
OLC0637	SRR6154941	IIa	234	7 11 8 9 26 21 20 10 10 4	115	8 9 10 11 14 15	127
E111	DRR159301	IIa	235	7 11 8 10 4	116	7 8 9 10 12 14 15	107
E82	DRR159290	IIa	235	7 11 8 10 4	116	7 8 9 10 12 14 15	107
STEC	SRR5885990	IIa	237	7 11 8 21 20 10 4	118	7 8 9 10 11 12 13 14 15	4
STEC	SRR5886008	IIa	237	7 11 8 21 20 10 4	118	7 8 9 10 11 12 13 14 15	4
STEC	SRR5886031	IIa	237	7 11 8 21 20 10 4	118	7 8 9 10 11 12 13 14 15	4
STEC	SRR5886048	IIa	237	7 11 8 21 20 10 4	118	7 8 9 10 11 12 13 14 15	4
STEC	SRR5886067	IIa	237	7 11 8 21 20 10 4	118	7 8 9 10 11 12 13 14 15	4
914491	SRR11442293	IIa	237	7 11 8 21 20 10 4	118	7 8 9 10 11 12 13 14 15	4
914460	SRR11442264	IIa	237	7 11 8 21 20 10 4	118	7 8 9 10 11 12 13 14 15	4
307192	SRR5006387	IIa	237	7 11 8 21 20 10 4	118	7 8 9 10 11 12 13 14 15	4
STEC	SRR5886077	IIa	238	7 11 8 21 20 10 4	118	7 8 9 13 14 15	110
626_12	SRR2035399	IIa	239	7 11 8 26 21 20 10 4	119	7 8 9 10 11 12 13 14 15	4
637_13	SRR2035374	IIa	239	7 11 8 26 21 20 10 4	119	7 8 9 10 11 12 13 14 15	4
627_12	SRR2035368	IIa	239	7 11 8 26 21 20 10 4	119	7 8 9 10 11 12 13 14 15	4
482_12	SRR2035364	IIa	239	7 11 8 26 21 20 10 4	119	7 8 9 10 11 12 13 14 15	4
TC3180	BEJI01	IIa	239	7 11 8 26 21 20 10 4	119	7 8 9 10 11 12 13 14 15	4
TC3273	BEJK01	IIa	239	7 11 8 26 21 20 10 4	119	7 8 9 10 11 12 13 14 15	4
PV0967	BERS01	IIa	239	7 11 8 26 21 20 10 4	119	7 8 9 10 11 12 13 14 15	4
AUSMDU00021396	SRR8592153	IIa	239	7 11 8 26 21 20 10 4	119	7 8 9 10 11 12 13 14 15	4
AUSMDU00021398	SRR8592151	IIa	239	7 11 8 26 21 20 10 4	119	7 8 9 10 11 12 13 14 15	4
AUSMDU00021411	SRR8592117	IIa	239	7 11 8 26 21 20 10 4	119	7 8 9 10 11 12 13 14 15	4
AUSMDU00014166	SRR8625836	IIa	239	7 11 8 26 21 20 10 4	119	7 8 9 10 11 12 13 14 15	4
AUSMDU00021416	SRR8592199	IIa	239	7 11 8 26 21 20 10 4	119	7 8 9 10 11 12 13 14 15	4
EH193	BEKJ01	IIa	239	7 11 8 26 21 20 10 4	119	7 8 9 10 11 12 13 14 15	4
ED180	FAVO01	IIa	239	7 11 8 26 21 20 10 4	119	7 8 9 10 11 12 13 14 15	4
AUSMDU00021421	SRR8592194	IIa	239	7 11 8 26 21 20 10 4	119	7 8 9 10 11 12 13 14 15	4
AUSMDU00021420	SRR8592203	IIa	239	7 11 8 26 21 20 10 4	119	7 8 9 10 11 12 13 14 15	4
AUSMDU00014340	SRR8625637	IIa	239	7 11 8 26 21 20 10 4	119	7 8 9 10 11 12 13 14 15	4
AUSMDU00014330	SRR8625640	IIa	239	7 11 8 26 21 20 10 4	119	7 8 9 10 11 12 13 14 15	4
AUSMDU00014329	SRR8625641	IIa	239	7 11 8 26 21 20 10 4	119	7 8 9 10 11 12 13 14 15	4
AUSMDU00014383	SRR8625702	IIa	239	7 11 8 26 21 20 10 4	119	7 8 9 10 11 12 13 14 15	4
AUSMDU00014382	SRR8625703	IIa	239	7 11 8 26 21 20 10 4	119	7 8 9 10 11 12 13 14 15	4
AUSMDU00014381	SRR8625704	IIa	239	7 11 8 26 21 20 10 4	119	7 8 9 10 11 12 13 14 15	4
432741	SRR7250975	IIa	239	7 11 8 26 21 20 10 4	119	7 8 9 10 11 12 13 14 15	4
353873	SRR7285555	IIa	239	7 11 8 26 21 20 10 4	119	7 8 9 10 11 12 13 14 15	4
570834	SRR7527618	IIa	239	7 11 8 26 21 20 10 4	119	7 8 9 10 11 12 13 14 15	4
573593	SRR7588698	IIa	239	7 11 8 26 21 20 10 4	119	7 8 9 10 11 12 13 14 15	4
194241	SRR3579365	IIa	239	7 11 8 26 21 20 10 4	119	7 8 9 10 11 12 13 14 15	4
194237	SRR3578941	IIa	239	7 11 8 26 21 20 10 4	119	7 8 9 10 11 12 13 14 15	4
151076	SRR4181448	IIa	239	7 11 8 26 21 20 10 4	119	7 8 9 10 11 12 13 14 15	4
194238	SRR4192479	IIa	239	7 11 8 26 21 20 10 4	119	7 8 9 10 11 12 13 14 15	4
611051	SRR7943894	IIa	239	7 11 8 26 21 20 10 4	119	7 8 9 10 11 12 13 14 15	4
619885	SRR8052165	IIa	239	7 11 8 26 21 20 10 4	119	7 8 9 10 11 12 13 14 15	4
790558	SRR10005830	IIa	239	7 11 8 26 21 20 10 4	119	7 8 9 10 11 12 13 14 15	4
802843	SRR10120181	IIa	239	7 11 8 26 21 20 10 4	119	7 8 9 10 11 12 13 14 15	4
838513	SRR10466982	IIa	239	7 11 8 26 21 20 10 4	119	7 8 9 10 11 12 13 14 15	4
166342	SRR4897425	IIa	239	7 11 8 26 21 20 10 4	119	7 8 9 10 11 12 13 14 15	4
PV1195	BESD01	IIa	241	7 11 8 26 21 20 10 4	119	7 8 9 10 11 12 14 15	31
E60	DRR159271	IIa	241	7 11 8 26 21 20 10 4	119	7 8 9 10 11 12 14 15	31
AUSMDU00014051	SRR8625858	IIa	242	7 11 8 26 21 20 10 4	119	7 12 13 14 15	121
1674	BETT01	IIa	243	7 11 8 26 21 20 10 4	119	11 12 13 14 15	132
97E16	BELB01	IIa	243	7 11 8 26 21 20 10 4	119	11 12 13 14 15	132
99E24	BELG01	IIa	243	7 11 8 26 21 20 10 4	119	11 12 13 14 15	132
08E014	BEMG01	IIa	243	7 11 8 26 21 20 10 4	119	11 12 13 14 15	132
FHI79	NZ_LM996704	IIa	244	7 11 9 26 20 10 4	120	7 8 9 10 11 12 13 14 15	4
FSIS1703695	SRR5955218	IIa	245	7 11 10 4	121	7 8 9 10 11 12 13 14 15	4
PV1179	BESB01	IIa	245	7 11 10 4	121	7 8 9 10 11 12 13 14 15	4
21-67-5	BEVW01	IIa	245	7 11 10 4	121	7 8 9 10 11 12 13 14 15	4
E0447	BEKX01	IIa	245	7 11 10 4	121	7 8 9 10 11 12 13 14 15	4
E81	DRR159289	IIa	245	7 11 10 4	121	7 8 9 10 11 12 13 14 15	4
2010C-3871	JHFJ01	IIa	245	7 11 10 4	121	7 8 9 10 11 12 13 14 15	4
NIID133042	DRR073041	IIa	246	7 11 10 4	121	7 8 10 11 12 13 14 15	113
NIID112664	DRR073040	IIa	246	7 11 10 4	121	7 8 10 11 12 13 14 15	113
NIID112183	DRR073039	IIa	246	7 11 10 4	121	7 8 10 11 12 13 14 15	113
NIID090532	DRR073037	IIa	246	7 11 10 4	121	7 8 10 11 12 13 14 15	113
NIID082383	DRR073036	IIa	246	7 11 10 4	121	7 8 10 11 12 13 14 15	113
NIID121840	DRR073033	IIa	246	7 11 10 4	121	7 8 10 11 12 13 14 15	113
NIID102085	DRR073032	IIa	246	7 11 10 4	121	7 8 10 11 12 13 14 15	113
SSI_AB636	ERR1699766	IIa	248	7 11 11 8 9 26 21 20 10 4	122	7 8 9 11 12 13 14 15	109
98E11	BELD01	IIa	251	7 11 20 10 4	124	11 12 13 14 15	131
MOD1-EC1763	SRR5185394	IIa	252	7 11 21 20 10 4	125	8 9 10 11 12 13 14 15	23
AUSMDU00021413	SRR8592129	IIa	253	7 11 21 20 10 4	125	7 8 9 10 11 12 13	101
STEC 1293	LOGF01	IIa	254	7 11 26 21 20 10 4	126	7 8 9 10 11 12 13 14 15	4
596213	SRR7842045	IIa	254	7 11 26 21 20 10 4	126	7 8 9 10 11 12 13 14 15	4
389609	SRR7250948	IIa	255	7 11 26 21 20 10 4	126	7 8 9 10 11 12	103
STEC	SRR5886018	IIa	264	11 8 8 9 26 21 20 10 4	131	7 8 9 10 12 13 14 15	15
EH2219	BESR01	IIa	265	11 8 9 26 20 10 4	132	7 8 9 10 11 12 13 14 15	4
EH2115	BESL01	IIa	265	11 8 9 26 20 10 4	132	7 8 9 10 11 12 13 14 15	4
11KH245	BEKM01	IIa	265	11 8 9 26 20 10 4	132	7 8 9 10 11 12 13 14 15	4
STEC	SRR5886022	IIa	266	11 8 9 26 21 20 10 4	133	7 8 9 10 12 13 14 15	15
ED729	FAVN01	IIa	267	11 8 9 26 21 20 10 4	133	7 8 14 15	117
STEC	SRR5885988	IIa	276	7 11 8 9 26 21 20 10 4	11	7 8 9 10 11 12 13 14 14 15	95
STEC	SRR5886027	IIa	276	7 11 8 9 26 21 20 10 4	11	7 8 9 10 11 12 13 14 14 15	95
STEC	SRR5886075	IIa	276	7 11 8 9 26 21 20 10 4	11	7 8 9 10 11 12 13 14 14 15	95
STEC	SRR5886076	IIa	276	7 11 8 9 26 21 20 10 4	11	7 8 9 10 11 12 13 14 14 15	95
143517	SRR5029826	IIa	278	7 11 8 9 26 21 20 10 4	11	7 8 9 10 15	99
179808	SRR3578655	IIa	279	11 8 9 26 21 20 10 4	133	7 8 9 10 11 12 13 14 15	4
633510	SRR8172596	IIa	279	11 8 9 26 21 20 10 4	133	7 8 9 10 11 12 13 14 15	4
591881	SRR7826934	IIa	281	7 11 8 9 26 20 10 4	113	8 9 10 11 12 13 14 15	23
598107	SRR7839339	IIa	282	7 11 8 9 26 21 20 10 4	11	7 7 8 9 10 11 12 13 14 15	118
593555	SRR7850034	IIa	282	7 11 8 9 26 21 20 10 4	11	7 7 8 9 10 11 12 13 14 15	118
652117	SRR8307280	IIa	282	7 11 8 9 26 21 20 10 4	11	7 7 8 9 10 11 12 13 14 15	118
812223	SRR10228509	IIa	282	7 11 8 9 26 21 20 10 4	11	7 7 8 9 10 11 12 13 14 15	118
812321	SRR10228506	IIa	282	7 11 8 9 26 21 20 10 4	11	7 7 8 9 10 11 12 13 14 15	118
812320	SRR10231897	IIa	282	7 11 8 9 26 21 20 10 4	11	7 7 8 9 10 11 12 13 14 15	118
830278	SRR10380816	IIa	282	7 11 8 9 26 21 20 10 4	11	7 7 8 9 10 11 12 13 14 15	118
857225	SRR10748687	IIa	282	7 11 8 9 26 21 20 10 4	11	7 7 8 9 10 11 12 13 14 15	118
596234	SRR7850000	IIa	283	7 11 8 9 21 20 10 4	90	7 9 10 11 12 13 14 15	92
591137	SRR7873475	IIa	283	7 11 8 9 21 20 10 4	90	7 9 10 11 12 13 14 15	92
608582	SRR7895968	IIa	285	7 11 21 20 10 4	125	7 8 9 10 11 12 13 14 15	4
782056	SRR9942559	IIa	287	7 11 8 9 26 10 4	112	7 8 9 10 11 12 13 14	133
800717	SRR10088459	IIa	289	7 11 8 9 20 10 4	110	7 8 9 10 11 12 13	101
810129	SRR10212139	IIa	289	7 11 8 9 20 10 4	110	7 8 9 10 11 12 13	101
808062	SRR10228503	IIa	289	7 11 8 9 20 10 4	110	7 8 9 10 11 12 13	101
806274	SRR10228137	IIa	289	7 11 8 9 20 10 4	110	7 8 9 10 11 12 13	101
824498	SRR10314876	IIa	290	7 11 8 10 4	116	7 8 11 12 13 14 15	115
843984	SRR10527340	IIa	291	7 11 8 9 26 21 20 10 4	11	7 8 9 10 11 12 13 14	133
810206	SRR10212171	IIb	4	7 8 9 26 21 20 10 4	9	7 8 9 10 11 12 13 14 15	4
844869	SRR10553788	IIb	4	7 8 9 26 21 20 10 4	9	7 8 9 10 11 12 13 14 15	4
10060	BENC01	IIb	4	7 8 9 26 21 20 10 4	9	7 8 9 10 11 12 13 14 15	4
10062	BEND01	IIb	4	7 8 9 26 21 20 10 4	9	7 8 9 10 11 12 13 14 15	4
10097	BENE01	IIb	4	7 8 9 26 21 20 10 4	9	7 8 9 10 11 12 13 14 15	4
10098	BENF01	IIb	4	7 8 9 26 21 20 10 4	9	7 8 9 10 11 12 13 14 15	4
10099	BENG01	IIb	4	7 8 9 26 21 20 10 4	9	7 8 9 10 11 12 13 14 15	4
10138	BENI01	IIb	4	7 8 9 26 21 20 10 4	9	7 8 9 10 11 12 13 14 15	4
10169	BENL01	IIb	4	7 8 9 26 21 20 10 4	9	7 8 9 10 11 12 13 14 15	4
10174	BENM01	IIb	4	7 8 9 26 21 20 10 4	9	7 8 9 10 11 12 13 14 15	4
FSIS1500632	SRR2125881	IIb	4	7 8 9 26 21 20 10 4	9	7 8 9 10 11 12 13 14 15	4
FSIS1500641	SRR2125877	IIb	4	7 8 9 26 21 20 10 4	9	7 8 9 10 11 12 13 14 15	4
FSIS1500903	SRR2125823	IIb	4	7 8 9 26 21 20 10 4	9	7 8 9 10 11 12 13 14 15	4
FSIS1500972	SRR2125822	IIb	4	7 8 9 26 21 20 10 4	9	7 8 9 10 11 12 13 14 15	4
FSIS1500737	SRR2125691	IIb	4	7 8 9 26 21 20 10 4	9	7 8 9 10 11 12 13 14 15	4
FSIS1400371	SRR1693303	IIb	4	7 8 9 26 21 20 10 4	9	7 8 9 10 11 12 13 14 15	4
FSIS1504399	SRR2920455	IIb	4	7 8 9 26 21 20 10 4	9	7 8 9 10 11 12 13 14 15	4
10184	BENO01	IIb	4	7 8 9 26 21 20 10 4	9	7 8 9 10 11 12 13 14 15	4
FSIS1501947	SRR3405622	IIb	4	7 8 9 26 21 20 10 4	9	7 8 9 10 11 12 13 14 15	4
FSIS1502899	SRR3437821	IIb	4	7 8 9 26 21 20 10 4	9	7 8 9 10 11 12 13 14 15	4
FSIS1503304	SRR3440948	IIb	4	7 8 9 26 21 20 10 4	9	7 8 9 10 11 12 13 14 15	4
FSIS1503447	SRR3440529	IIb	4	7 8 9 26 21 20 10 4	9	7 8 9 10 11 12 13 14 15	4
FSIS1505191	SRR3457775	IIb	4	7 8 9 26 21 20 10 4	9	7 8 9 10 11 12 13 14 15	4
FSIS1608402	SRR5043168	IIb	4	7 8 9 26 21 20 10 4	9	7 8 9 10 11 12 13 14 15	4
FSIS1608854	SRR5091629	IIb	4	7 8 9 26 21 20 10 4	9	7 8 9 10 11 12 13 14 15	4
FSIS1710186	SRR5441623	IIb	4	7 8 9 26 21 20 10 4	9	7 8 9 10 11 12 13 14 15	4
FSIS1710561	SRR5441613	IIb	4	7 8 9 26 21 20 10 4	9	7 8 9 10 11 12 13 14 15	4
10207	BENQ01	IIb	4	7 8 9 26 21 20 10 4	9	7 8 9 10 11 12 13 14 15	4
FSIS1702102	SRR5808635	IIb	4	7 8 9 26 21 20 10 4	9	7 8 9 10 11 12 13 14 15	4
10236	BENR01	IIb	4	7 8 9 26 21 20 10 4	9	7 8 9 10 11 12 13 14 15	4
FSIS11812818	SRR7827021	IIb	4	7 8 9 26 21 20 10 4	9	7 8 9 10 11 12 13 14 15	4
FSIS21924204	SRR9017289	IIb	4	7 8 9 26 21 20 10 4	9	7 8 9 10 11 12 13 14 15	4
FSIS11922758	SRR9689860	IIb	4	7 8 9 26 21 20 10 4	9	7 8 9 10 11 12 13 14 15	4
FSIS31902501	SRR10045215	IIb	4	7 8 9 26 21 20 10 4	9	7 8 9 10 11 12 13 14 15	4
10239	BENS01	IIb	4	7 8 9 26 21 20 10 4	9	7 8 9 10 11 12 13 14 15	4
FSIS11924922	SRR10192545	IIb	4	7 8 9 26 21 20 10 4	9	7 8 9 10 11 12 13 14 15	4
10246	BENT01	IIb	4	7 8 9 26 21 20 10 4	9	7 8 9 10 11 12 13 14 15	4
10257	BENU01	IIb	4	7 8 9 26 21 20 10 4	9	7 8 9 10 11 12 13 14 15	4
TX-ACB1500789	SRR2723933	IIb	4	7 8 9 26 21 20 10 4	9	7 8 9 10 11 12 13 14 15	4
TX-ACB1500539	SRR2911016	IIb	4	7 8 9 26 21 20 10 4	9	7 8 9 10 11 12 13 14 15	4
TX-ACB1500503	SRR2911014	IIb	4	7 8 9 26 21 20 10 4	9	7 8 9 10 11 12 13 14 15	4
TX-ACB1500683	SRR2985220	IIb	4	7 8 9 26 21 20 10 4	9	7 8 9 10 11 12 13 14 15	4
TX-ACB1303371	SRR4046449	IIb	4	7 8 9 26 21 20 10 4	9	7 8 9 10 11 12 13 14 15	4
TX-ACB1303351	SRR4046446	IIb	4	7 8 9 26 21 20 10 4	9	7 8 9 10 11 12 13 14 15	4
TX-ACB1303415	SRR4237879	IIb	4	7 8 9 26 21 20 10 4	9	7 8 9 10 11 12 13 14 15	4
TX-ACB1303493	SRR4417904	IIb	4	7 8 9 26 21 20 10 4	9	7 8 9 10 11 12 13 14 15	4
TC3108	BEJF01	IIb	4	7 8 9 26 21 20 10 4	9	7 8 9 10 11 12 13 14 15	4
10334	BEOA01	IIb	4	7 8 9 26 21 20 10 4	9	7 8 9 10 11 12 13 14 15	4
10338	BEOC01	IIb	4	7 8 9 26 21 20 10 4	9	7 8 9 10 11 12 13 14 15	4
10367	BEOD01	IIb	4	7 8 9 26 21 20 10 4	9	7 8 9 10 11 12 13 14 15	4
TW18227	SRR6671865	IIb	4	7 8 9 26 21 20 10 4	9	7 8 9 10 11 12 13 14 15	4
10368	BEOE01	IIb	4	7 8 9 26 21 20 10 4	9	7 8 9 10 11 12 13 14 15	4
TW17244	SRR9952618	IIb	4	7 8 9 26 21 20 10 4	9	7 8 9 10 11 12 13 14 15	4
10369	BEOF01	IIb	4	7 8 9 26 21 20 10 4	9	7 8 9 10 11 12 13 14 15	4
TW17235	SRR9997743	IIb	4	7 8 9 26 21 20 10 4	9	7 8 9 10 11 12 13 14 15	4
TW17238	SRR10173692	IIb	4	7 8 9 26 21 20 10 4	9	7 8 9 10 11 12 13 14 15	4
TW17264	SRR10173617	IIb	4	7 8 9 26 21 20 10 4	9	7 8 9 10 11 12 13 14 15	4
TC3117	BEJG01	IIb	4	7 8 9 26 21 20 10 4	9	7 8 9 10 11 12 13 14 15	4
10379	BEOI01	IIb	4	7 8 9 26 21 20 10 4	9	7 8 9 10 11 12 13 14 15	4
10401	BEOJ01	IIb	4	7 8 9 26 21 20 10 4	9	7 8 9 10 11 12 13 14 15	4
193151_strain5	FUKZ01	IIb	4	7 8 9 26 21 20 10 4	9	7 8 9 10 11 12 13 14 15	4
3099_strain3	FULC01	IIb	4	7 8 9 26 21 20 10 4	9	7 8 9 10 11 12 13 14 15	4
10405	BEOK01	IIb	4	7 8 9 26 21 20 10 4	9	7 8 9 10 11 12 13 14 15	4
10426	BEON01	IIb	4	7 8 9 26 21 20 10 4	9	7 8 9 10 11 12 13 14 15	4
FLAG-43873	SRR7878397	IIb	4	7 8 9 26 21 20 10 4	9	7 8 9 10 11 12 13 14 15	4
MOD1-EC1917	SRR3124092	IIb	4	7 8 9 26 21 20 10 4	9	7 8 9 10 11 12 13 14 15	4
10437	BEOP01	IIb	4	7 8 9 26 21 20 10 4	9	7 8 9 10 11 12 13 14 15	4
10480	BEOU01	IIb	4	7 8 9 26 21 20 10 4	9	7 8 9 10 11 12 13 14 15	4
STEC 2110.3	LOJE01	IIb	4	7 8 9 26 21 20 10 4	9	7 8 9 10 11 12 13 14 15	4
STEC 2144	LOGU01	IIb	4	7 8 9 26 21 20 10 4	9	7 8 9 10 11 12 13 14 15	4
STEC 1236	LOGB01	IIb	4	7 8 9 26 21 20 10 4	9	7 8 9 10 11 12 13 14 15	4
10524	BEOX01	IIb	4	7 8 9 26 21 20 10 4	9	7 8 9 10 11 12 13 14 15	4
STEC 764	LOFP01	IIb	4	7 8 9 26 21 20 10 4	9	7 8 9 10 11 12 13 14 15	4
10574	BEPB01	IIb	4	7 8 9 26 21 20 10 4	9	7 8 9 10 11 12 13 14 15	4
10591	BEPC01	IIb	4	7 8 9 26 21 20 10 4	9	7 8 9 10 11 12 13 14 15	4
10808	BEPG01	IIb	4	7 8 9 26 21 20 10 4	9	7 8 9 10 11 12 13 14 15	4
10811	BEPH01	IIb	4	7 8 9 26 21 20 10 4	9	7 8 9 10 11 12 13 14 15	4
10865	BEPJ01	IIb	4	7 8 9 26 21 20 10 4	9	7 8 9 10 11 12 13 14 15	4
10872	BEPK01	IIb	4	7 8 9 26 21 20 10 4	9	7 8 9 10 11 12 13 14 15	4
10873	BEPL01	IIb	4	7 8 9 26 21 20 10 4	9	7 8 9 10 11 12 13 14 15	4
MOD1-EC1916	SRR5185400	IIb	4	7 8 9 26 21 20 10 4	9	7 8 9 10 11 12 13 14 15	4
MOD1-EC2814	SRR5330864	IIb	4	7 8 9 26 21 20 10 4	9	7 8 9 10 11 12 13 14 15	4
MOD1-EC1750	SRR5330849	IIb	4	7 8 9 26 21 20 10 4	9	7 8 9 10 11 12 13 14 15	4
10924	BEPO01	IIb	4	7 8 9 26 21 20 10 4	9	7 8 9 10 11 12 13 14 15	4
10938	BEPP01	IIb	4	7 8 9 26 21 20 10 4	9	7 8 9 10 11 12 13 14 15	4
PV44	BEPR01	IIb	4	7 8 9 26 21 20 10 4	9	7 8 9 10 11 12 13 14 15	4
CFSAN066388	SRR6764068	IIb	4	7 8 9 26 21 20 10 4	9	7 8 9 10 11 12 13 14 15	4
PV243	BEPT01	IIb	4	7 8 9 26 21 20 10 4	9	7 8 9 10 11 12 13 14 15	4
CFSAN086032	SRR7947218	IIb	4	7 8 9 26 21 20 10 4	9	7 8 9 10 11 12 13 14 15	4
CFSAN086033	SRR7947200	IIb	4	7 8 9 26 21 20 10 4	9	7 8 9 10 11 12 13 14 15	4
PV428	BEPX01	IIb	4	7 8 9 26 21 20 10 4	9	7 8 9 10 11 12 13 14 15	4
PV484	BEPY01	IIb	4	7 8 9 26 21 20 10 4	9	7 8 9 10 11 12 13 14 15	4
CFSAN095404	SRR9588896	IIb	4	7 8 9 26 21 20 10 4	9	7 8 9 10 11 12 13 14 15	4
CFSAN095585	SRR9652137	IIb	4	7 8 9 26 21 20 10 4	9	7 8 9 10 11 12 13 14 15	4
CFSAN095600	SRR9652115	IIb	4	7 8 9 26 21 20 10 4	9	7 8 9 10 11 12 13 14 15	4
CFSAN095584	SRR9651944	IIb	4	7 8 9 26 21 20 10 4	9	7 8 9 10 11 12 13 14 15	4
PV821	BEQF01	IIb	4	7 8 9 26 21 20 10 4	9	7 8 9 10 11 12 13 14 15	4
PV888	BEQH01	IIb	4	7 8 9 26 21 20 10 4	9	7 8 9 10 11 12 13 14 15	4
PV942	BEQI01	IIb	4	7 8 9 26 21 20 10 4	9	7 8 9 10 11 12 13 14 15	4
PV0041	BEQL01	IIb	4	7 8 9 26 21 20 10 4	9	7 8 9 10 11 12 13 14 15	4
PV0042	BEQM01	IIb	4	7 8 9 26 21 20 10 4	9	7 8 9 10 11 12 13 14 15	4
PV00199	BEQQ01	IIb	4	7 8 9 26 21 20 10 4	9	7 8 9 10 11 12 13 14 15	4
PV0174	BEQR01	IIb	4	7 8 9 26 21 20 10 4	9	7 8 9 10 11 12 13 14 15	4
PV01169	BEQV01	IIb	4	7 8 9 26 21 20 10 4	9	7 8 9 10 11 12 13 14 15	4
PV01203	BEQX01	IIb	4	7 8 9 26 21 20 10 4	9	7 8 9 10 11 12 13 14 15	4
PV01207	BEQY01	IIb	4	7 8 9 26 21 20 10 4	9	7 8 9 10 11 12 13 14 15	4
PV02100	BERB01	IIb	4	7 8 9 26 21 20 10 4	9	7 8 9 10 11 12 13 14 15	4
PV02120	BERD01	IIb	4	7 8 9 26 21 20 10 4	9	7 8 9 10 11 12 13 14 15	4
PV02136	BERE01	IIb	4	7 8 9 26 21 20 10 4	9	7 8 9 10 11 12 13 14 15	4
PV033	BERF01	IIb	4	7 8 9 26 21 20 10 4	9	7 8 9 10 11 12 13 14 15	4
PV0382	BERG01	IIb	4	7 8 9 26 21 20 10 4	9	7 8 9 10 11 12 13 14 15	4
PV06134	BERL01	IIb	4	7 8 9 26 21 20 10 4	9	7 8 9 10 11 12 13 14 15	4
PV0817	BERN01	IIb	4	7 8 9 26 21 20 10 4	9	7 8 9 10 11 12 13 14 15	4
PV0838	BERQ01	IIb	4	7 8 9 26 21 20 10 4	9	7 8 9 10 11 12 13 14 15	4
PV0954	BERR01	IIb	4	7 8 9 26 21 20 10 4	9	7 8 9 10 11 12 13 14 15	4
PV10116	BERV01	IIb	4	7 8 9 26 21 20 10 4	9	7 8 9 10 11 12 13 14 15	4
PV1125	BERZ01	IIb	4	7 8 9 26 21 20 10 4	9	7 8 9 10 11 12 13 14 15	4
PV1176	BESA01	IIb	4	7 8 9 26 21 20 10 4	9	7 8 9 10 11 12 13 14 15	4
PV1196	BESC01	IIb	4	7 8 9 26 21 20 10 4	9	7 8 9 10 11 12 13 14 15	4
PV1191	BESE01	IIb	4	7 8 9 26 21 20 10 4	9	7 8 9 10 11 12 13 14 15	4
TC3630	BEJQ01	IIb	4	7 8 9 26 21 20 10 4	9	7 8 9 10 11 12 13 14 15	4
TC3656	BEJR01	IIb	4	7 8 9 26 21 20 10 4	9	7 8 9 10 11 12 13 14 15	4
FWSEC0024	RRCY01	IIb	4	7 8 9 26 21 20 10 4	9	7 8 9 10 11 12 13 14 15	4
FWSEC0023	RRCX01	IIb	4	7 8 9 26 21 20 10 4	9	7 8 9 10 11 12 13 14 15	4
1219	BETF01	IIb	4	7 8 9 26 21 20 10 4	9	7 8 9 10 11 12 13 14 15	4
FWSEC0075	RREU01	IIb	4	7 8 9 26 21 20 10 4	9	7 8 9 10 11 12 13 14 15	4
1291	BETG01	IIb	4	7 8 9 26 21 20 10 4	9	7 8 9 10 11 12 13 14 15	4
FWSEC0100	RRFR01	IIb	4	7 8 9 26 21 20 10 4	9	7 8 9 10 11 12 13 14 15	4
1388	BETH01	IIb	4	7 8 9 26 21 20 10 4	9	7 8 9 10 11 12 13 14 15	4
1447	BETI01	IIb	4	7 8 9 26 21 20 10 4	9	7 8 9 10 11 12 13 14 15	4
FWSEC0104	RRFV01	IIb	4	7 8 9 26 21 20 10 4	9	7 8 9 10 11 12 13 14 15	4
ED1021	ERR2019971	IIb	4	7 8 9 26 21 20 10 4	9	7 8 9 10 11 12 13 14 15	4
ED1020	ERR2019970	IIb	4	7 8 9 26 21 20 10 4	9	7 8 9 10 11 12 13 14 15	4
FWSEC0142	RRHH01	IIb	4	7 8 9 26 21 20 10 4	9	7 8 9 10 11 12 13 14 15	4
1603	BETO01	IIb	4	7 8 9 26 21 20 10 4	9	7 8 9 10 11 12 13 14 15	4
1640	BETQ01	IIb	4	7 8 9 26 21 20 10 4	9	7 8 9 10 11 12 13 14 15	4
1720	BETX01	IIb	4	7 8 9 26 21 20 10 4	9	7 8 9 10 11 12 13 14 15	4
TC6168	BEJV01	IIb	4	7 8 9 26 21 20 10 4	9	7 8 9 10 11 12 13 14 15	4
1794	BEUA01	IIb	4	7 8 9 26 21 20 10 4	9	7 8 9 10 11 12 13 14 15	4
FWSEC0379	RRND01	IIb	4	7 8 9 26 21 20 10 4	9	7 8 9 10 11 12 13 14 15	4
1798	BEUB01	IIb	4	7 8 9 26 21 20 10 4	9	7 8 9 10 11 12 13 14 15	4
1822	BEUC01	IIb	4	7 8 9 26 21 20 10 4	9	7 8 9 10 11 12 13 14 15	4
FWSEC0419	RROO01	IIb	4	7 8 9 26 21 20 10 4	9	7 8 9 10 11 12 13 14 15	4
2054	BEUH01	IIb	4	7 8 9 26 21 20 10 4	9	7 8 9 10 11 12 13 14 15	4
FWSEC0428	RROX01	IIb	4	7 8 9 26 21 20 10 4	9	7 8 9 10 11 12 13 14 15	4
TC6169	BEJW01	IIb	4	7 8 9 26 21 20 10 4	9	7 8 9 10 11 12 13 14 15	4
FWSEC0534	RRSA01	IIb	4	7 8 9 26 21 20 10 4	9	7 8 9 10 11 12 13 14 15	4
2204	BEUN01	IIb	4	7 8 9 26 21 20 10 4	9	7 8 9 10 11 12 13 14 15	4
FWSEC0554	RRSN01	IIb	4	7 8 9 26 21 20 10 4	9	7 8 9 10 11 12 13 14 15	4
2342	BEUT01	IIb	4	7 8 9 26 21 20 10 4	9	7 8 9 10 11 12 13 14 15	4
2591	BEUW01	IIb	4	7 8 9 26 21 20 10 4	9	7 8 9 10 11 12 13 14 15	4
2592	BEUX01	IIb	4	7 8 9 26 21 20 10 4	9	7 8 9 10 11 12 13 14 15	4
2597	BEUZ01	IIb	4	7 8 9 26 21 20 10 4	9	7 8 9 10 11 12 13 14 15	4
2598	BEVA01	IIb	4	7 8 9 26 21 20 10 4	9	7 8 9 10 11 12 13 14 15	4
2840	BEVE01	IIb	4	7 8 9 26 21 20 10 4	9	7 8 9 10 11 12 13 14 15	4
2932	BEVG01	IIb	4	7 8 9 26 21 20 10 4	9	7 8 9 10 11 12 13 14 15	4
2944	BEVI01	IIb	4	7 8 9 26 21 20 10 4	9	7 8 9 10 11 12 13 14 15	4
2966	BEVJ01	IIb	4	7 8 9 26 21 20 10 4	9	7 8 9 10 11 12 13 14 15	4
3186	BEVM01	IIb	4	7 8 9 26 21 20 10 4	9	7 8 9 10 11 12 13 14 15	4
3244	BEVO01	IIb	4	7 8 9 26 21 20 10 4	9	7 8 9 10 11 12 13 14 15	4
3260	BEVP01	IIb	4	7 8 9 26 21 20 10 4	9	7 8 9 10 11 12 13 14 15	4
02/113	BEJZ01	IIb	4	7 8 9 26 21 20 10 4	9	7 8 9 10 11 12 13 14 15	4
3277	BEVQ01	IIb	4	7 8 9 26 21 20 10 4	9	7 8 9 10 11 12 13 14 15	4
18-150	BEVS01	IIb	4	7 8 9 26 21 20 10 4	9	7 8 9 10 11 12 13 14 15	4
21-85-13	BEVX01	IIb	4	7 8 9 26 21 20 10 4	9	7 8 9 10 11 12 13 14 15	4
EC15802	BEJC01	IIb	4	7 8 9 26 21 20 10 4	9	7 8 9 10 11 12 13 14 15	4
FWSEC0559	SRR7612220	IIb	4	7 8 9 26 21 20 10 4	9	7 8 9 10 11 12 13 14 15	4
99E46	BELE01	IIb	4	7 8 9 26 21 20 10 4	9	7 8 9 10 11 12 13 14 15	4
04E002	BELS01	IIb	4	7 8 9 26 21 20 10 4	9	7 8 9 10 11 12 13 14 15	4
07E043	BEMB01	IIb	4	7 8 9 26 21 20 10 4	9	7 8 9 10 11 12 13 14 15	4
10010	BEMT01	IIb	4	7 8 9 26 21 20 10 4	9	7 8 9 10 11 12 13 14 15	4
10150	BENJ01	IIb	4	7 8 9 26 21 20 10 4	9	7 8 9 10 11 12 13 14 15	4
10153	BENK01	IIb	4	7 8 9 26 21 20 10 4	9	7 8 9 10 11 12 13 14 15	4
10419	BEOL01	IIb	4	7 8 9 26 21 20 10 4	9	7 8 9 10 11 12 13 14 15	4
10421	BEOM01	IIb	4	7 8 9 26 21 20 10 4	9	7 8 9 10 11 12 13 14 15	4
PV230	BEPS01	IIb	4	7 8 9 26 21 20 10 4	9	7 8 9 10 11 12 13 14 15	4
PV662	BEQB01	IIb	4	7 8 9 26 21 20 10 4	9	7 8 9 10 11 12 13 14 15	4
PV01131	BEQU01	IIb	4	7 8 9 26 21 20 10 4	9	7 8 9 10 11 12 13 14 15	4
PV0664	BERK01	IIb	4	7 8 9 26 21 20 10 4	9	7 8 9 10 11 12 13 14 15	4
1771	BETZ01	IIb	4	7 8 9 26 21 20 10 4	9	7 8 9 10 11 12 13 14 15	4
2694	BEVB01	IIb	4	7 8 9 26 21 20 10 4	9	7 8 9 10 11 12 13 14 15	4
SSI-AC298	ERR2044083	IIb	4	7 8 9 26 21 20 10 4	9	7 8 9 10 11 12 13 14 15	4
SSI-AC289	ERR2044074	IIb	4	7 8 9 26 21 20 10 4	9	7 8 9 10 11 12 13 14 15	4
ED392	FAVZ01	IIb	4	7 8 9 26 21 20 10 4	9	7 8 9 10 11 12 13 14 15	4
EH182	BEKI01	IIb	4	7 8 9 26 21 20 10 4	9	7 8 9 10 11 12 13 14 15	4
AUSMDU00014343	SRR8625636	IIb	4	7 8 9 26 21 20 10 4	9	7 8 9 10 11 12 13 14 15	4
CFSAN046724	SRR3931242	IIb	4	7 8 9 26 21 20 10 4	9	7 8 9 10 11 12 13 14 15	4
FHI46	CCPZ01	IIb	4	7 8 9 26 21 20 10 4	9	7 8 9 10 11 12 13 14 15	4
FHI60	CCRB01	IIb	4	7 8 9 26 21 20 10 4	9	7 8 9 10 11 12 13 14 15	4
FHI50	CCQD01	IIb	4	7 8 9 26 21 20 10 4	9	7 8 9 10 11 12 13 14 15	4
PSU-0053	SRR5470830	IIb	4	7 8 9 26 21 20 10 4	9	7 8 9 10 11 12 13 14 15	4
FHI47	CCQA01	IIb	4	7 8 9 26 21 20 10 4	9	7 8 9 10 11 12 13 14 15	4
PSU-0632	SRR7066513	IIb	4	7 8 9 26 21 20 10 4	9	7 8 9 10 11 12 13 14 15	4
PSU-0810	SRR7613668	IIb	4	7 8 9 26 21 20 10 4	9	7 8 9 10 11 12 13 14 15	4
PSU-1115	SRR8643762	IIb	4	7 8 9 26 21 20 10 4	9	7 8 9 10 11 12 13 14 15	4
PSU-1113	SRR8643761	IIb	4	7 8 9 26 21 20 10 4	9	7 8 9 10 11 12 13 14 15	4
PSU-1117	SRR8643754	IIb	4	7 8 9 26 21 20 10 4	9	7 8 9 10 11 12 13 14 15	4
PSU-1114	SRR8643747	IIb	4	7 8 9 26 21 20 10 4	9	7 8 9 10 11 12 13 14 15	4
FHI77	CCQS01	IIb	4	7 8 9 26 21 20 10 4	9	7 8 9 10 11 12 13 14 15	4
SSI_AB658	ERR1744014	IIb	4	7 8 9 26 21 20 10 4	9	7 8 9 10 11 12 13 14 15	4
E0497	BEKZ01	IIb	4	7 8 9 26 21 20 10 4	9	7 8 9 10 11 12 13 14 15	4
STEC	SRR5885991	IIb	4	7 8 9 26 21 20 10 4	9	7 8 9 10 11 12 13 14 15	4
STEC	SRR5886004	IIb	4	7 8 9 26 21 20 10 4	9	7 8 9 10 11 12 13 14 15	4
98E4	BELC01	IIb	4	7 8 9 26 21 20 10 4	9	7 8 9 10 11 12 13 14 15	4
STEC	SRR5886051	IIb	4	7 8 9 26 21 20 10 4	9	7 8 9 10 11 12 13 14 15	4
STEC	SRR5886056	IIb	4	7 8 9 26 21 20 10 4	9	7 8 9 10 11 12 13 14 15	4
STEC	SRR5886106	IIb	4	7 8 9 26 21 20 10 4	9	7 8 9 10 11 12 13 14 15	4
STEC	SRR5886107	IIb	4	7 8 9 26 21 20 10 4	9	7 8 9 10 11 12 13 14 15	4
STEC	SRR5886109	IIb	4	7 8 9 26 21 20 10 4	9	7 8 9 10 11 12 13 14 15	4
STEC	SRR5886123	IIb	4	7 8 9 26 21 20 10 4	9	7 8 9 10 11 12 13 14 15	4
00E021	BELH01	IIb	4	7 8 9 26 21 20 10 4	9	7 8 9 10 11 12 13 14 15	4
NIID111609	DRR073038	IIb	4	7 8 9 26 21 20 10 4	9	7 8 9 10 11 12 13 14 15	4
NIID072720	DRR073025	IIb	4	7 8 9 26 21 20 10 4	9	7 8 9 10 11 12 13 14 15	4
00E107	BELJ01	IIb	4	7 8 9 26 21 20 10 4	9	7 8 9 10 11 12 13 14 15	4
00E110	BELK01	IIb	4	7 8 9 26 21 20 10 4	9	7 8 9 10 11 12 13 14 15	4
E93	DRR159293	IIb	4	7 8 9 26 21 20 10 4	9	7 8 9 10 11 12 13 14 15	4
E79	DRR159287	IIb	4	7 8 9 26 21 20 10 4	9	7 8 9 10 11 12 13 14 15	4
E77	DRR159285	IIb	4	7 8 9 26 21 20 10 4	9	7 8 9 10 11 12 13 14 15	4
E72	DRR159280	IIb	4	7 8 9 26 21 20 10 4	9	7 8 9 10 11 12 13 14 15	4
E70	DRR159278	IIb	4	7 8 9 26 21 20 10 4	9	7 8 9 10 11 12 13 14 15	4
02E022	BELM01	IIb	4	7 8 9 26 21 20 10 4	9	7 8 9 10 11 12 13 14 15	4
02E052	BELO01	IIb	4	7 8 9 26 21 20 10 4	9	7 8 9 10 11 12 13 14 15	4
02E060	BELP01	IIb	4	7 8 9 26 21 20 10 4	9	7 8 9 10 11 12 13 14 15	4
EC12-0246	SRR3110022	IIb	4	7 8 9 26 21 20 10 4	9	7 8 9 10 11 12 13 14 15	4
03E003	BELQ01	IIb	4	7 8 9 26 21 20 10 4	9	7 8 9 10 11 12 13 14 15	4
04E091	BELT01	IIb	4	7 8 9 26 21 20 10 4	9	7 8 9 10 11 12 13 14 15	4
05E035	BELV01	IIb	4	7 8 9 26 21 20 10 4	9	7 8 9 10 11 12 13 14 15	4
06E003	BELW01	IIb	4	7 8 9 26 21 20 10 4	9	7 8 9 10 11 12 13 14 15	4
06E028	BELX01	IIb	4	7 8 9 26 21 20 10 4	9	7 8 9 10 11 12 13 14 15	4
06E048	BELY01	IIb	4	7 8 9 26 21 20 10 4	9	7 8 9 10 11 12 13 14 15	4
Shiga toxin-producing	SRR10947165	IIb	4	7 8 9 26 21 20 10 4	9	7 8 9 10 11 12 13 14 15	4
EC1395	SRR9719356	IIb	4	7 8 9 26 21 20 10 4	9	7 8 9 10 11 12 13 14 15	4
06E065	BELZ01	IIb	4	7 8 9 26 21 20 10 4	9	7 8 9 10 11 12 13 14 15	4
06E070	BEMA01	IIb	4	7 8 9 26 21 20 10 4	9	7 8 9 10 11 12 13 14 15	4
07E069	BEMD01	IIb	4	7 8 9 26 21 20 10 4	9	7 8 9 10 11 12 13 14 15	4
08E004	BEME01	IIb	4	7 8 9 26 21 20 10 4	9	7 8 9 10 11 12 13 14 15	4
EC15674	BEIZ01	IIb	4	7 8 9 26 21 20 10 4	9	7 8 9 10 11 12 13 14 15	4
536078	SRR7215938	IIb	4	7 8 9 26 21 20 10 4	9	7 8 9 10 11 12 13 14 15	4
08E127	BEMJ01	IIb	4	7 8 9 26 21 20 10 4	9	7 8 9 10 11 12 13 14 15	4
09E030	BEMK01	IIb	4	7 8 9 26 21 20 10 4	9	7 8 9 10 11 12 13 14 15	4
545300	SRR7251434	IIb	4	7 8 9 26 21 20 10 4	9	7 8 9 10 11 12 13 14 15	4
421573	SRR7256985	IIb	4	7 8 9 26 21 20 10 4	9	7 8 9 10 11 12 13 14 15	4
09E107	BEMM01	IIb	4	7 8 9 26 21 20 10 4	9	7 8 9 10 11 12 13 14 15	4
364158	SRR7277791	IIb	4	7 8 9 26 21 20 10 4	9	7 8 9 10 11 12 13 14 15	4
09E131	BEMN01	IIb	4	7 8 9 26 21 20 10 4	9	7 8 9 10 11 12 13 14 15	4
333043	SRR7283813	IIb	4	7 8 9 26 21 20 10 4	9	7 8 9 10 11 12 13 14 15	4
10E005	BEMO01	IIb	4	7 8 9 26 21 20 10 4	9	7 8 9 10 11 12 13 14 15	4
11E033	BEMP01	IIb	4	7 8 9 26 21 20 10 4	9	7 8 9 10 11 12 13 14 15	4
EC15718	BEJA01	IIb	4	7 8 9 26 21 20 10 4	9	7 8 9 10 11 12 13 14 15	4
11E044	BEMQ01	IIb	4	7 8 9 26 21 20 10 4	9	7 8 9 10 11 12 13 14 15	4
11E059	BEMR01	IIb	4	7 8 9 26 21 20 10 4	9	7 8 9 10 11 12 13 14 15	4
10014	BEMV01	IIb	4	7 8 9 26 21 20 10 4	9	7 8 9 10 11 12 13 14 15	4
10019	BEMW01	IIb	4	7 8 9 26 21 20 10 4	9	7 8 9 10 11 12 13 14 15	4
10020	BEMX01	IIb	4	7 8 9 26 21 20 10 4	9	7 8 9 10 11 12 13 14 15	4
566168	SRR7501110	IIb	4	7 8 9 26 21 20 10 4	9	7 8 9 10 11 12 13 14 15	4
10034	BEMY01	IIb	4	7 8 9 26 21 20 10 4	9	7 8 9 10 11 12 13 14 15	4
10036	BEMZ01	IIb	4	7 8 9 26 21 20 10 4	9	7 8 9 10 11 12 13 14 15	4
10057	BENB01	IIb	4	7 8 9 26 21 20 10 4	9	7 8 9 10 11 12 13 14 15	4
2009C-3996	JHGV01	IIb	4	7 8 9 26 21 20 10 4	9	7 8 9 10 11 12 13 14 15	4
2009C-4760	JHGK01	IIb	4	7 8 9 26 21 20 10 4	9	7 8 9 10 11 12 13 14 15	4
2010C-3051	JHGA01	IIb	4	7 8 9 26 21 20 10 4	9	7 8 9 10 11 12 13 14 15	4
2010C-3472	JHFX01	IIb	4	7 8 9 26 21 20 10 4	9	7 8 9 10 11 12 13 14 15	4
2010C-3902	JHFH01	IIb	4	7 8 9 26 21 20 10 4	9	7 8 9 10 11 12 13 14 15	4
2010C-4244	JHFD01	IIb	4	7 8 9 26 21 20 10 4	9	7 8 9 10 11 12 13 14 15	4
2010C-4347	JHFB01	IIb	4	7 8 9 26 21 20 10 4	9	7 8 9 10 11 12 13 14 15	4
2010C-4430	JHND01	IIb	4	7 8 9 26 21 20 10 4	9	7 8 9 10 11 12 13 14 15	4
2010C-4788	JHMS01	IIb	4	7 8 9 26 21 20 10 4	9	7 8 9 10 11 12 13 14 15	4
2010C-4819	JHMP01	IIb	4	7 8 9 26 21 20 10 4	9	7 8 9 10 11 12 13 14 15	4
2010C-5028	JHMI01	IIb	4	7 8 9 26 21 20 10 4	9	7 8 9 10 11 12 13 14 15	4
2011C-3270	JHLY01	IIb	4	7 8 9 26 21 20 10 4	9	7 8 9 10 11 12 13 14 15	4
2011C-3274	JAST01	IIb	4	7 8 9 26 21 20 10 4	9	7 8 9 10 11 12 13 14 15	4
2011C-3282	JHLX01	IIb	4	7 8 9 26 21 20 10 4	9	7 8 9 10 11 12 13 14 15	4
2011C-3387	JHLV01	IIb	4	7 8 9 26 21 20 10 4	9	7 8 9 10 11 12 13 14 15	4
CFSAN001629	AMXO01	IIb	4	7 8 9 26 21 20 10 4	9	7 8 9 10 11 12 13 14 15	4
93322	SRR3241839	IIb	4	7 8 9 26 21 20 10 4	9	7 8 9 10 11 12 13 14 15	4
93304	SRR3240981	IIb	4	7 8 9 26 21 20 10 4	9	7 8 9 10 11 12 13 14 15	4
168308	SRR3578157	IIb	4	7 8 9 26 21 20 10 4	9	7 8 9 10 11 12 13 14 15	4
150965	SRR4897173	IIb	4	7 8 9 26 21 20 10 4	9	7 8 9 10 11 12 13 14 15	4
604947	SRR7866264	IIb	4	7 8 9 26 21 20 10 4	9	7 8 9 10 11 12 13 14 15	4
738629	SRR9050430	IIb	4	7 8 9 26 21 20 10 4	9	7 8 9 10 11 12 13 14 15	4
751294	SRR9178571	IIb	4	7 8 9 26 21 20 10 4	9	7 8 9 10 11 12 13 14 15	4
765656	SRR9613630	IIb	4	7 8 9 26 21 20 10 4	9	7 8 9 10 11 12 13 14 15	4
802844	SRR10120182	IIb	4	7 8 9 26 21 20 10 4	9	7 8 9 10 11 12 13 14 15	4
810208	SRR10212202	IIb	4	7 8 9 26 21 20 10 4	9	7 8 9 10 11 12 13 14 15	4
810192	SRR10219462	IIb	4	7 8 9 26 21 20 10 4	9	7 8 9 10 11 12 13 14 15	4
741049	SRR9083702	IIb	4	7 8 9 26 21 20 10 4	9	7 8 9 10 11 12 13 14 15	4
888105	SRR11215223	IIb	4	7 8 9 26 21 20 10 4	9	7 8 9 10 11 12 13 14 15	4
942777	SRR11729210	IIb	4	7 8 9 26 21 20 10 4	9	7 8 9 10 11 12 13 14 15	4
FSIS1605734	SRR3185912	IIb	5	7 8 9 26 21 20 10 4	9	7 8 9 10 11 12 14 15	31
CFSAN098655	SRR10140639	IIb	5	7 8 9 26 21 20 10 4	9	7 8 9 10 11 12 14 15	31
CFSAN098654	SRR10140636	IIb	5	7 8 9 26 21 20 10 4	9	7 8 9 10 11 12 14 15	31
CFSAN099888	SRR10189591	IIb	5	7 8 9 26 21 20 10 4	9	7 8 9 10 11 12 14 15	31
CFSAN099887	SRR10189590	IIb	5	7 8 9 26 21 20 10 4	9	7 8 9 10 11 12 14 15	31
08E101	BEMI01	IIb	5	7 8 9 26 21 20 10 4	9	7 8 9 10 11 12 14 15	31
498915	SRR7256947	IIb	5	7 8 9 26 21 20 10 4	9	7 8 9 10 11 12 14 15	31
1715	BETW01	IIb	10	7 8 9 10 4	4	7 8 9 10 11 12 13 14 15	4
AUSMDU00005247	SRR8592109	IIb	12	7 9 26 21 20 10 4	14	7 8 9 10 11 12 13 14 15	4
STEC	SRR5885983	IIb	12	7 9 26 21 20 10 4	14	7 8 9 10 11 12 13 14 15	4
STEC	SRR5885986	IIb	12	7 9 26 21 20 10 4	14	7 8 9 10 11 12 13 14 15	4
STEC	SRR5885993	IIb	12	7 9 26 21 20 10 4	14	7 8 9 10 11 12 13 14 15	4
STEC	SRR5885998	IIb	12	7 9 26 21 20 10 4	14	7 8 9 10 11 12 13 14 15	4
STEC	SRR5886002	IIb	12	7 9 26 21 20 10 4	14	7 8 9 10 11 12 13 14 15	4
STEC	SRR5886003	IIb	12	7 9 26 21 20 10 4	14	7 8 9 10 11 12 13 14 15	4
STEC	SRR5886024	IIb	12	7 9 26 21 20 10 4	14	7 8 9 10 11 12 13 14 15	4
STEC	SRR5886029	IIb	12	7 9 26 21 20 10 4	14	7 8 9 10 11 12 13 14 15	4
STEC	SRR5886044	IIb	12	7 9 26 21 20 10 4	14	7 8 9 10 11 12 13 14 15	4
STEC	SRR5886046	IIb	12	7 9 26 21 20 10 4	14	7 8 9 10 11 12 13 14 15	4
STEC	SRR5886068	IIb	12	7 9 26 21 20 10 4	14	7 8 9 10 11 12 13 14 15	4
STEC	SRR5886072	IIb	12	7 9 26 21 20 10 4	14	7 8 9 10 11 12 13 14 15	4
STEC	SRR5886082	IIb	12	7 9 26 21 20 10 4	14	7 8 9 10 11 12 13 14 15	4
STEC	SRR5886084	IIb	12	7 9 26 21 20 10 4	14	7 8 9 10 11 12 13 14 15	4
STEC	SRR5886089	IIb	12	7 9 26 21 20 10 4	14	7 8 9 10 11 12 13 14 15	4
STEC	SRR5886097	IIb	12	7 9 26 21 20 10 4	14	7 8 9 10 11 12 13 14 15	4
STEC	SRR5886105	IIb	12	7 9 26 21 20 10 4	14	7 8 9 10 11 12 13 14 15	4
STEC	SRR5886108	IIb	12	7 9 26 21 20 10 4	14	7 8 9 10 11 12 13 14 15	4
STEC	SRR5886111	IIb	12	7 9 26 21 20 10 4	14	7 8 9 10 11 12 13 14 15	4
STEC	SRR5886118	IIb	12	7 9 26 21 20 10 4	14	7 8 9 10 11 12 13 14 15	4
STEC	SRR5886125	IIb	12	7 9 26 21 20 10 4	14	7 8 9 10 11 12 13 14 15	4
STEC	SRR5886126	IIb	12	7 9 26 21 20 10 4	14	7 8 9 10 11 12 13 14 15	4
STEC	SRR5886127	IIb	12	7 9 26 21 20 10 4	14	7 8 9 10 11 12 13 14 15	4
STEC	SRR5886136	IIb	12	7 9 26 21 20 10 4	14	7 8 9 10 11 12 13 14 15	4
PV0010	BEQJ01	IIb	12	7 9 26 21 20 10 4	14	7 8 9 10 11 12 13 14 15	4
E0446	BEKW01	IIb	12	7 9 26 21 20 10 4	14	7 8 9 10 11 12 13 14 15	4
2011C-3655	JHLN01	IIb	12	7 9 26 21 20 10 4	14	7 8 9 10 11 12 13 14 15	4
08E010	BEMF01	IIb	13	8 9 26 21 20 10 4	17	7 8 9 10 11 12 13 14 15	4
2010EL-1699	JHMF01	IIb	13	8 9 26 21 20 10 4	17	7 8 9 10 11 12 13 14 15	4
16-03565	ERR3309002	IIb	23	9 26 21 20 10 4	27	7 8 9 10 11 12 13 14 15	4
NIID122147	DRR073028	IIb	23	9 26 21 20 10 4	27	7 8 9 10 11 12 13 14 15	4
NIID070765	DRR073024	IIb	23	9 26 21 20 10 4	27	7 8 9 10 11 12 13 14 15	4
136532	SRR5029701	IIb	23	9 26 21 20 10 4	27	7 8 9 10 11 12 13 14 15	4
142545	SRR4181434	IIb	23	9 26 21 20 10 4	27	7 8 9 10 11 12 13 14 15	4
135023	SRR5023882	IIb	23	9 26 21 20 10 4	27	7 8 9 10 11 12 13 14 15	4
CFSAN027346	SRR8335316	IIb	23	9 26 21 20 10 4	27	7 8 9 10 11 12 13 14 15	4
FWSEC0276	RRJS01	IIb	23	9 26 21 20 10 4	27	7 8 9 10 11 12 13 14 15	4
FWSEC0277	RRJT01	IIb	23	9 26 21 20 10 4	27	7 8 9 10 11 12 13 14 15	4
MOD1-EC2812	SRR5185399	IIb	23	9 26 21 20 10 4	27	7 8 9 10 11 12 13 14 15	4
99/109	BEKA01	IIb	23	9 26 21 20 10 4	27	7 8 9 10 11 12 13 14 15	4
TX-ACB1303488	SRR4237877	IIb	95	7 8 9 26 21 20 10 4	9	7 9 10 11 12 13 14 15	92
795119	SRR10036689	IIb	95	7 8 9 26 21 20 10 4	9	7 9 10 11 12 13 14 15	92
TX-ACB1500752	SRR2723887	IIb	121	7 8 9 26 21 20 10 4	9	8 9 10 11 12 13 14 15	23
TX-ACB1500556	SRR2911017	IIb	121	7 8 9 26 21 20 10 4	9	8 9 10 11 12 13 14 15	23
IEH-NGS-ECO-00213	SRR3146539	IIb	121	7 8 9 26 21 20 10 4	9	8 9 10 11 12 13 14 15	23
1671	BETS01	IIb	121	7 8 9 26 21 20 10 4	9	8 9 10 11 12 13 14 15	23
FSIS1500781	SRR2126001	IIb	122	7 8 9 26 21 20 10 4	9	15	40
AUSMDU00014299	SRR8625841	IIb	123	7 8 9 26 21 20 10 4	9	7 8 9 10 11 12 13	101
FSIS1500489	SRR2125932	IIb	123	7 8 9 26 21 20 10 4	9	7 8 9 10 11 12 13	101
3096_strain2	FULA01	IIb	123	7 8 9 26 21 20 10 4	9	7 8 9d 10b 11 12 13	101
MAY 063	SRR6952380	IIb	124	7 8 9 26 21 20 10 4	9	7 8 9 10 11 12 12 13 14 15	154
PV00176	BEQP01	IIb	125	7 8 9 26 21 20 10 4	9	7 8 9 10 11 12 13 14	99
1677	BETU01	IIb	125	7 8 9 26 21 20 10 4	9	7 8 9 10 11 12 13 14	99
E0482	BEKY01	IIb	125	7 8 9 26 21 20 10 4	9	7 8 9 10 11 12 13 14	99
EH2042	BESG01	IIb	126	7 8 9 26 21 20 10 4	9	7 8 9 10 11 12 15	102
STEC 2346	LOHA01	IIb	127	7 8 9 26 21 20 10 4	9	7 8 9 10 11 14 15	105
FHI20	NZ_LM995838.1	IIb	127	7 8 9 26 21 20 10 4	9	7 8 9 10 11 14 15	105
619891	SRR8052171	IIb	127	7 8 9 26 21 20 10 4	9	7 8 9 10 11 14 15	105
779918	SRR9873378	IIb	127	7 8 9 26 21 20 10 4	9	7 8 9 10 11 14 15	105
787272	SRR9961605	IIb	127	7 8 9 26 21 20 10 4	9	7 8 9 10 11 14 15	105
CFSAN050942	SRR5410065	IIb	128	7 8 9 26 21 20 10 4	9	7 8 9 10 14 15	108
CFSAN050941	SRR5470101	IIb	128	7 8 9 26 21 20 10 4	9	7 8 9 10 14 15	108
CFSAN050943	SRR5470047	IIb	128	7 8 9 26 21 20 10 4	9	7 8 9 10 14 15	108
CFSAN050945	SRR5470042	IIb	128	7 8 9 26 21 20 10 4	9	7 8 9 10 14 15	108
FSIS1500873	SRR2125821	IIb	129	7 8 9 26 21 20 10 4	9	7 8 9 11 12 13 14 15	109
777437	SRR9836887	IIb	129	7 8 9 26 21 20 10 4	9	7 8 9 11 12 13 14 15	109
FWSEC0264	RRJG01	IIb	129	7 8 9 26 21 20 10 4	9	7 8 9 11 12 13 14 15	109
2154	BEUJ01	IIb	129	7 8 9 26 21 20 10 4	9	7 8 9 11 12 13 14 15	109
131547	SRR5029807	IIb	129	7 8 9 26 21 20 10 4	9	7 8 9 11 12 13 14 15	109
PV04129	BERI01	IIb	130	7 8 9 26 21 20 10 4	9	7 8 10 11 12 13 14 15	113
2156	BEUK01	IIb	131	7 8 9 26 21 20 10 4	9	7 8 11 12 13 14 15	115
2159	BEUL01	IIb	131	7 8 9 26 21 20 10 4	9	7 8 11 12 13 14 15	115
2935	BEVH01	IIb	131	7 8 9 26 21 20 10 4	9	7 8 11 12 13 14 15	115
E0437	BEKP01	IIb	131	7 8 9 26 21 20 10 4	9	7 8 11 12 13 14 15	115
CFSAN053343	SRR8145529	IIb	131	7 8 9 26 21 20 10 4	9	7 8 11 12 13 14 15	115
E0444	BEKU01	IIb	131	7 8 9 26 21 20 10 4	9	7 8 11 12 13 14 15	115
NIID141424	DRR073030	IIb	132	7 8 9 26 21 20 10 4	9	7 11 12 13 14 15	120
AUSMDU00014171	SRR8625837	IIb	133	7 8 9 26 21 20 10 4	9	8 9 12 13 14 15	128
KS78	BESZ01	IIb	160	7 9 26 21 20 10 4	14	7 8 9 10 12 13 14 15	15
FSIS1502187	SRR3405225	IIb	161	7 9 26 21 20 10 4	14	8 9 10 11 12 13 14 15	23
FSIS31902644	SRR10166241	IIb	161	7 9 26 21 20 10 4	14	8 9 10 11 12 13 14 15	23
367260	SRR7367223	IIb	162	7 9 26 21 20 10 4	14	7 8 9 10 11 12 14 15	31
STEC	SRR5886032	IIb	163	7 9 26 21 20 10 4	14	7 8 9 10 11 12 12 13 14 15	154
STEC	SRR5886134	IIb	163	7 9 26 21 20 10 4	14	7 8 9 10 11 12 12 13 14 15	154
PV542	BEQA01	IIb	168	7 8 10 4	20	7 8 9 10 11 12 13 14 15	4
1485	BETL01	IIb	168	7 8 10 4	20	7 8 9 10 11 12 13 14 15	4
02E003	BELL01	IIb	168	7 8 10 4	20	7 8 9 10 11 12 13 14 15	4
FSIS1500912	SRR2125831	IIb	173	9 26 21 20 10 4	27	7 8 9 10 10 11 12 13 14 15	94
FSIS11923979	SRR9973070	IIb	173	9 26 21 20 10 4	27	7 8 9 10 10 11 12 13 14 15	94
ADRDL-2239	SRR8502807	IIb	173	9 26 21 20 10 4	27	7 8 9 10 10 11 12 13 14 15	94
FWSEC0109	RRGA01	IIb	173	9 26 21 20 10 4	27	7 8 9 10 10 11 12 13 14 15	94
10337	BEOB01	IIb	174	9 26 21 20 10 4	27	7 8 11 12 13 14 15	115
11KH263	BEKN01	IIb	197	7 8 9 4	95	7 8 9 10 11 12 13 14 15	4
420513	SRR7230323	IIb	197	7 8 9 4	95	7 8 9 10 11 12 13 14 15	4
PV09116	BERT01	IIb	197	7 8 9 4	95	7 8 9 10 11 12 13 14 15	4
FWSEC0521	RRRT01	IIb	198	7 8 9 21 20 10 4	97	7 8 9 10 11 12 13 14 15	4
ECI_2663	SRR7235284	IIb	198	7 8 9 21 20 10 4	97	7 8 9 10 11 12 13 14 15	4
ECI_2645	SRR7235280	IIb	198	7 8 9 21 20 10 4	97	7 8 9 10 11 12 13 14 15	4
ECI_3014	SRR7235163	IIb	198	7 8 9 21 20 10 4	97	7 8 9 10 11 12 13 14 15	4
488637	SRR7236432	IIb	199	7 8 9 21 20 10 4	97	9 10 11 12 13 14 15	16
10815	BEPI01	IIb	200	7 8 9 26 20 10 4	98	7 8 9 10 11 12 13 14 15	4
NIID080884	DRR073035	IIb	200	7 8 9 26 20 10 4	98	7 8 9 10 11 12 13 14 15	4
CFSAN095602	SRR9652136	IIb	201	7 8 9 26 21 20 21 20 10 4	99	7 8 9 10 11 12 13 14 15	4
381674	SRR7184262	IIb	202	7 8 20 10 4	100	7 8 9 10 11 12 13 14 15	4
176288	SRR4897647	IIb	202	7 8 20 10 4	100	7 8 9 10 11 12 13 14 15	4
ewgs1005	SRR1272859	IIb	203	7 8 21 20 10 4	101	7 8 9 10 11 12 13 14 15	4
FSIS1500639	SRR2125883	IIb	203	7 8 21 20 10 4	101	7 8 9 10 11 12 13 14 15	4
FWSEC0447	RRPN01	IIb	203	7 8 21 20 10 4	101	7 8 9 10 11 12 13 14 15	4
2442	BEUV01	IIb	203	7 8 21 20 10 4	101	7 8 9 10 11 12 13 14 15	4
209707	SRR5030797	IIb	204	7 8 26 21 20 10 4	102	7 8 9 10 11 12 13 14 15	4
10442	BEOQ01	IIb	204	7 8 26 21 20 10 4	102	7 8 9 10 11 12 13 14 15	4
AUSMDU00014192	SRR8625839	IIb	205	7 9 26 10 4	103	7 8 9 10 11 12 13 14 15	4
10444	BEOS01	IIb	210	26 21 20 10 4	106	7 8 9 10 11 12 13 14 15	4
463615	SRR7358013	IIb	210	26 21 20 10 4	106	7 8 9 10 11 12 13 14 15	4
10473	BEOT01	IIb	262	7 26 21 20 10 4	129	7 8 9 10 11 12 13 14 15	4
PV119	BERX01	IIb	262	7 26 21 20 10 4	129	7 8 9 10 11 12 13 14 15	4
FWSEC0538	RRSE01	IIb	262	7 26 21 20 10 4	129	7 8 9 10 11 12 13 14 15	4
EC5337	BEIW01	IIb	262	7 26 21 20 10 4	129	7 8 9 10 11 12 13 14 15	4
NIID132777	DRR073021	IIb	262	7 26 21 20 10 4	129	7 8 9 10 11 12 13 14 15	4
NIID122711	DRR073018	IIb	262	7 26 21 20 10 4	129	7 8 9 10 11 12 13 14 15	4
FSIS1500902	SRR2125836	IIb	274	7 8 9 26 21 10 4	137	7 8 9 10 11 12 13 14 15	4
FWSEC0094	RRFM01	IIb	274	7 8 9 26 21 10 4	137	7 8 9 10 11 12 13 14 15	4
FSIS1502323	SRR3405224	IIb	275	7 8 9 20 10 4	96	7 8 9 10 11 12 13 14 15	4
FWSEC0273	RRJP01	IIb	275	7 8 9 20 10 4	96	7 8 9 10 11 12 13 14 15	4
PSU-1118	SRR8643760	IIb	275	7 8 9 20 10 4	96	7 8 9 10 11 12 13 14 15	4
179794	SRR5029829	IIb	277	7 26 10 4	138	7 8 9 10 11 12 13 14 15	4
129514	SRR5023689	IIb	280	7 26 21 20 10 4	129	7 8 9 10 11 12 13 15	100
582250	SRR7842155	IIb	284	9 26 21 20 10 4	27	7 8 9 12 13 14 15	18
766771	SRR9616430	IIb	286	7 8 9 26 21 20 10 4	9	7 8 9 10 11 12 13 14	133
940228	SRR11646433	IIb	292	7 8 9 10 4	4	7 12 13 14 15	121
MOD1-EC5703	SRR3987970	IIc	169	20 10 4	23	7 8 9 10 11 12 13 14 15	4
MOD1-EC6359	SRR6413768	IIc	169	20 10 4	23	7 8 9 10 11 12 13 14 15	4
EC3893-E62F-8	SRR6766643	IIc	172	7 21 10 4	26	7 8 9 10 11 12 13 14 15	4
FSIS1503256	SRR2132074	IIc	180	7 21 20 10 4	29	7 8 9 10 11 12 13 14 15	4
FSIS1503255	SRR2132070	IIc	180	7 21 20 10 4	29	7 8 9 10 11 12 13 14 15	4
FSIS1500637	SRR2125875	IIc	180	7 21 20 10 4	29	7 8 9 10 11 12 13 14 15	4
FSIS1608722	SRR5091628	IIc	180	7 21 20 10 4	29	7 8 9 10 11 12 13 14 15	4
FSIS1701290	SRR5588877	IIc	180	7 21 20 10 4	29	7 8 9 10 11 12 13 14 15	4
FSIS21821719	SRR7267540	IIc	180	7 21 20 10 4	29	7 8 9 10 11 12 13 14 15	4
FSIS11922504	SRR9643380	IIc	180	7 21 20 10 4	29	7 8 9 10 11 12 13 14 15	4
KCJK6411	SRR4417899	IIc	180	7 21 20 10 4	29	7 8 9 10 11 12 13 14 15	4
KCJK6431	SRR4417897	IIc	180	7 21 20 10 4	29	7 8 9 10 11 12 13 14 15	4
KCJK6438	SRR4417895	IIc	180	7 21 20 10 4	29	7 8 9 10 11 12 13 14 15	4
KCJK6447	SRR4417894	IIc	180	7 21 20 10 4	29	7 8 9 10 11 12 13 14 15	4
KCJK6454	SRR4417892	IIc	180	7 21 20 10 4	29	7 8 9 10 11 12 13 14 15	4
KCJK6464	SRR4417891	IIc	180	7 21 20 10 4	29	7 8 9 10 11 12 13 14 15	4
KCJK6501	SRR4417890	IIc	180	7 21 20 10 4	29	7 8 9 10 11 12 13 14 15	4
KCJK6528	SRR4417887	IIc	180	7 21 20 10 4	29	7 8 9 10 11 12 13 14 15	4
KCJK6537	SRR4417886	IIc	180	7 21 20 10 4	29	7 8 9 10 11 12 13 14 15	4
KCJK6541	SRR4417885	IIc	180	7 21 20 10 4	29	7 8 9 10 11 12 13 14 15	4
CFSAN025096	SRR3018406	IIc	180	7 21 20 10 4	29	7 8 9 10 11 12 13 14 15	4
CFSAN025136	SRR3018399	IIc	180	7 21 20 10 4	29	7 8 9 10 11 12 13 14 15	4
CFSAN025103	SRR3018369	IIc	180	7 21 20 10 4	29	7 8 9 10 11 12 13 14 15	4
CFSAN025102	SRR3018368	IIc	180	7 21 20 10 4	29	7 8 9 10 11 12 13 14 15	4
TC3145	BEJH01	IIc	180	7 21 20 10 4	29	7 8 9 10 11 12 13 14 15	4
MOD1-EC5801	SRR3977443	IIc	180	7 21 20 10 4	29	7 8 9 10 11 12 13 14 15	4
CFSAN027350	SRR8335315	IIc	180	7 21 20 10 4	29	7 8 9 10 11 12 13 14 15	4
TC3486	BEJP01	IIc	180	7 21 20 10 4	29	7 8 9 10 11 12 13 14 15	4
12	ERR144910	IIc	180	7 21 20 10 4	29	7 8 9 10 11 12 13 14 15	4
2013C-3277	SRR1570104	IIc	180	7 21 20 10 4	29	7 8 9 10 11 12 13 14 15	4
2009C-3612	SRR3178052	IIc	180	7 21 20 10 4	29	7 8 9 10 11 12 13 14 15	4
81.0194	SRR11484398	IIc	180	7 21 20 10 4	29	7 8 9 10 11 12 13 14 15	4
TC3748	BEJS01	IIc	180	7 21 20 10 4	29	7 8 9 10 11 12 13 14 15	4
TC3848	BEJX01	IIc	180	7 21 20 10 4	29	7 8 9 10 11 12 13 14 15	4
EC15720	BEJB01	IIc	180	7 21 20 10 4	29	7 8 9 10 11 12 13 14 15	4
PSU-1116	SRR8643758	IIc	180	7 21 20 10 4	29	7 8 9 10 11 12 13 14 15	4
EC15671	BEIY01	IIc	180	7 21 20 10 4	29	7 8 9 10 11 12 13 14 15	4
IMT15301	ERR163835	IIc	183	7 21 20 10 4	29	7 8 9 11 12 13 14 15	109
MDARD19-0035	SRR12158008	IIc	183	7 21 20 10 4	29	7 8 9 11 12 13 14 15	109
MDARD19-0037	SRR12157874	IIc	183	7 21 20 10 4	29	7 8 9 11 12 13 14 15	109
17-00285	ERR3309113	IIc	183	7 21 20 10 4	29	7 8 9 11 12 13 14 15	109
FSIS11923138	SRR9829538	IIc	184	7 21 20 10 4	29	7 8 9 14 15	111
FSIS1500487	SRR2125941	IIc	185	7 21 20 10 4	29	7 11 12 13 14 15	120
FSIS1505181	SRR3016233	IIc	185	7 21 20 10 4	29	7 11 12 13 14 15	120
FSIS1606391	SRR3457631	IIc	185	7 21 20 10 4	29	7 11 12 13 14 15	120
FSIS21720618	SRR6310038	IIc	185	7 21 20 10 4	29	7 11 12 13 14 15	120
FSIS1700070	SRR6703990	IIc	185	7 21 20 10 4	29	7 11 12 13 14 15	120
FSIS12028921	SRR11248424	IIc	185	7 21 20 10 4	29	7 11 12 13 14 15	120
TX-ACB1500644	SRR2985219	IIc	185	7 21 20 10 4	29	7 11 12 13 14 15	120
CFSAN045129	SRR3134842	IIc	185	7 21 20 10 4	29	7 11 12 13 14 15	120
PNUSAE001578	SRR3040537	IIc	185	7 21 20 10 4	29	7 11 12 13 14 15	120
2009C-3689	SRR3178054	IIc	185	7 21 20 10 4	29	7 11 12 13 14 15	120
2014C-3716	GCF_003018735	IIc	185	7 21 20 10 4	29	7 11 12 13 14 15	120
NIID101358	DRR073020	IIc	185	7 21 20 10 4	29	7 11 12 13 14 15	120
NIID141423	DRR073022	IIc	196	7 4	93	7 11 12 13 14 15	120
NIID130549	DRR073017	IIc	196	7 4	93	7 11 12 13 14 15	120
NIID130562	DRR073016	IIc	196	7 4	93	7 11 12 13 14 15	120
NIID131037	DRR073015	IIc	196	7 4	93	7 11 12 13 14 15	120
PNUSAE025189	SRR9334847	IIc	258	7 20 10 4	127	7 10 11 12 13 14 15	96
75.0221	SRR9913820	IIc	259	7 20 10 4	127	7 12 13 14 15	121
10443	BEOR01	IIc	263	10 4	130	7 8 9 10 11 12 13 14 15	4
10795	BEPF01	IIc	263	10 4	130	7 8 9 10 11 12 13 14 15	4
14-113	QFSR01	IIc	270	21 20 10 4	136	7 8 9 10 11 12 13 14 15	4
13-194	QFSP01	IIc	270	21 20 10 4	136	7 8 9 10 11 12 13 14 15	4
06-04484	QFSL01	IIc	270	21 20 10 4	136	7 8 9 10 11 12 13 14 15	4
16-533	QFST01	IIc	270	21 20 10 4	136	7 8 9 10 11 12 13 14 15	4
15-04152	ERR3308899	IIc	270	21 20 10 4	136	7 8 9 10 11 12 13 14 15	4
CFSAN084841	SRR9066967	IIc	273	——	0	7 11 12 13 14 15	120
FSIS1609416	SRR5202193	IIc	273	——	0	7 11 12 13 14 15	120
FSIS21720313	SRR6158105	IIc	273	——	0	7 11 12 13 14 15	120
CFSAN077196	SRR9091351	IIc	273	——	0	7 11 12 13 14 15	120
NIID141425	DRR073023	IIc	273	——	0	7 11 12 13 14 15	120

## Sheet: Table S4
Table S4 Spacer sequence of CRISPR1 allele
number	spacer sequence	bp
>4	TAAGTGATATCCATCATCGCATCCAGTGCGCC	32
>7	GTCGGGCCGGGTAAGTGAACCTGTCGGTTTTC	32
>8	GAACGCAATATCACGGCGTTCTGCGGCCTCGG	32
>9	TCTTCGCGGGTAATCAATGATGATTCAGTTTC	32
>10	AAAACCAAACTTCTCCATAAATTCCATAGCCG	32
>11	CAAAATATTACGAGCTTCGTCAGGCCATGGAC	32
>16	GCATCCATGCCGACGCCTTTACGTGTGCGGGG	32
>20	GAGTCTATCAGCGACACTACCGGCAATAGCGA	32
>21	GAGAGTGCTGACAGGTGTCTCGATTACCTGAT	32
>26	GGTAGTACGCGCCTCCGGACGTTTTTATGTCG	32

## Sheet: Table S5
Table S5 Spacer sequence of CRISPR2a allele
number	spacer sequence	bp
>7	ACTACTGTCGGTAGCTGGGAGGATGAGGAGAT	32
>8	CTGCCGGGTGAAACCACTCGCGGCAGATCTTG	32
>9	ACACTATCCGGGCGGTATTACGCCCAAATATC	32
>10	TGGTCGAAATATAGACAGCATGTTCCGTACCA	32
>11	AATCGTGTGTAAATTCGCGGCGGCTCCACTGG	32
>12	GGCATAGCCAGGCTGATCCGGCGACGGCCTTA	32
>13	TACGTGAAGAATATTTGCAACACCCGCAAGAA	32
>14	GACAGAACGGCCTCAGTAGTCTCGTCAGGCTC	32
>15	AACATCGGAAACGGCTTCGCGGCGGCGGCGTC	32
>24	CGTGACCGCCTGTACACGCTGTAATGGCTCAC	32
>25	TCCAACCTTCCATGAGATACGCGCATTAGCGG	32
>210	ACGCGGCTAAGTGAGTAAACTCTCAGTCAGAGGTGACTCACATGACAAAAACAGTATCAACCAGTAAAAAACCCCGTAAA CAGCATTCGCCTGAATTTCGCAGTGAAGCCCTGAAGCTTGCTGAACGCATCGGTGTTACTGCCGCAGCCCGTGAACTCAG CCTGTATGAATCACAGCTCTACAACTGGCGCAGTAAACAGCAAAATCAGCAGACGTCTTCTGAACGTGAACTGGAGATGT CTACCGAGATTGCACGTCTCAAACGCCAGCTGGCAGAACGGGATGAAGAGCTGGCTATCCTCCAAAAGGCCGCGACATAC TTCGCGAAGCGCCTGAAATGAAGTATGTCTTTATTGAAAAACATCAGGCTGAGTTCAGCATCAAAGCAATGTGCC…	1232
>211	ATCAACATGCAGCGCGAACGGCTGCCCCTCGC	32
>212	TGTTCGGCGGGGCGGTAGTACCACTGTTTTTT	32
>243	GCTACATGGAGACGCATCATGACGTACAAAAA	32
>244	ACCCCGGATAAAGGTTTACCAGTGTTACGGTC	32
>250	ATTTTGCTGGGAGTCATTCCCAGCTCCGTAAT	32

## Sheet: Table S6
Table S6 Virulence factors and resistance genes for 1367 Escherichia coli
Strain name	WGS accession	lpfA	efa1	paa	iro cluster	fyuA	irp1	irp2	ybtA	ybtE	ybtP	ybtQ	ybtS	ybtT	ybtU	ybtX	ybt cluster	tccP	nleB1	nleB2	nleE	nleF	nleG7	nleH1	nleH2	nleL	espL1	espL2	espM1	espM2	espN	espR1	espW	espX1	espX4	espX5	cif	espA	espD	espF	espG	espH	espJ	espK	espP	espZ	map	nleA	nleC
TC3302	BEJL01	1	1	1	1	1	1	1	1	1	1	1	1	1	1	1	1	1	1	0	1	1	1	1	1	1	1	1	1	1	1	1	1	1	1	1	1	1	1	1	1	1	1	1	1	1	1	1	0
11KH263	BEKN01	1	1	1	1	1	1	1	1	1	1	1	1	1	1	1	1	0	1	0	1	1	1	1	1	1	1	1	1	1	1	1	1	1	1	1	1	1	1	1	1	1	1	1	1	1	1	1	1
E0447	BEKX01	1	1	1	1	1	1	1	1	1	1	1	1	1	1	1	1	1	1	0	1	1	1	1	1	1	1	1	1	1	1	1	1	1	1	1	1	1	1	1	1	1	1	1	1	1	1	1	1
05E031	BELU01	1	1	1	1	1	1	1	1	1	1	1	1	1	1	1	1	1	1	0	1	1	1	1	1	1	1	1	1	1	1	1	1	1	1	1	1	1	1	1	1	1	1	1	1	1	1	1	1
10051	BENA01	1	1	1	1	1	1	1	1	1	1	1	1	1	1	1	1	1	1	0	1	1	0	1	1	1	1	1	1	1	1	1	1	1	1	1	1	1	1	1	1	1	1	1	1	1	1	1	1
10327	BENZ01	1	1	1	1	1	1	1	1	1	1	1	1	1	1	1	1	1	1	0	1	1	1	1	1	1	1	1	1	1	1	1	1	1	1	1	1	1	1	1	1	1	1	1	1	1	1	1	1
10373	BEOG01	1	1	1	1	1	1	1	1	1	1	1	1	1	1	1	1	1	1	0	1	1	1	1	1	1	1	1	1	1	1	1	1	1	1	1	1	1	1	1	1	1	1	1	1	1	1	1	1
PV029	BERA01	1	1	1	1	1	1	1	1	1	1	1	1	1	1	1	1	1	1	0	1	1	1	1	1	0	1	1	1	1	0	1	1	1	1	1	1	1	1	1	1	1	1	1	1	1	1	1	1
1602	BETN01	1	1	1	1	1	1	1	1	1	1	1	1	1	1	1	1	0	1	0	1	1	0	1	1	0	1	1	1	0	0	1	0	1	1	1	1	1	1	1	1	1	1	0	1	1	1	1	0
PV0519	BERJ01	1	1	1	1	1	1	1	1	1	1	1	1	1	1	1	1	1	1	0	1	1	1	1	1	1	1	1	1	1	1	1	1	1	1	1	1	1	1	1	1	1	1	1	1	1	1	1	1
20-45-4	BEVU01	1	1	1	1	1	1	1	1	1	1	1	1	1	1	1	1	0	1	0	1	1	1	1	1	1	1	1	1	1	1	1	1	1	1	1	1	1	1	1	1	1	1	1	1	1	1	1	1
STEC	SRR5885998	1	0	0	1	1	1	1	1	1	1	1	1	1	1	1	1	1	1	0	1	1	1	1	1	1	1	1	1	1	1	1	1	1	1	1	1	1	1	1	1	1	1	1	1	1	1	1	0
STEC	SRR5886044	1	1	0	1	1	1	1	1	1	1	1	1	1	1	1	1	1	1	0	1	1	1	1	1	1	1	1	1	1	1	1	1	1	1	1	1	1	1	1	1	1	1	1	1	1	1	1	0
STEC	SRR5886082	1	1	0	1	1	1	1	1	1	1	1	1	1	1	1	1	1	1	0	1	1	1	1	1	1	1	1	1	1	1	1	1	1	1	1	1	1	1	1	1	1	1	1	1	1	1	1	0
STEC	SRR5886126	1	1	0	1	1	1	1	1	1	1	1	1	1	1	1	1	1	1	0	1	1	1	1	1	1	1	1	1	1	1	1	1	1	1	1	1	1	1	1	1	1	1	1	1	1	1	1	0
STEC	SRR5886134	1	0	0	1	1	1	1	1	1	1	1	1	1	1	1	1	1	1	0	1	1	1	1	1	1	1	1	1	1	1	1	1	1	1	1	1	1	1	1	1	1	1	1	1	1	1	1	0
NIID121840	DRR073033	1	1	1	1	1	1	1	1	1	1	1	1	1	1	1	1	1	1	0	1	1	1	1	1	1	1	1	1	1	1	1	1	1	1	1	1	1	1	1	1	1	1	1	1	1	1	1	1
553743	SRR7367561	1	1	1	1	1	1	1	1	1	1	1	1	1	1	1	1	1	1	0	1	1	1	1	1	1	1	1	1	1	1	1	1	1	1	1	1	1	1	1	1	1	1	1	1	1	1	1	0
EH322	BEJE01	1	1	1	1	1	1	1	1	1	1	1	1	1	1	1	1	0	1	0	1	1	1	1	1	1	1	1	1	1	1	1	1	1	1	1	1	1	1	1	1	1	1	1	1	1	1	1	1
TC3375	BEJN01	1	1	1	1	1	1	1	1	1	1	1	1	1	1	1	1	0	1	0	1	1	1	1	1	0	1	1	1	1	0	1	1	1	1	1	1	1	1	1	1	1	1	1	1	1	1	1	1
357S89	BEKK01	1	1	1	1	1	1	1	1	1	1	1	1	1	1	1	1	1	1	0	1	1	1	1	1	1	1	1	1	1	1	1	1	1	1	1	1	1	1	1	1	1	1	1	1	1	1	1	0
EH2208	BESP01	1	1	1	1	1	1	1	1	1	1	1	1	1	1	1	1	0	1	0	1	1	1	1	1	1	1	1	1	1	1	1	1	1	1	1	1	1	1	1	1	1	1	1	1	1	1	1	1
EH2252	BESU01	1	1	1	1	1	1	1	1	1	1	1	1	1	1	1	1	1	1	0	1	1	1	1	1	1	1	1	1	1	1	1	1	1	1	1	1	1	1	1	1	1	1	1	1	1	1	1	0
EH2257	BESV01	1	1	1	1	1	1	1	1	1	1	1	1	1	1	1	1	0	1	0	1	1	1	1	1	1	1	1	1	1	1	1	1	1	1	1	1	1	1	1	1	1	1	1	1	1	1	1	1
3240	BEVN01	1	1	1	1	1	1	1	1	1	1	1	1	1	1	1	1	1	1	0	1	1	1	1	1	1	1	1	1	1	1	1	1	1	1	1	1	1	1	1	1	1	1	1	1	1	1	1	0
TC4219	BEJT01	1	1	0	1	1	1	1	1	1	1	1	1	1	1	1	1	1	1	0	1	0	1	1	0	1	1	1	0	1	1	1	1	1	1	1	1	1	1	1	1	1	1	1	1	1	1	1	1
FHI4	NZ_LM995951	1	1	1	1	1	1	1	1	1	1	1	1	1	1	1	1	1	1	0	1	1	1	1	1	1	1	1	1	1	1	1	1	1	1	1	1	1	1	1	1	1	1	1	1	1	1	1	1
STEC 563	LODD01	1	1	1	1	1	1	1	1	1	1	1	1	1	1	1	1	0	1	0	1	1	1	1	1	1	1	1	1	1	1	1	1	1	1	1	1	1	1	1	1	1	1	1	1	1	1	1	1
NPHD3I	SRR6321269	1	1	1	1	1	1	1	1	1	1	1	1	1	1	1	1	0	1	0	1	1	1	1	1	1	1	1	1	1	1	1	1	1	1	1	1	1	1	1	1	1	1	1	1	1	1	1	0
FSIS1500948	SRR2125824	1	1	1	1	1	1	1	1	1	1	1	1	1	1	1	1	1	1	0	1	1	1	1	1	1	1	1	1	1	1	1	1	1	1	1	1	1	1	1	1	1	1	1	1	1	1	1	1
FSIS1607507	SRR4106376	1	1	1	1	1	1	1	1	1	1	1	1	1	1	1	1	0	1	0	1	1	1	1	1	1	1	1	1	1	1	1	1	1	1	1	1	1	1	1	1	1	1	1	1	1	1	1	1
182039	SRR5031246	1	1	1	1	1	1	1	1	1	1	1	1	1	1	1	1	1	1	0	1	1	1	1	1	1	1	1	1	1	1	1	1	1	1	1	1	1	1	1	1	1	1	1	1	1	1	1	1
130349	SRR5029836	1	1	1	1	1	1	1	1	1	1	1	1	1	1	1	1	0	1	0	1	1	1	1	1	1	1	1	1	1	1	1	1	1	1	1	1	1	1	1	1	1	1	1	1	1	1	1	1
143517	SRR5029826	1	1	1	1	1	1	1	1	1	1	1	1	1	1	1	1	0	1	0	1	1	1	1	1	1	1	1	1	1	1	1	1	1	1	1	1	1	1	1	1	1	1	1	1	1	1	1	1
93302	SRR3241997	1	1	1	1	1	1	1	1	1	1	1	1	1	1	1	1	0	1	0	1	1	1	1	1	1	1	1	1	1	1	1	1	1	1	1	1	1	1	1	1	1	1	1	1	1	1	1	0
93314	SRR3241868	1	1	1	1	1	1	1	1	1	1	1	1	1	1	1	1	0	1	0	1	1	1	1	1	1	1	1	1	1	1	1	1	1	1	1	1	1	1	1	1	1	1	1	1	1	1	1	0
93309	SRR3240962	1	1	1	1	1	1	1	1	1	1	1	1	1	1	1	1	0	1	0	1	1	1	1	1	1	1	1	1	1	1	1	1	1	1	1	1	1	1	1	1	1	1	1	1	1	1	1	1
163205	SRR3579385	1	1	1	1	1	1	1	1	1	1	1	1	1	1	1	1	0	1	0	1	1	1	1	1	1	1	1	1	1	1	1	1	1	1	1	1	1	1	1	1	1	1	1	1	1	1	1	1
238378	SRR3579373	1	1	1	1	1	1	1	1	1	1	1	1	1	1	1	1	0	1	0	1	1	1	1	1	1	1	1	1	1	1	1	1	1	1	1	1	1	1	1	1	1	1	1	1	1	1	1	1
158914	SRR4181597	1	1	1	1	1	1	1	1	1	1	1	1	1	1	1	1	0	1	0	1	1	1	1	1	1	1	1	1	1	1	1	1	1	1	1	1	1	1	1	1	1	1	1	1	1	1	1	1
155793	SRR4181498	1	1	1	1	1	1	1	1	1	1	1	1	1	1	1	1	0	1	0	1	1	1	1	1	1	1	1	1	1	1	1	1	1	1	1	1	1	1	1	1	1	1	1	1	1	1	1	1
310174	SRR4788352	1	1	1	1	1	1	1	1	1	1	1	1	1	1	1	1	0	1	0	1	1	1	1	1	1	1	1	1	1	1	1	1	1	1	1	1	1	1	1	1	1	1	1	1	1	1	1	1
288864	SRR4787395	1	1	1	1	1	1	1	1	1	1	1	1	1	1	1	1	1	1	0	1	0	1	1	0	1	1	1	0	1	1	1	1	1	1	1	1	1	1	1	1	1	1	1	1	1	1	1	1
161923	SRR4786590	1	1	1	1	1	1	1	1	1	1	1	1	1	1	1	1	0	1	0	1	1	1	1	1	1	1	1	1	1	1	1	1	1	1	1	1	1	1	1	1	1	1	1	1	1	1	1	0
305249	SRR4897359	1	1	1	1	1	1	1	1	1	1	1	1	1	1	1	1	1	1	0	1	1	1	1	1	1	1	1	1	1	1	1	1	1	1	1	1	1	1	1	1	1	1	1	1	1	1	1	1
126078	SRR5024296	1	1	1	1	1	1	1	1	1	1	1	1	1	1	1	1	0	1	0	1	1	1	1	1	1	1	1	1	1	1	1	1	1	1	1	1	1	1	1	1	1	1	1	1	1	1	1	0
135167	SRR5033706	1	1	1	1	1	1	1	1	1	1	1	1	1	1	1	1	1	1	0	1	1	1	1	1	1	1	1	1	1	1	1	1	1	1	1	1	1	1	1	1	1	1	1	1	1	1	1	0
591881	SRR7826934	1	1	1	1	1	1	1	1	1	1	1	1	1	1	1	1	1	1	0	1	1	1	1	1	1	1	1	1	1	1	1	1	1	1	1	1	1	1	1	1	1	1	1	1	1	1	1	1
599541	SRR7850163	1	1	1	1	1	1	1	1	1	1	1	1	1	1	1	1	1	1	0	1	1	1	1	1	1	1	1	1	1	1	1	1	1	1	1	1	1	1	1	1	1	1	1	1	1	1	1	1
582250	SRR7842155	1	1	1	1	1	1	1	1	1	1	1	1	1	1	1	1	1	1	0	1	1	1	1	1	1	1	1	1	1	1	1	1	1	1	1	1	1	1	1	1	1	1	1	1	1	1	1	1
633510	SRR8172596	1	1	0	1	1	1	1	1	1	1	1	1	1	1	1	1	0	1	0	1	1	1	1	1	1	1	1	1	1	1	1	1	1	1	1	1	1	1	1	1	1	1	1	1	1	1	1	1
647922	SRR8283101	1	1	1	1	1	1	1	1	1	1	1	1	1	1	1	1	1	1	0	1	1	1	1	1	1	1	1	1	1	1	1	1	1	1	1	1	1	1	1	1	1	1	1	1	1	1	1	1
652117	SRR8307280	1	1	1	1	1	1	1	1	1	1	1	1	1	1	1	1	0	1	0	1	1	1	1	1	1	1	1	1	1	1	1	1	1	1	1	1	1	1	1	1	1	1	1	1	1	1	1	1
712258	SRR8820020	1	1	1	1	1	1	1	1	1	1	1	1	1	1	1	1	1	1	0	1	1	1	1	1	1	1	1	1	1	1	1	1	1	1	1	1	1	1	1	1	1	1	1	1	1	1	1	1
723832	SRR8924490	1	1	1	1	1	1	1	1	1	1	1	1	1	1	1	1	1	1	0	1	1	1	1	1	1	1	1	1	1	1	1	1	1	1	1	1	1	1	1	1	1	1	1	1	1	1	1	0
764539	SRR9598284	1	1	1	1	1	1	1	1	1	1	1	1	1	1	1	1	1	1	0	1	1	1	1	1	1	1	1	1	1	1	1	1	1	1	1	1	1	1	1	1	1	1	1	1	1	1	1	1
777445	SRR9836906	1	1	1	1	1	1	1	1	1	1	1	1	1	1	1	1	0	1	0	1	1	1	1	1	1	1	1	1	1	1	1	1	1	1	1	1	1	1	1	1	1	1	1	1	1	1	1	1
786612	SRR9947524	1	1	1	1	1	1	1	1	1	1	1	1	1	1	1	1	0	1	0	1	1	1	1	1	1	1	1	1	1	1	1	1	1	1	1	1	1	1	1	1	1	1	1	1	1	1	1	1
810206	SRR10212171	1	1	1	1	1	1	1	1	1	1	1	1	1	1	1	1	1	1	0	1	1	1	1	1	1	1	1	1	1	1	1	1	1	1	1	1	1	1	1	1	1	1	1	1	1	1	1	1
812223	SRR10228509	1	1	1	1	1	1	1	1	1	1	1	1	1	1	1	1	1	1	0	1	1	1	1	1	0	1	1	1	1	0	1	0	1	1	1	1	1	1	1	1	1	1	1	1	1	1	1	1
812320	SRR10231897	1	1	1	1	1	1	1	1	1	1	1	1	1	1	1	1	1	1	0	1	1	1	1	1	0	1	1	1	1	0	1	1	1	1	1	1	1	1	1	1	1	1	1	1	1	1	0	1
815660	SRR10236634	1	1	1	1	1	1	1	1	1	1	1	1	1	1	1	1	1	1	0	1	1	1	1	1	1	1	1	1	1	1	1	1	1	1	1	1	1	1	1	1	1	1	1	1	1	1	1	0
844869	SRR10553788	1	1	1	1	1	1	1	1	1	1	1	1	1	1	1	1	1	1	0	1	1	1	1	1	1	1	1	1	1	1	1	1	1	1	1	1	1	1	1	1	1	1	1	1	1	1	1	0
2	SRR10728882	1	1	1	1	1	1	1	1	1	1	1	1	1	1	1	1	1	1	0	1	1	1	1	1	1	1	1	1	1	1	1	1	1	1	1	1	1	1	1	1	1	1	1	1	1	1	1	1
884448	SRR11068386	1	1	1	1	1	1	1	1	1	1	1	1	1	1	1	1	1	1	0	1	1	1	1	1	1	1	1	1	1	1	1	1	1	1	1	1	1	1	1	1	1	1	1	1	1	1	1	0
899109	SRR11361846	1	1	1	1	1	1	1	1	1	1	1	1	1	1	1	1	0	1	1	1	1	1	1	1	1	1	1	1	1	1	1	1	1	1	1	1	1	1	1	1	1	1	1	1	1	1	1	1
AUSMDU00014041	SRR8625644	1	1	1	1	1	1	1	1	1	1	1	1	1	1	1	1	0	1	0	1	1	1	1	1	1	1	1	1	1	1	1	1	1	1	1	1	1	1	1	1	1	1	1	1	1	1	1	1
AUSMDU00021390	SRR8592162	1	1	1	1	1	1	1	1	1	1	1	1	1	1	1	1	0	1	0	1	1	1	1	1	1	1	1	1	1	1	1	1	1	1	1	1	1	1	1	1	1	1	1	1	1	1	1	1
AUSMDU00021396	SRR8592153	1	1	1	1	1	1	1	1	1	1	1	1	1	1	1	1	1	1	0	1	1	1	1	1	0	1	1	1	1	0	1	1	1	1	1	1	1	1	1	1	1	1	1	1	1	1	1	0
AUSMDU00014133	SRR8625782	1	1	1	1	1	1	1	1	1	1	1	1	1	1	1	1	0	1	0	1	1	0	1	1	1	1	1	1	1	1	1	1	1	1	1	1	1	1	1	1	1	1	1	1	1	1	1	1
AUSMDU00014299	SRR8625841	1	1	1	1	1	1	1	1	1	1	1	1	1	1	1	1	0	1	0	1	1	1	1	1	1	1	1	1	1	1	1	1	1	1	1	1	1	1	1	1	1	1	1	1	1	1	1	1
AUSMDU00021421	SRR8592194	1	1	1	1	1	1	1	1	1	1	1	1	1	1	1	1	1	1	0	1	1	1	1	1	1	1	1	1	1	1	1	1	1	1	1	1	1	1	1	1	1	1	1	1	1	1	1	1
AUSMDU00014336	SRR8625639	1	1	0	1	1	1	1	1	1	1	1	1	1	1	1	1	0	1	0	1	0	1	1	0	1	1	1	0	1	1	1	1	1	1	1	1	1	1	1	1	1	1	1	1	1	1	1	1
AUSMDU00014330	SRR8625640	1	1	1	1	1	1	1	1	1	1	1	1	1	1	1	1	0	1	0	1	1	1	1	1	1	1	1	1	1	1	1	1	1	1	1	1	1	1	1	1	1	1	1	1	1	1	1	1
AUSMDU00014382	SRR8625703	1	1	1	1	1	1	1	1	1	1	1	1	1	1	1	1	0	1	0	1	1	1	1	1	1	1	1	1	1	1	1	1	1	1	1	1	1	1	1	1	1	1	1	1	1	1	1	1
AUSMDU00014381	SRR8625704	1	1	1	1	1	1	1	1	1	1	1	1	1	1	1	1	1	1	0	1	1	1	1	1	1	1	1	1	1	1	1	1	1	1	1	1	1	1	1	1	1	1	1	1	1	1	1	1
AUSMDU00014378	SRR8625705	1	1	1	1	1	1	1	1	1	1	1	1	1	1	1	1	0	1	0	1	1	1	1	1	1	1	1	1	1	1	1	1	1	1	1	1	1	1	1	1	1	1	1	1	1	1	1	1
SSI_AB682	ERR1744007	1	1	1	1	1	1	1	1	1	1	1	1	1	1	1	1	1	1	0	1	1	1	1	1	1	1	1	1	1	1	1	1	1	1	1	1	1	1	1	1	1	1	1	1	1	1	1	1
SSI_AB633	ERR1699763	1	1	1	1	1	1	1	1	1	1	1	1	1	1	1	1	1	1	0	1	1	1	1	1	0	1	0	1	1	0	0	1	0	1	1	1	1	1	1	1	0	1	1	1	1	0	1	1
STEC	SRR5885995	1	1	1	1	1	1	1	1	1	1	1	1	1	1	1	1	0	1	0	1	1	1	1	1	1	1	1	1	1	1	1	1	1	1	1	1	1	1	1	1	1	1	1	1	1	1	1	1
STEC	SRR5885996	1	1	1	1	1	1	1	1	1	1	1	1	1	1	1	1	0	1	0	1	1	1	1	1	1	1	1	1	1	1	1	1	1	1	1	1	1	1	1	1	1	1	1	1	1	1	1	1
STEC	SRR5886006	1	1	1	1	1	1	1	1	1	1	1	1	1	1	1	1	0	1	0	1	1	1	1	1	1	1	1	1	1	1	1	1	1	1	1	1	1	1	1	1	1	1	1	1	1	1	1	1
STEC	SRR5886014	1	1	1	1	1	1	1	1	1	1	1	1	1	1	1	1	0	1	0	1	1	1	1	1	1	1	1	1	1	1	1	1	1	1	1	1	1	1	1	1	1	1	1	1	1	1	1	1
STEC	SRR5886039	1	1	1	1	1	1	1	1	1	1	1	1	1	1	1	1	0	1	0	1	1	1	1	1	1	1	1	1	1	1	1	1	1	1	1	1	1	1	1	1	1	1	1	1	1	1	1	1
STEC	SRR5886040	1	1	1	1	1	1	1	1	1	1	1	1	1	1	1	1	0	1	0	1	1	1	1	1	1	1	1	1	1	1	1	1	1	1	1	1	1	1	1	1	1	1	1	1	1	1	1	1
STEC	SRR5886048	1	1	1	1	1	1	1	1	1	1	1	1	1	1	1	1	0	1	0	1	1	1	1	1	1	1	1	1	1	1	1	1	1	1	1	1	1	1	1	1	1	1	1	1	1	1	1	1
STEC	SRR5886057	1	1	1	1	1	1	1	1	1	1	1	1	1	1	1	1	0	1	0	1	1	1	1	1	1	1	1	1	1	1	1	1	1	1	1	1	1	1	1	1	1	1	1	1	1	1	1	1
STEC	SRR5886058	1	1	0	1	1	1	1	1	1	1	1	1	1	1	1	1	0	1	0	1	0	1	1	0	1	1	1	0	1	1	1	1	1	1	1	1	1	1	1	1	1	1	1	1	0	1	1	1
STEC	SRR5886088	1	1	1	1	1	1	1	1	1	1	1	1	1	1	1	1	0	1	0	1	1	1	1	1	1	1	1	1	1	1	1	1	1	1	1	1	1	1	1	1	1	1	1	1	1	1	1	1
STEC	SRR5886096	1	1	1	1	1	1	1	1	1	1	1	1	1	1	1	1	0	1	0	1	1	1	1	1	1	1	1	1	1	1	1	1	1	1	1	1	1	1	1	1	1	1	1	1	1	1	1	1
STEC	SRR5886098	1	1	1	1	1	1	1	1	1	1	1	1	1	1	1	1	0	1	0	1	1	1	1	1	1	1	1	1	1	1	1	1	1	1	1	1	1	1	1	1	1	1	1	1	1	1	1	1
STEC	SRR5886102	1	1	1	1	1	1	1	1	1	1	1	1	1	1	1	1	0	1	0	1	1	1	1	1	1	1	1	1	1	1	1	1	1	1	1	1	1	1	1	1	1	1	1	1	1	1	1	1
524355	SRR7184429	1	1	1	1	1	1	1	1	1	1	1	1	1	1	1	1	1	1	0	1	1	1	1	1	1	1	1	1	1	1	1	1	1	1	1	1	1	1	1	1	1	1	1	1	1	1	1	1
528472	SRR7184263	1	1	1	1	1	1	1	1	1	1	1	1	1	1	1	1	1	1	0	1	1	1	1	1	1	1	1	1	1	1	1	1	1	1	1	1	1	1	1	1	1	1	1	1	1	1	1	1
442909	SRR7191567	1	1	1	1	1	1	1	1	1	1	1	1	1	1	1	1	0	1	0	1	1	1	1	1	1	1	1	1	1	1	1	1	1	1	1	1	1	1	1	1	1	1	1	1	1	1	1	1
411493	SRR7223101	1	1	1	1	1	1	1	1	1	1	1	1	1	1	1	1	0	1	0	1	1	1	1	1	1	1	1	1	1	1	1	1	1	1	1	1	1	1	1	1	1	1	1	1	1	1	1	1
427620	SRR7221120	1	1	1	1	1	1	1	1	1	1	1	1	1	1	1	1	1	1	0	1	1	1	1	1	1	1	1	1	1	1	1	1	1	1	1	1	1	1	1	1	1	1	1	1	1	1	1	1
333055	SRR7230211	1	1	1	1	1	1	1	1	1	1	1	1	1	1	1	1	1	1	0	1	1	1	1	1	1	1	1	1	1	1	1	1	1	1	1	1	1	1	1	1	1	1	1	1	1	1	1	1
394895	SRR7286461	1	1	1	1	1	1	1	1	1	1	1	1	1	1	1	1	0	1	0	1	1	1	1	1	0	1	1	1	1	0	1	1	1	1	1	1	1	1	1	1	1	1	1	1	1	1	1	1
333039	SRR7286406	1	1	1	1	1	1	1	1	1	1	1	1	1	1	1	1	1	1	0	1	1	1	1	1	1	1	1	1	1	1	1	1	1	1	1	1	1	1	1	1	1	1	1	1	1	1	1	1
533370	SRR7286380	1	1	1	1	1	1	1	1	1	1	1	1	1	1	1	1	0	1	0	1	1	1	1	1	1	1	1	1	1	1	1	1	1	1	1	1	1	1	1	1	1	1	1	1	1	1	1	1
333009	SRR7358017	1	1	1	1	1	1	1	1	1	1	1	1	1	1	1	1	0	1	0	1	0	1	1	0	1	1	1	0	1	1	1	1	1	1	1	1	1	1	1	1	1	1	1	1	1	1	1	1
408497	SRR7367231	1	1	1	1	1	1	1	1	1	1	1	1	1	1	1	1	1	1	0	1	1	1	1	1	1	1	1	1	1	1	1	1	1	1	1	1	1	1	1	1	1	1	1	1	1	1	1	0
556795	SRR7417183	1	1	1	1	1	1	1	1	1	1	1	1	1	1	1	1	1	1	0	1	1	1	1	1	1	1	1	1	1	1	1	1	1	1	1	1	1	1	1	1	1	1	1	1	1	1	1	0
591137	SRR7873475	1	1	1	1	1	1	1	1	1	1	1	1	1	1	1	1	1	1	0	1	1	1	1	1	1	1	1	1	1	1	1	1	1	1	1	1	1	1	1	1	1	1	1	1	1	1	1	1
MOD1-EC2790	SRR4340534	1	1	1	1	1	1	1	1	1	1	1	1	1	1	1	1	1	1	0	1	1	1	1	1	1	1	1	1	1	0	1	1	0	0	1	1	1	1	1	1	1	1	1	0	1	1	1	0
NIID090532	DRR073037	1	1	1	1	1	1	1	1	1	1	1	1	1	1	1	1	1	1	0	1	1	1	1	1	0	1	1	1	1	0	1	1	1	0	1	1	1	1	1	1	1	1	1	0	1	1	1	1
201902616	ERR3311950	1	1	0	1	1	1	1	1	1	1	1	1	1	1	1	1	1	1	0	1	1	1	1	1	0	1	1	1	1	1	1	1	0	1	1	1	1	1	1	1	1	1	1	1	1	1	1	1
FSIS1503454	SRR3457938	1	1	1	1	1	1	1	1	1	1	1	1	1	1	1	1	0	1	0	1	1	1	1	1	1	1	1	1	1	1	1	1	1	1	1	1	1	1	1	1	1	1	1	1	1	1	1	1
MOD1-EC1651	SRR4340487	1	1	1	1	1	1	1	1	1	1	1	1	1	1	1	1	1	1	0	1	1	1	1	1	1	1	1	1	1	1	1	1	1	1	1	1	1	1	1	1	1	1	1	0	1	1	1	1
598099	SRR7842042	1	1	1	1	1	1	1	1	1	1	1	1	1	1	1	1	0	1	0	1	1	1	1	1	1	1	1	1	1	1	1	1	1	1	1	1	1	1	1	1	1	1	1	0	1	1	1	1
E158	DRR159327	1	1	1	1	1	1	1	1	1	1	1	1	1	1	1	1	0	1	0	1	1	1	1	1	1	1	1	1	1	1	1	1	1	1	1	1	1	1	1	1	1	1	1	0	1	1	1	1
PV306	BEPW01	1	1	1	1	1	1	1	1	1	1	1	1	1	1	1	1	0	1	0	1	1	0	1	1	1	1	1	1	1	1	1	1	1	1	1	1	1	1	1	1	1	1	1	0	1	1	1	1
EH2149	BESN01	1	1	1	0	1	1	1	1	1	1	1	1	1	1	1	1	0	1	0	1	1	1	1	1	1	1	1	1	1	1	1	1	1	1	1	1	1	1	1	1	1	1	1	1	1	1	1	1
KS327	BETD01	1	1	1	0	1	1	1	1	1	1	1	1	1	1	1	1	0	1	0	1	1	1	1	1	1	1	1	1	1	1	1	1	1	1	1	1	1	1	1	1	1	1	1	1	1	1	1	0
KS334	BETE01	1	1	1	0	1	1	1	1	1	1	1	1	1	1	1	1	0	1	0	1	1	1	1	1	1	1	1	1	1	1	1	1	1	1	1	1	1	1	1	1	1	1	1	1	1	1	1	0
14-428	#N/A	1	1	1	0	1	1	1	1	1	1	1	1	1	1	1	1	1	1	0	1	1	1	1	1	1	1	1	1	1	1	1	1	1	1	1	1	1	1	1	1	1	1	1	1	1	1	1	0
12-353	#N/A	1	1	1	0	1	1	1	1	1	1	1	1	1	1	1	1	1	1	0	1	1	1	1	1	1	1	1	1	1	1	1	1	1	1	1	1	1	1	1	1	1	1	1	1	1	1	1	1
18-ECS06	#N/A	1	1	1	0	1	1	1	1	1	1	1	1	1	1	1	1	1	1	0	1	1	1	1	1	1	1	1	1	1	1	1	1	1	1	1	1	1	1	1	1	1	1	1	1	1	1	1	1
467_10	SRR2120768	1	1	1	0	1	1	1	1	1	1	1	1	1	1	1	1	1	1	0	1	1	1	1	1	1	1	1	1	1	1	1	1	1	1	1	1	1	1	1	1	1	1	1	1	1	1	1	1
637_13	SRR2035374	1	1	1	0	1	1	1	1	1	1	1	1	1	1	1	1	1	1	0	1	1	1	1	1	1	1	1	1	1	1	1	1	1	1	1	1	1	1	1	1	1	1	1	1	1	1	1	1
FSIS1500917	SRR2125827	1	1	1	0	1	1	1	1	1	1	1	1	1	1	1	1	1	1	0	1	1	1	1	1	1	1	1	1	1	1	1	1	1	1	1	1	1	1	1	1	1	1	1	1	1	1	1	1
36079	LDXH02	1	1	1	0	1	1	1	1	1	1	1	1	1	1	1	1	1	1	0	1	1	1	1	1	1	1	1	1	1	1	1	1	1	1	1	1	1	1	1	1	1	1	1	1	1	1	1	1
194241	SRR3579365	1	1	1	0	1	1	1	1	1	1	1	1	1	1	1	1	1	1	0	1	1	0	1	1	1	1	1	1	1	1	1	1	1	1	1	1	1	1	1	1	1	1	1	1	1	1	1	1
179808	SRR3578655	1	1	1	0	1	1	1	1	1	1	1	1	1	1	1	1	1	1	0	1	1	1	1	1	1	1	1	1	1	1	1	1	1	1	1	1	1	1	1	1	1	1	1	1	1	1	1	0
300655	SRR5024524	1	1	1	0	1	1	1	1	1	1	1	1	1	1	1	1	1	1	0	1	1	1	1	1	1	1	1	1	1	1	1	1	1	1	1	1	1	1	1	1	1	1	1	1	1	1	1	1
591860	SRR7850140	1	1	1	0	1	1	1	1	1	1	1	1	1	1	1	1	0	1	0	1	1	1	1	1	1	1	1	1	1	1	1	1	1	1	1	1	1	1	1	1	1	1	1	1	1	1	1	1
643226	SRR8244728	1	1	1	0	1	1	1	1	1	1	1	1	1	1	1	1	1	1	0	1	1	1	1	1	1	1	1	1	1	1	1	1	1	1	1	1	1	1	1	1	1	1	1	1	1	1	1	1
647916	SRR8281112	1	1	1	0	1	1	1	1	1	1	1	1	1	1	1	1	1	1	0	1	1	1	1	1	1	1	1	1	1	1	1	1	1	1	1	1	1	1	1	1	1	1	1	1	1	1	1	1
755777	SRR9259308	1	1	1	0	1	1	1	1	1	1	1	1	1	1	1	1	1	1	0	1	1	1	1	1	1	1	1	1	1	1	1	1	1	1	1	1	1	1	1	1	1	1	1	1	1	1	0	1
790558	SRR10005830	1	1	1	0	1	1	1	1	1	1	1	1	1	1	1	1	1	1	0	1	1	1	1	1	1	1	1	1	1	1	1	1	1	1	1	1	1	1	1	1	1	1	1	1	1	1	1	1
802843	SRR10120181	1	1	1	0	1	1	1	1	1	1	1	1	1	1	1	1	1	1	0	1	1	1	1	1	1	1	1	1	1	1	1	1	1	1	1	1	1	1	1	1	1	1	1	1	1	1	1	1
804535	SRR10139423	1	1	1	0	1	1	1	1	1	1	1	1	1	1	1	1	1	1	0	1	1	1	1	1	1	1	1	1	1	1	1	1	1	1	1	1	1	1	1	1	1	1	1	1	1	1	1	1
808280	SRR10212191	1	1	1	0	1	1	1	1	1	1	1	1	1	1	1	1	1	1	0	1	1	1	1	1	1	1	1	1	1	1	1	1	1	1	1	1	1	1	1	1	1	1	1	1	1	1	1	1
812220	SRR10228168	1	1	1	0	1	1	1	1	1	1	1	1	1	1	1	1	1	1	0	1	1	1	1	1	1	1	1	1	1	1	1	1	1	1	1	1	1	1	1	1	1	1	1	1	1	1	1	1
808072	SRR10228142	1	1	1	0	1	1	1	1	1	1	1	1	1	1	1	1	1	1	0	1	1	1	1	1	1	1	1	1	1	1	1	1	1	1	1	1	1	1	1	1	1	1	1	1	1	1	1	1
812324	SRR10231905	1	1	1	0	1	1	1	1	1	1	1	1	1	1	1	1	1	1	0	1	1	1	1	1	1	1	1	1	1	1	1	1	1	1	1	1	1	1	1	1	1	1	1	1	1	1	1	1
824412	SRR10314887	1	1	0	0	1	1	1	1	1	1	1	1	1	1	1	1	1	1	0	1	0	1	1	0	1	1	1	0	1	1	1	1	1	1	1	1	1	1	1	1	1	1	1	1	1	1	1	1
838513	SRR10466982	1	1	1	0	1	1	1	1	1	1	1	1	1	1	1	1	1	1	0	1	1	1	1	1	1	1	1	1	1	1	1	1	1	1	1	1	1	1	1	1	1	1	1	1	1	1	1	1
888114	SRR11096686	1	1	1	0	1	1	1	1	1	1	1	1	1	1	1	1	1	1	0	1	1	1	1	1	1	1	1	1	1	1	1	1	1	1	1	1	1	1	1	1	1	1	1	1	1	1	1	1
909725	SRR11425051	1	1	1	0	1	1	1	1	1	1	1	1	1	1	1	1	1	1	0	1	1	1	1	1	1	1	1	1	1	1	1	1	1	1	1	1	1	1	1	1	1	1	1	1	1	1	1	1
17-01061	ERR3317721	1	1	1	0	1	1	1	1	1	1	1	1	1	1	1	1	1	1	0	1	1	1	1	1	1	1	1	1	1	1	1	1	1	1	1	1	1	1	1	1	1	1	1	1	1	1	1	1
NIID131458	DRR073027	1	1	1	0	1	1	1	1	1	1	1	1	1	1	1	1	1	1	0	1	1	1	1	1	1	1	0	1	1	1	1	1	1	1	1	1	1	1	1	1	1	1	1	1	1	1	1	1
495797	SRR7277697	1	1	1	0	1	1	1	1	1	1	1	1	1	1	1	1	1	1	0	1	1	1	1	1	1	1	1	1	1	1	1	1	1	1	1	1	1	1	1	1	1	1	1	1	1	1	1	1
563423	SRR7474038	1	1	1	0	1	1	1	1	1	1	1	1	1	1	1	1	1	1	0	1	1	1	1	1	1	1	1	1	1	1	1	1	1	1	1	1	1	1	0	1	1	1	1	1	1	1	1	1
565471	SRR7500924	1	1	1	0	1	1	1	1	1	1	1	1	1	1	1	1	1	1	0	1	1	1	1	1	1	1	1	1	1	1	1	1	1	1	1	1	1	1	1	1	1	1	1	1	1	1	1	1
570834	SRR7527618	1	1	1	0	1	1	1	1	1	1	1	1	1	1	1	1	1	1	0	1	1	1	1	1	1	1	1	1	1	1	1	1	1	1	1	1	1	1	1	1	1	1	1	1	1	1	1	1
573593	SRR7588698	1	1	1	0	1	1	1	1	1	1	1	1	1	1	1	1	1	1	0	1	1	1	1	1	1	1	1	1	1	1	1	1	1	1	1	1	1	1	1	1	1	1	1	1	1	1	1	1
ED180	FAVO01	1	1	1	0	1	1	1	1	1	1	1	1	1	1	1	1	1	1	0	1	0	1	1	0	1	1	1	0	1	1	1	1	1	1	1	1	1	1	1	1	1	1	1	1	1	1	1	1
FSIS1701668	SRR5683240	1	1	1	0	1	1	1	1	1	1	1	1	1	1	1	1	1	1	0	1	1	1	1	1	1	1	1	1	1	1	1	1	1	1	1	1	1	1	1	1	1	1	1	0	1	1	1	1
10020	BEMX01	1	1	1	1	1	1	1	1	1	1	1	1	1	1	1	1	1	1	0	1	1	1	1	1	1	1	1	1	1	1	1	1	1	1	1	1	1	1	1	1	1	1	1	1	1	1	1	1
CFSAN084846	SRR9067481	1	1	1	1	1	1	1	1	1	1	1	1	1	1	1	1	1	1	0	1	1	1	1	1	1	1	1	1	1	0	1	1	1	1	1	1	1	1	1	1	1	1	1	1	1	1	1	0
E148	DRR159320	1	1	1	1	1	1	1	1	1	1	1	1	1	1	1	1	1	1	0	1	1	1	1	1	1	1	1	1	1	1	1	1	1	1	1	1	1	1	1	1	1	1	1	1	1	1	1	1
3096_strain2	FULA01	1	1	1	1	1	1	1	1	1	1	1	1	1	1	1	1	0	1	0	1	1	1	1	1	1	1	1	1	1	1	1	1	1	1	1	1	1	1	0	1	1	1	1	1	1	1	1	1
TC3656	BEJR01	1	1	1	1	1	1	1	1	1	1	1	1	1	1	1	1	1	1	0	1	1	1	1	1	1	1	1	1	1	1	1	1	1	1	1	1	1	1	1	1	1	1	1	1	1	1	1	1
02/113	BEJZ01	1	1	0	1	1	1	1	1	1	1	1	1	1	1	1	1	0	1	0	1	0	1	1	0	1	1	1	0	1	1	1	1	1	1	1	1	1	1	1	1	1	1	1	1	1	1	1	0
E0445	BEKV01	1	1	1	1	1	1	1	1	1	1	1	1	1	1	1	1	1	1	0	1	1	1	1	1	1	1	1	1	1	1	1	1	1	1	1	1	1	1	1	1	1	1	1	1	1	1	1	1
02E052	BELO01	1	1	1	1	1	1	1	1	1	1	1	1	1	1	1	1	1	1	0	1	1	1	1	1	1	1	1	1	1	1	1	1	1	1	1	1	1	1	1	1	1	1	1	1	1	1	1	1
03E003	BELQ01	1	1	1	1	1	1	1	1	1	1	1	1	1	1	1	1	0	1	0	1	1	1	1	1	0	1	1	1	1	0	1	1	1	1	1	1	1	1	1	1	1	1	1	1	1	1	1	1
04E091	BELT01	1	1	1	1	1	1	1	1	1	1	1	1	1	1	1	1	0	1	0	1	1	1	1	1	1	1	1	1	1	1	1	1	1	1	1	1	1	1	1	1	1	1	1	1	1	1	1	1
06E028	BELX01	1	1	1	1	1	1	1	1	1	1	1	1	1	1	1	1	1	1	0	1	1	1	1	1	1	1	1	1	1	1	1	1	1	1	1	1	1	1	1	1	1	1	1	1	1	1	1	1
07E069	BEMD01	1	1	1	1	1	1	1	1	1	1	1	1	1	1	1	1	1	1	0	1	1	1	1	1	1	1	1	1	1	1	1	1	1	1	1	1	1	1	1	1	1	1	1	1	1	1	1	1
08E018	BEMH01	1	1	1	1	1	1	1	1	1	1	1	1	1	1	1	1	1	1	0	1	1	1	1	1	1	1	1	1	1	1	1	1	1	1	1	1	1	1	1	1	1	1	1	1	1	1	1	1
09E030	BEMK01	1	1	1	1	1	1	1	1	1	1	1	1	1	1	1	1	1	1	0	1	1	1	1	1	1	1	1	1	1	1	1	1	1	1	1	1	1	1	1	1	1	1	1	1	1	1	1	0
09E107	BEMM01	1	1	1	1	1	1	1	1	1	1	1	1	1	1	1	1	1	1	0	1	1	1	1	1	1	1	1	1	1	1	1	1	1	1	1	1	1	1	1	1	1	1	1	1	1	1	1	1
09E131	BEMN01	1	1	1	1	1	1	1	1	1	1	1	1	1	1	1	1	1	1	0	1	1	1	1	1	1	1	1	1	1	1	1	1	1	1	1	1	1	1	1	1	1	1	1	1	1	1	1	1
10E005	BEMO01	1	1	1	1	1	1	1	1	1	1	1	1	1	1	1	1	1	1	0	1	1	1	1	1	1	1	1	1	1	1	1	1	1	1	1	1	1	1	1	1	1	1	1	1	1	1	1	1
11E044	BEMQ01	1	1	1	1	1	1	1	1	1	1	1	1	1	1	1	1	1	1	0	1	1	1	1	1	1	1	1	1	1	1	1	1	1	1	1	1	1	1	1	1	1	1	1	1	1	1	1	1
11E059	BEMR01	1	1	1	1	1	1	1	1	1	1	1	1	1	1	1	1	1	1	0	1	1	1	1	1	1	1	1	1	1	1	1	1	1	1	1	1	1	1	1	1	1	1	1	1	1	1	1	1
10014	BEMV01	1	1	1	1	1	1	1	1	1	1	1	1	1	1	1	1	0	1	0	1	1	1	1	1	1	1	1	1	1	1	1	1	1	1	1	1	1	1	1	1	1	1	1	1	1	1	1	0
10019	BEMW01	1	1	1	1	1	1	1	1	1	1	1	1	1	1	1	1	0	1	0	1	1	1	1	1	1	1	1	1	1	1	1	1	1	1	1	1	1	1	1	1	1	1	1	1	1	1	1	1
10036	BEMZ01	1	1	1	1	1	1	1	1	1	1	1	1	1	1	1	1	1	1	0	1	1	1	1	1	1	1	1	1	1	1	1	1	1	1	1	1	1	1	1	1	1	1	1	1	1	1	1	1
10062	BEND01	1	1	0	1	1	1	1	1	1	1	1	1	1	1	1	1	1	1	0	1	0	1	1	0	1	1	1	0	1	1	1	1	1	1	1	1	1	1	1	1	1	1	1	1	1	1	1	1
10097	BENE01	1	1	1	1	1	1	1	1	1	1	1	1	1	1	1	1	1	1	0	1	1	1	1	0	1	1	1	1	1	1	1	1	1	1	1	1	1	1	1	1	1	1	1	1	1	1	1	1
10098	BENF01	1	1	1	1	1	1	1	1	1	1	1	1	1	1	1	1	1	1	0	1	1	1	1	1	1	1	1	1	1	1	1	1	1	1	1	1	1	1	1	1	1	1	1	1	1	1	1	1
10099	BENG01	1	1	1	1	1	1	1	1	1	1	1	1	1	1	1	1	1	1	0	1	1	1	1	1	1	1	1	1	1	1	1	1	1	1	1	1	1	1	1	1	1	1	1	1	1	1	1	1
10169	BENL01	1	1	1	1	1	1	1	1	1	1	1	1	1	1	1	1	1	1	0	1	1	1	1	1	1	1	1	1	1	1	1	1	1	1	1	1	1	1	1	1	1	1	1	1	1	1	1	1
10201	BENP01	1	1	1	1	1	1	1	1	1	1	1	1	1	1	1	1	1	1	0	1	1	1	1	1	1	1	1	1	1	1	1	1	1	1	1	1	1	1	1	1	1	1	1	1	1	1	1	1
10207	BENQ01	1	1	1	1	1	1	1	1	1	1	1	1	1	1	1	1	1	1	0	1	1	1	1	1	1	1	1	1	1	1	1	1	1	1	1	1	1	1	1	1	1	1	1	1	1	1	1	1
10246	BENT01	1	1	1	1	1	1	1	1	1	1	1	1	1	1	1	1	1	1	0	1	1	1	1	1	1	1	1	1	1	1	1	1	1	1	1	1	1	1	1	1	1	1	1	1	1	1	1	1
10369	BEOF01	1	1	1	1	1	1	1	1	1	1	1	1	1	1	1	1	1	1	0	1	1	1	1	1	1	1	1	1	1	1	1	1	1	1	1	1	1	1	1	1	1	1	1	1	1	1	1	1
10426	BEON01	1	1	1	1	1	1	1	1	1	1	1	1	1	1	1	1	1	1	0	1	1	1	1	1	1	1	1	1	1	1	1	1	1	1	1	1	1	1	1	1	1	1	1	1	1	1	1	1
10437	BEOP01	1	1	1	1	1	1	1	1	1	1	1	1	1	1	1	1	1	1	0	1	1	1	1	1	1	1	1	1	1	1	1	1	1	1	1	1	1	1	1	1	1	1	1	1	1	1	1	1
10473	BEOT01	1	1	1	1	1	1	1	1	1	1	1	1	1	1	1	1	1	1	0	1	1	1	1	1	1	1	1	1	1	1	1	1	1	1	1	1	1	1	1	1	1	1	1	1	1	1	1	1
10524	BEOX01	1	1	1	1	1	1	1	1	1	1	1	1	1	1	1	1	1	1	0	1	1	1	1	1	1	1	1	1	1	1	1	1	1	1	1	1	1	1	1	1	1	1	1	1	1	1	1	1
10536	BEOY01	1	1	0	1	1	1	1	1	1	1	1	1	1	1	1	1	0	1	0	1	0	1	1	0	1	1	1	0	1	1	1	1	1	1	1	1	1	1	1	1	1	1	1	1	1	1	1	1
10808	BEPG01	1	1	1	1	1	1	1	1	1	1	1	1	1	1	1	1	1	1	0	1	1	1	1	1	1	1	1	1	1	1	1	1	1	1	1	1	1	1	1	1	1	1	1	1	1	1	1	1
10938	BEPP01	1	1	1	1	1	1	1	1	1	1	1	1	1	1	1	1	1	1	0	1	1	1	1	1	1	1	1	1	1	1	1	1	1	1	1	1	1	1	1	1	1	1	1	1	1	1	1	1
PV44	BEPR01	1	1	1	1	1	1	1	1	1	1	1	1	1	1	1	1	1	1	0	1	1	1	1	1	1	1	1	1	1	1	1	1	1	1	1	1	1	1	1	1	1	1	1	1	1	1	1	1
PV243	BEPT01	1	1	1	1	1	1	1	1	1	1	1	1	1	1	1	1	1	1	0	1	1	1	1	1	1	1	1	1	1	1	1	1	1	1	1	1	1	1	1	1	1	1	1	1	1	1	1	1
PV821	BEQF01	1	1	1	1	1	1	1	1	1	1	1	1	1	1	1	1	1	1	0	1	1	1	1	1	1	1	1	1	1	1	1	1	1	1	1	1	1	1	1	1	1	1	1	1	1	1	1	1
PV00166	BEQO01	1	1	1	1	1	1	1	1	1	1	1	1	1	1	1	1	1	1	0	1	1	1	1	1	1	1	1	1	1	1	1	1	1	1	1	1	1	1	1	1	1	1	1	1	1	1	1	1
PV01271	BEQZ01	1	1	1	1	1	1	1	1	1	1	1	1	1	1	1	1	1	1	0	1	1	1	1	1	1	1	1	1	1	1	1	1	1	1	1	1	1	1	1	1	1	1	1	1	1	1	1	1
PV02120	BERD01	1	1	1	1	1	1	1	1	1	1	1	1	1	1	1	1	1	1	0	1	1	1	1	1	1	1	1	1	1	1	1	1	1	1	1	1	1	1	1	1	1	1	1	1	1	1	1	1
PV0715	BERM01	1	1	0	1	1	1	1	1	1	1	1	1	1	1	1	1	1	1	0	1	0	1	1	0	1	1	1	0	1	1	1	1	1	1	1	1	1	1	1	1	1	1	1	1	1	1	1	1
PV0817	BERN01	1	1	1	1	1	1	1	1	1	1	1	1	1	1	1	1	1	1	0	1	0	1	1	0	1	1	1	1	1	0	1	1	1	1	1	1	1	1	1	1	1	1	1	1	1	1	1	1
PV0813	BERO01	1	1	1	1	1	1	1	1	1	1	1	1	1	1	1	1	1	1	0	1	1	1	1	1	1	1	1	1	1	1	1	1	1	1	1	1	1	1	1	1	1	1	1	1	1	1	1	1
PV10116	BERV01	1	1	1	1	1	1	1	1	1	1	1	1	1	1	1	1	0	1	0	1	1	1	1	1	1	1	1	1	1	1	1	1	1	1	1	1	1	1	1	1	1	1	1	1	1	1	1	0
PV1196	BESC01	1	1	1	1	1	1	1	1	1	1	1	1	1	1	1	1	1	1	0	1	1	1	1	1	1	1	1	1	1	1	1	1	1	1	1	1	1	1	1	1	1	1	1	1	1	1	1	1
PV1191	BESE01	1	1	1	1	1	1	1	1	1	1	1	1	1	1	1	1	1	1	0	1	1	1	1	1	1	1	1	1	1	1	1	1	1	1	1	1	1	1	1	1	1	1	1	1	1	1	1	1
KS22-2	BESX01	1	1	1	1	1	1	1	1	1	1	1	1	1	1	1	1	1	1	0	1	1	1	1	1	1	1	1	1	1	1	1	1	1	1	1	1	1	1	1	1	1	1	1	1	1	1	1	1
1447	BETI01	1	1	1	1	1	1	1	1	1	1	1	1	1	1	1	1	0	1	0	1	1	1	1	1	1	1	1	1	1	1	1	1	1	1	1	1	1	1	1	1	1	1	1	1	1	1	1	1
1640	BETQ01	1	1	1	1	1	1	1	1	1	1	1	1	1	1	1	1	1	1	0	1	1	1	1	1	1	1	1	1	1	1	1	1	1	1	1	1	1	1	1	1	1	1	1	1	1	1	1	1
1677	BETU01	1	1	1	1	1	1	1	1	1	1	1	1	1	1	1	1	1	1	0	1	1	1	1	1	1	1	1	1	1	1	1	1	1	1	1	1	1	1	1	1	1	1	1	1	1	1	1	1
2156	BEUK01	1	1	1	1	1	1	1	1	1	1	1	1	1	1	1	1	1	1	0	1	1	1	1	1	1	1	1	1	1	1	1	1	1	1	1	1	1	1	1	1	1	1	1	1	1	1	1	0
2191	BEUM01	1	1	0	1	1	1	1	1	1	1	1	1	1	1	1	1	1	1	0	1	0	1	1	0	1	1	1	0	1	1	1	1	1	1	1	1	1	1	1	1	1	1	1	1	1	1	1	1
2598	BEVA01	1	1	1	1	1	1	1	1	1	1	1	1	1	1	1	1	1	1	0	1	1	1	1	1	1	1	1	1	1	1	1	1	1	1	1	1	1	1	1	1	1	1	1	1	1	1	1	1
2966	BEVJ01	1	1	1	1	1	1	1	1	1	1	1	1	1	1	1	1	1	1	0	1	1	1	1	1	1	1	1	1	1	1	1	1	1	1	1	1	1	1	1	1	1	1	1	1	1	1	1	1
18-150	BEVS01	1	1	1	1	1	1	1	1	1	1	1	1	1	1	1	1	1	1	0	1	1	1	1	1	1	1	1	1	1	1	1	1	1	1	1	1	1	1	1	1	1	1	1	1	1	1	1	1
10010	BEMT01	1	1	1	1	1	1	1	1	1	1	1	1	1	1	1	1	1	1	0	1	1	1	1	1	1	1	1	1	1	1	1	1	1	1	1	1	1	1	1	1	1	1	1	1	1	1	1	1
PV01131	BEQU01	1	1	1	1	1	1	1	1	1	1	1	1	1	1	1	1	1	1	0	1	1	1	1	1	1	1	1	1	1	1	1	1	1	1	1	1	1	1	1	1	1	1	1	1	1	1	1	1
PV0664	BERK01	1	1	1	1	1	1	1	1	1	1	1	1	1	1	1	1	1	1	0	1	1	1	1	1	1	1	1	1	1	1	1	1	1	1	1	1	1	1	1	1	1	1	1	1	1	1	1	1
1485	BETL01	1	1	1	1	1	1	1	1	1	1	1	1	1	1	1	1	1	1	0	1	1	1	1	1	1	1	1	1	1	1	1	1	1	1	1	1	1	1	1	1	1	1	1	1	1	1	1	1
2694	BEVB01	1	1	1	1	1	1	1	1	1	1	1	1	1	1	1	1	1	1	0	1	0	1	1	0	1	1	1	0	1	1	1	1	1	1	1	1	1	1	1	1	1	1	1	1	1	1	1	1
ED195	FAWK01	1	1	1	1	1	1	1	1	1	1	1	1	1	1	1	1	1	1	0	1	1	1	1	1	1	1	1	1	1	1	1	1	1	1	1	1	1	1	1	1	1	1	1	1	1	1	1	1
FHI60	CCRB01	1	1	1	1	1	1	1	1	1	1	1	1	1	1	1	1	1	1	0	1	1	1	1	1	1	1	1	1	1	1	1	1	1	1	1	1	1	1	1	1	1	1	1	1	1	1	1	1
FHI50	CCQD01	1	1	1	1	1	1	1	1	1	1	1	1	1	1	1	1	1	1	0	1	1	1	1	1	1	1	1	1	1	1	1	1	1	1	1	1	1	1	1	1	1	1	1	1	1	1	1	1
STEC 2144	LOGU01	1	1	1	1	1	1	1	1	1	1	1	1	1	1	1	1	1	1	0	1	1	1	1	1	1	1	1	1	1	1	1	1	1	1	1	1	1	1	1	1	1	1	1	1	1	1	1	1
STEC 477	LOCY01	1	1	1	1	1	1	1	1	1	1	1	1	1	1	1	1	0	1	0	1	1	1	1	1	1	1	1	1	1	1	1	1	1	1	1	1	1	1	1	1	1	1	1	1	1	1	1	1
FSIS1500489	SRR2125932	1	1	1	1	1	1	1	1	1	1	1	1	1	1	1	1	1	1	0	1	1	1	1	1	1	1	1	1	1	1	1	1	1	1	1	1	1	1	1	1	1	1	1	1	1	1	1	1
FSIS1500641	SRR2125877	1	1	1	1	1	1	1	1	1	1	1	1	1	1	1	1	1	1	0	1	1	1	1	1	1	1	1	1	1	1	1	1	1	1	1	1	1	1	1	1	1	1	1	1	1	1	1	1
FSIS1500903	SRR2125823	1	1	0	1	1	1	1	1	1	1	1	1	1	1	1	1	0	1	0	1	0	1	1	0	1	1	1	0	1	1	1	1	1	1	1	1	1	1	1	1	1	1	1	1	1	1	1	1
FSIS1500737	SRR2125691	1	1	1	1	1	1	1	1	1	1	1	1	1	1	1	1	1	1	0	1	1	1	1	1	1	1	1	1	1	1	1	1	1	1	1	1	1	1	1	1	1	1	1	1	1	1	1	1
FSIS1504399	SRR2920455	1	1	1	1	1	1	1	1	1	1	1	1	1	1	1	1	1	1	0	1	1	1	1	1	1	1	1	1	1	1	1	1	1	1	1	1	1	1	1	1	1	1	1	1	1	1	1	1
FSIS1503304	SRR3440948	1	1	1	1	1	1	1	1	1	1	1	1	1	1	1	1	1	1	0	1	1	1	1	1	1	1	1	1	1	1	1	1	1	1	1	1	1	1	1	1	1	1	1	1	1	1	1	1
FSIS1503447	SRR3440529	1	1	1	1	1	1	1	1	1	1	1	1	1	1	1	1	1	1	0	1	1	1	1	1	1	1	1	1	1	1	1	1	0	1	1	1	1	1	1	1	0	1	1	1	1	1	1	1
FSIS1608854	SRR5091629	1	1	1	1	1	1	1	1	1	1	1	1	1	1	1	1	1	1	0	1	1	1	1	1	1	1	1	1	1	1	1	1	1	1	1	1	1	1	1	1	1	1	1	1	1	1	1	1
FSIS11923979	SRR9973070	1	1	1	1	1	1	1	1	1	1	1	1	1	1	1	1	1	1	0	1	1	1	1	1	1	1	1	1	1	1	1	1	1	1	1	1	1	1	1	1	1	1	1	1	1	1	1	1
TX-ACB1500789	SRR2723933	1	1	1	1	1	1	1	1	1	1	1	1	1	1	1	1	1	1	0	1	1	1	1	1	1	1	0	1	1	1	1	1	1	1	1	1	1	1	1	1	1	1	1	1	1	1	1	1
TX-ACB1500684	SRR2985221	1	1	1	1	1	1	1	1	1	1	1	1	1	1	1	1	1	1	0	1	1	1	1	1	1	1	0	1	1	0	1	1	0	0	1	1	1	1	1	1	0	1	1	1	1	1	1	1
TX-ACB1303415	SRR4237879	1	1	1	1	1	1	1	1	1	1	1	1	1	1	1	1	1	1	0	1	1	1	1	1	1	1	1	1	1	1	1	1	1	1	1	1	1	1	1	1	1	1	1	1	1	1	1	1
ADRDL-2239	SRR8502807	1	1	1	1	1	1	1	1	1	1	1	1	1	1	1	1	1	1	0	1	1	1	1	1	1	1	1	1	1	1	1	1	0	0	1	1	1	1	1	1	1	1	1	1	1	1	1	1
TW17235	SRR9997743	1	1	1	1	1	1	1	1	1	1	1	1	1	1	1	1	1	1	0	1	1	1	1	1	1	1	1	1	1	1	1	1	1	1	1	1	1	1	1	1	1	1	1	1	1	1	1	1
TW17238	SRR10173692	1	1	1	1	1	1	1	1	1	1	1	1	1	1	1	1	1	1	0	1	1	1	1	1	1	1	1	1	1	1	1	1	1	1	1	1	1	1	1	1	1	1	1	1	1	1	1	1
TW17264	SRR10173617	1	1	1	1	1	1	1	1	1	1	1	1	1	1	1	1	1	1	0	1	1	1	1	1	1	1	1	1	1	1	1	1	1	1	1	1	1	1	1	1	1	1	1	1	1	1	1	1
FLAG-43873	SRR7878397	1	1	1	1	1	1	1	1	1	1	1	1	1	1	1	1	1	1	0	1	1	1	1	1	1	1	1	1	1	1	1	1	1	1	1	1	1	1	1	1	1	1	1	1	1	1	1	1
IEH-NGS-ECO-00076	SRR3133002	1	1	0	1	1	1	1	1	1	1	1	1	1	1	1	1	1	1	0	1	0	1	1	0	1	1	1	0	1	1	1	1	1	1	1	1	1	1	1	1	1	1	1	1	1	1	1	1
IEH-NGS-ECO-00213	SRR3146539	1	1	1	1	1	1	1	1	1	1	1	1	1	1	1	1	1	1	0	1	1	1	1	1	1	1	0	1	1	1	1	1	1	1	1	1	1	1	1	1	1	1	1	1	1	1	1	0
CFSAN033951	SRR2176280	1	1	0	1	1	1	1	1	1	1	1	1	1	1	1	1	1	1	0	1	0	1	1	0	1	1	1	0	1	1	1	1	1	1	1	1	1	1	1	1	1	1	1	1	1	1	1	1
MOD1-EC1916	SRR5185400	1	0	1	1	1	1	1	1	1	1	1	1	1	1	1	1	1	1	0	1	1	1	1	1	1	1	1	1	1	1	1	1	1	1	1	1	1	1	1	1	1	1	1	1	1	1	1	1
CFSAN050941	SRR5470101	1	1	1	1	1	1	1	1	1	1	1	1	1	1	1	1	1	1	0	1	1	1	1	1	1	1	1	1	1	1	1	1	0	1	1	1	1	1	1	1	1	1	1	1	1	1	1	1
CFSAN095585	SRR9652137	1	1	1	1	1	1	1	1	1	1	1	1	1	1	1	1	0	1	0	1	1	1	1	1	1	1	1	1	1	1	1	1	1	1	1	1	1	1	1	1	1	1	1	1	1	1	1	1
CFSAN098654	SRR10140636	1	1	1	1	1	1	1	1	1	1	1	1	1	1	1	1	0	1	0	1	1	1	1	1	1	1	1	1	1	1	1	1	0	0	1	1	1	1	1	1	1	1	1	1	1	1	1	1
CFSAN099888	SRR10189591	1	1	1	1	1	1	1	1	1	1	1	1	1	1	1	1	1	1	0	1	1	1	1	1	1	1	1	1	1	1	1	1	1	1	1	1	1	1	1	1	1	1	1	1	1	1	1	1
93304	SRR3240981	1	1	1	1	1	1	1	1	1	1	1	1	1	1	1	1	1	1	0	1	1	1	1	1	1	1	1	1	1	1	1	1	1	1	1	1	1	1	1	1	1	1	1	1	1	1	1	1
150965	SRR4897173	1	1	1	1	1	1	1	1	1	1	1	1	1	1	1	1	1	1	0	1	1	1	1	1	1	1	1	1	1	1	1	1	1	1	1	1	1	1	1	1	1	1	1	1	1	1	1	1
604947	SRR7866264	1	1	1	1	1	1	1	1	1	1	1	1	1	1	1	1	1	1	0	1	1	1	1	1	1	1	1	1	1	1	1	1	1	1	1	1	1	1	1	1	1	1	1	1	1	1	1	1
802844	SRR10120182	1	1	1	1	1	1	1	1	1	1	1	1	1	1	1	1	1	1	0	1	1	1	1	1	0	1	1	1	1	0	1	1	1	1	1	1	1	1	1	1	1	1	1	1	1	1	1	1
810208	SRR10212202	1	1	1	1	1	1	1	1	1	1	1	1	1	1	1	1	1	1	0	1	1	1	1	1	1	1	1	1	1	1	1	1	1	1	1	1	1	1	1	1	1	1	1	1	1	1	0	1
FWSEC0023	RRCX01	1	1	1	1	1	1	1	1	1	1	1	1	1	1	1	1	1	1	0	1	1	1	1	1	1	1	1	1	1	1	1	1	1	1	1	1	1	1	1	1	1	1	1	1	1	1	1	0
942777	SRR11729210	1	1	1	1	1	1	1	1	1	1	1	1	1	1	1	1	0	1	0	1	1	1	1	1	1	1	1	1	1	1	1	1	1	1	1	1	1	1	1	1	1	1	1	1	1	1	1	1
FWSEC0104	RRFV01	1	1	1	1	1	1	1	1	1	1	1	1	1	1	1	1	1	1	0	1	1	1	1	1	1	1	1	1	1	1	1	1	1	1	1	1	1	1	1	1	1	1	1	1	1	1	1	1
FWSEC0109	RRGA01	1	1	1	1	1	1	1	1	1	1	1	1	1	1	1	1	1	1	0	1	1	1	1	1	1	1	1	1	1	1	1	1	1	1	1	1	1	1	1	1	1	1	1	1	1	1	1	1
2009C-3996	JHGV01	1	1	1	1	1	1	1	1	1	1	1	1	1	1	1	1	1	1	0	1	1	1	1	1	1	1	1	1	1	1	1	1	1	1	1	1	1	1	1	1	1	1	1	1	1	1	1	1
2009C-4760	JHGK01	1	1	1	1	1	1	1	1	1	1	1	1	1	1	1	1	1	1	0	1	1	1	1	1	1	1	1	1	1	1	1	1	1	1	1	1	1	1	1	1	1	1	1	1	1	1	1	1
2010C-3472	JHFX01	1	1	1	1	1	1	1	1	1	1	1	1	1	1	1	1	1	1	0	1	1	1	1	1	1	1	1	1	1	1	1	1	1	1	1	1	1	1	1	1	1	1	1	1	1	1	1	1
2010C-4347	JHFB01	1	1	1	1	1	1	1	1	1	1	1	1	1	1	1	1	1	1	0	1	1	1	1	1	1	1	1	1	1	1	1	1	1	1	1	1	1	1	1	1	1	1	1	1	1	1	1	1
2010C-4819	JHMP01	1	1	1	1	1	1	1	1	1	1	1	1	1	1	1	1	1	1	0	1	1	1	1	1	1	1	1	1	1	1	1	1	1	1	1	1	1	1	1	1	1	1	1	1	1	1	1	1
2010C-5028	JHMI01	1	1	1	1	1	1	1	1	1	1	1	1	1	1	1	1	1	1	0	1	1	1	1	1	1	1	1	1	1	1	1	1	1	1	1	1	1	1	1	1	1	1	1	1	1	1	1	1
2011C-3270	JHLY01	1	1	1	1	1	1	1	1	1	1	1	1	1	1	1	1	1	1	0	1	1	1	1	1	1	1	1	1	1	1	1	1	1	1	1	1	1	1	1	1	1	1	1	1	1	1	1	1
2011C-3282	JHLX01	1	1	1	1	1	1	1	1	1	1	1	1	1	1	1	1	1	1	0	1	1	1	1	1	1	1	1	1	1	1	1	1	1	1	1	1	1	1	1	1	1	1	1	1	1	1	1	1
FWSEC0264	RRJG01	1	1	1	1	1	1	1	1	1	1	1	1	1	1	1	1	1	1	0	1	1	1	1	1	1	1	1	1	1	1	1	1	1	1	1	1	1	1	1	1	1	1	1	1	1	1	1	1
FWSEC0276	RRJS01	1	1	1	1	1	1	1	1	1	1	1	1	1	1	1	1	1	1	0	1	1	1	1	1	1	1	1	1	1	1	1	1	1	1	1	1	1	1	1	1	1	1	1	1	1	1	1	1
FWSEC0508	RRRI01	1	1	1	1	1	1	1	1	1	1	1	1	1	1	1	1	1	1	0	1	1	1	1	1	0	1	1	1	1	0	1	1	1	1	1	1	1	1	1	1	1	1	1	1	1	1	1	0
FWSEC0521	RRRT01	1	1	1	1	1	1	1	1	1	1	1	1	1	1	1	1	1	1	0	1	1	1	1	1	1	1	1	1	0	1	1	0	1	1	1	1	1	1	1	1	1	1	1	1	1	1	1	1
FWSEC0534	RRSA01	1	1	1	1	1	0	1	1	1	1	1	1	1	1	1	1	0	1	0	1	1	1	1	1	1	1	1	1	1	1	1	1	1	1	1	1	1	1	1	1	1	1	1	1	1	1	1	1
FWSEC0295	SRR7612280	1	1	1	1	1	1	1	1	1	1	1	1	1	1	1	1	1	1	0	1	1	1	1	1	1	1	1	1	1	1	1	1	1	1	1	1	1	1	1	1	1	1	1	1	1	1	1	1
PSU-0632	SRR7066513	1	1	1	1	1	1	1	1	1	1	1	1	1	1	1	1	1	1	0	1	1	1	1	1	1	1	1	1	1	1	1	1	0	1	1	1	1	1	1	1	1	1	1	1	1	1	1	0
PSU-1118	SRR8643760	1	1	1	1	1	1	1	1	1	1	1	1	1	1	1	1	1	1	0	1	1	1	1	1	1	1	1	1	1	1	1	1	1	1	1	1	1	1	1	1	1	1	1	1	1	1	1	1
SSI_AB658	ERR1744014	1	1	1	1	1	1	1	1	1	1	1	1	1	1	1	1	1	0	0	0	1	1	1	1	0	1	0	1	1	1	1	1	0	0	1	1	1	1	1	1	0	1	1	1	1	1	1	1
STEC	SRR5885991	1	1	1	1	1	1	1	1	1	1	1	1	1	1	1	1	1	1	0	1	1	1	1	1	1	1	1	1	1	1	1	1	1	1	1	1	1	1	1	1	1	1	1	1	1	1	1	0
STEC	SRR5886004	1	1	1	1	1	1	1	1	1	1	1	1	1	1	1	1	1	1	0	1	1	1	1	1	1	1	1	1	1	1	1	1	1	1	1	1	1	1	1	1	1	1	1	1	1	1	1	1
STEC	SRR5886051	1	1	1	1	1	1	1	1	1	1	1	1	1	1	1	1	1	1	0	1	1	1	1	1	1	1	1	1	1	1	1	1	1	1	1	1	1	1	1	1	1	1	1	1	1	1	1	0
STEC	SRR5886056	1	1	1	1	1	1	1	1	1	1	1	1	1	1	1	1	1	1	0	1	1	1	1	1	1	1	1	1	1	1	1	1	1	1	1	1	1	1	1	1	1	1	1	1	1	1	1	1
STEC	SRR5886106	1	1	1	1	1	1	1	1	1	1	1	1	1	1	1	1	1	1	0	1	1	1	1	1	1	1	1	1	1	1	1	1	1	1	1	1	1	1	1	1	1	1	1	1	1	1	1	1
NIID080884	DRR073035	1	1	1	1	1	1	1	1	1	1	1	1	1	1	1	1	1	1	0	1	1	1	1	1	1	1	1	1	1	1	1	1	1	0	0	1	1	1	1	1	1	1	1	1	1	1	1	1
NIID122657	DRR073031	1	1	1	1	1	1	1	1	1	1	1	1	1	1	1	1	1	1	0	1	1	1	1	1	1	1	1	1	1	1	1	1	1	1	1	1	1	1	1	1	1	1	1	1	1	1	1	1
NIID072720	DRR073025	1	1	0	1	1	1	1	1	1	1	1	1	1	1	1	1	1	1	0	1	1	1	1	1	1	1	1	1	1	0	1	1	1	1	1	1	1	1	1	1	1	1	1	1	1	1	1	1
E155	DRR159324	1	1	1	1	1	1	1	1	1	1	1	1	1	1	1	1	1	1	0	1	1	1	1	1	1	1	1	1	1	1	1	1	1	1	1	1	1	1	1	1	1	1	1	1	1	1	1	1
E144	DRR159319	1	1	1	1	1	1	1	1	1	1	1	1	1	1	1	1	1	1	0	1	1	1	1	1	1	1	1	1	1	1	1	1	1	1	1	1	1	1	1	1	1	1	1	1	1	1	1	1
E140	DRR159317	1	1	1	1	1	1	1	1	1	1	1	1	1	1	1	1	1	1	0	1	1	1	1	1	1	1	1	1	1	1	1	1	1	1	1	1	1	1	1	1	1	1	1	1	1	1	1	1
E70	DRR159278	1	0	1	1	1	1	1	1	1	1	1	1	1	1	1	1	1	0	0	0	1	1	1	1	1	1	0	1	1	1	1	1	1	1	1	1	0	0	0	0	0	1	1	1	0	0	1	1
536078	SRR7215938	1	1	1	1	1	1	1	1	1	1	1	1	1	1	1	1	1	1	0	1	1	1	1	1	1	1	1	1	1	1	1	1	1	1	1	1	1	1	1	1	1	1	1	1	1	1	1	1
488637	SRR7236432	1	1	1	1	1	1	1	1	1	1	1	1	1	1	1	1	1	1	0	1	1	1	1	1	1	1	1	1	1	1	1	1	1	1	1	1	1	1	1	1	1	1	1	1	1	1	1	1
421573	SRR7256985	1	1	1	1	1	1	1	1	1	1	1	1	1	1	1	1	1	1	0	1	1	1	1	1	1	1	1	1	1	1	1	1	1	1	1	1	1	1	1	1	1	1	1	1	1	1	1	1
498915	SRR7256947	1	1	1	1	1	1	1	1	1	1	1	1	1	1	1	1	0	1	0	1	1	1	1	1	1	1	0	1	1	0	0	1	0	0	1	1	1	1	1	1	1	1	1	1	1	1	1	1
333043	SRR7283813	1	1	1	1	1	1	1	1	1	1	1	1	1	1	1	1	1	1	0	1	1	1	1	1	1	1	1	1	1	1	1	1	1	1	1	1	1	1	1	1	1	1	1	1	1	1	1	1
463615	SRR7358013	1	0	1	1	1	1	1	1	1	1	1	1	1	1	1	1	1	1	0	1	1	1	1	1	1	1	1	1	1	0	1	1	1	1	1	1	1	1	1	1	1	1	1	1	1	1	1	1
PSU_0138	SRR5990513	1	1	1	1	1	1	1	1	1	1	1	1	1	1	1	1	1	1	0	1	1	1	1	1	1	1	1	1	1	1	1	1	1	0	1	1	1	1	1	1	1	1	1	1	1	1	1	1
2329	BEUS01	1	1	0	1	1	1	1	1	1	1	1	1	1	1	1	1	1	1	0	1	0	1	1	0	1	1	1	0	1	1	1	1	1	1	1	1	1	1	1	1	1	1	1	0	1	1	1	0
FSIS1400371	SRR1693303	1	1	1	1	1	1	1	1	1	1	1	1	1	1	1	1	1	1	0	1	1	1	1	1	1	1	1	1	1	1	1	1	1	1	1	1	1	1	1	1	1	1	1	1	1	1	1	1
TC3108	BEJF01	1	1	1	1	1	1	1	1	1	1	1	1	1	1	1	1	1	1	0	1	1	1	1	1	0	1	1	1	1	0	1	1	1	1	1	1	1	1	1	1	1	1	1	0	1	1	1	1
TC6168	BEJV01	1	0	1	1	1	1	1	1	1	1	1	1	1	1	1	1	1	0	0	0	1	1	1	1	1	1	0	1	1	1	1	1	1	1	1	1	0	0	0	0	0	1	1	0	0	0	1	1
10312	BENW01	1	1	1	1	1	1	1	1	1	1	1	1	1	1	1	1	0	1	0	1	1	1	1	1	1	1	1	1	1	1	1	1	1	1	1	1	1	1	1	1	1	1	1	0	1	1	1	1
PV0382	BERG01	1	1	1	1	1	1	1	1	1	1	1	1	1	1	1	1	1	1	0	1	1	1	1	1	1	1	1	1	1	1	1	1	1	1	1	1	1	1	1	1	1	1	1	0	1	1	1	1
1674	BETT01	1	1	1	1	1	1	1	1	1	1	1	1	1	1	1	1	1	1	0	1	1	1	1	1	1	1	1	1	1	1	1	1	1	1	1	1	1	1	1	1	1	1	1	0	1	1	1	1
FSIS1500873	SRR2125821	1	1	1	1	1	1	1	1	1	1	1	1	1	1	1	1	1	1	0	1	1	1	1	1	1	1	1	1	1	1	1	1	1	1	1	1	1	1	1	1	1	1	1	0	1	1	1	1
FSIS1605734	SRR3185912	1	1	1	1	1	1	1	1	1	1	1	1	1	1	1	1	1	1	0	1	1	1	1	1	1	1	1	1	1	1	1	1	1	1	1	1	1	1	1	1	1	1	1	1	1	1	1	1
PSU-1113	SRR8643761	1	1	1	1	1	1	1	1	1	1	1	1	1	1	1	1	0	1	0	1	1	1	1	1	1	1	1	1	1	1	1	1	1	1	1	1	1	1	1	1	1	1	1	0	1	1	1	1
FHI20	NZ_LM995838.1	1	1	1	1	1	1	1	1	1	1	1	1	1	1	1	1	1	1	0	1	1	1	1	1	0	1	1	1	1	0	0	1	1	1	1	1	1	1	1	1	1	1	1	1	1	1	1	1
TC3486	BEJP01	1	1	1	1	1	1	1	1	1	1	1	1	1	1	1	1	1	1	0	1	1	1	1	1	0	1	1	1	1	0	1	1	1	1	1	1	1	1	1	1	1	1	1	1	1	1	1	0
EC15671	BEIY01	1	0	1	0	1	1	1	1	1	1	1	1	1	1	1	1	1	1	0	1	1	1	1	1	0	1	1	1	1	0	1	1	1	1	1	1	1	1	1	1	1	1	1	1	1	1	1	1
TC3145	BEJH01	1	1	1	0	1	1	1	1	1	1	1	1	1	1	1	1	1	1	0	1	1	1	1	1	0	1	1	1	1	0	1	1	1	1	1	1	1	1	1	1	1	1	1	1	1	1	1	1
TC3748	BEJS01	1	1	1	0	1	1	1	1	1	1	1	1	1	1	1	1	1	1	0	1	1	1	1	1	0	1	1	1	1	0	1	1	1	1	1	1	1	1	1	1	1	1	1	0	1	1	1	0
TC3848	BEJX01	1	1	1	0	1	1	1	1	1	1	1	1	1	1	1	1	1	1	0	1	1	1	1	1	0	1	1	1	0	0	1	0	1	1	1	1	1	1	1	1	1	1	1	1	1	1	1	0
EC15720	BEJB01	1	1	1	0	1	1	1	1	1	1	1	1	1	1	1	1	0	1	0	1	1	1	1	1	0	1	1	1	1	0	1	1	1	1	1	1	1	1	1	1	1	1	1	1	1	1	1	1
FSIS1503256	SRR2132074	1	1	1	0	1	1	1	1	1	1	1	1	1	1	1	1	1	1	0	1	1	1	1	1	0	1	0	1	1	0	0	1	1	1	1	1	1	1	1	1	1	1	1	1	1	1	1	1
FSIS1503255	SRR2132070	1	0	1	0	1	1	1	1	1	1	1	1	1	1	1	1	0	1	0	1	1	1	1	1	0	1	1	1	0	0	1	0	0	1	1	1	1	1	1	1	1	1	1	1	1	1	1	1
FSIS1500487	SRR2125941	1	1	1	0	1	1	1	1	1	1	1	1	1	1	1	1	1	1	0	1	1	1	1	1	0	1	1	1	1	0	1	1	1	1	1	1	1	1	1	1	1	1	1	1	1	1	1	1
FSIS1500637	SRR2125875	1	1	1	0	1	1	1	1	1	1	1	1	1	1	1	1	1	1	0	1	1	1	1	1	0	1	1	1	1	0	1	1	1	1	1	1	1	1	1	1	1	1	1	1	1	1	1	1
FSIS1505181	SRR3016233	1	0	1	0	1	1	1	1	1	1	1	1	1	1	1	1	0	1	0	1	1	1	1	1	0	1	1	1	1	0	1	1	1	1	1	1	1	1	1	1	1	1	1	1	1	1	1	1
FSIS1606391	SRR3457631	1	1	1	0	1	1	1	1	1	1	1	1	1	1	1	1	1	1	0	1	1	1	1	1	0	1	1	1	1	0	1	1	1	1	1	1	1	1	1	1	1	1	1	1	1	1	1	1
FSIS1608722	SRR5091628	1	1	0	0	1	1	1	1	1	1	1	1	1	1	1	1	1	1	0	1	0	1	1	0	0	1	1	0	0	0	1	0	1	1	1	1	1	1	1	1	1	1	1	1	1	1	1	1
FSIS1609416	SRR5202193	1	1	0	0	1	1	1	1	1	1	1	1	1	1	1	1	1	1	0	1	0	1	1	0	0	1	1	0	1	0	1	1	1	1	1	1	1	1	1	1	1	1	1	1	1	1	1	1
FSIS1701290	SRR5588877	1	1	1	0	1	1	1	1	1	1	1	1	1	1	1	1	1	1	0	1	1	1	1	1	0	1	1	1	1	0	1	1	1	1	1	1	1	1	1	1	1	1	1	1	1	1	1	1
FSIS21720313	SRR6158105	1	0	1	0	1	1	1	1	1	1	1	1	1	1	1	1	0	1	0	1	1	1	1	1	0	1	0	1	1	0	1	1	1	1	1	1	1	1	1	1	1	1	1	1	1	1	1	1
FSIS21720618	SRR6310038	1	1	1	0	1	1	1	1	1	1	1	1	1	1	1	1	1	1	0	1	1	1	1	1	0	1	1	1	1	0	1	1	1	1	1	1	1	1	1	1	1	1	1	1	1	1	1	1
FSIS1700070	SRR6703990	1	1	1	0	1	1	1	1	1	1	1	1	1	1	1	1	1	1	0	1	1	1	1	1	0	1	1	1	1	0	1	1	1	1	1	1	1	1	1	1	1	1	1	1	1	1	1	1
FSIS21821719	SRR7267540	1	0	1	0	1	1	1	1	1	1	1	1	1	1	1	1	0	1	0	1	1	1	1	1	0	1	0	1	1	0	1	1	1	1	1	1	1	1	1	1	1	1	1	1	1	1	1	1
FSIS11922504	SRR9643380	1	0	1	0	1	1	1	1	1	1	1	1	1	1	1	1	0	1	0	1	1	1	1	1	0	1	0	1	1	0	0	1	0	0	1	1	1	1	1	1	1	1	1	1	1	1	1	1
FSIS12028921	SRR11248424	1	0	1	0	1	1	1	1	1	1	1	1	1	1	1	1	1	1	0	1	1	1	1	1	0	1	1	1	1	0	0	1	0	1	1	1	1	1	1	1	1	1	1	1	1	1	1	1
TX-ACB1500644	SRR2985219	1	0	1	0	1	1	1	1	1	1	1	1	1	1	1	1	0	1	0	0	1	1	1	1	0	1	0	1	1	0	0	0	0	0	1	1	1	1	1	1	0	1	1	1	1	0	1	1
KCJK6411	SRR4417899	1	1	1	0	1	1	1	1	1	1	1	1	1	1	1	1	1	1	0	1	1	1	1	1	0	1	1	1	1	0	1	1	1	1	1	1	1	1	1	1	1	1	1	1	1	1	1	1
KCJK6431	SRR4417897	1	1	1	0	1	1	1	1	1	1	1	1	1	1	1	1	1	1	0	1	1	1	1	1	0	1	1	1	1	0	1	1	1	1	1	1	1	1	1	1	1	1	1	1	1	1	1	1
KCJK6438	SRR4417895	1	1	1	0	1	1	1	1	1	1	1	1	1	1	1	1	1	1	0	1	1	1	1	1	0	1	1	1	1	0	1	1	1	1	1	1	1	1	1	1	1	1	1	1	1	1	1	1
KCJK6447	SRR4417894	1	1	1	0	1	1	1	1	1	1	1	1	1	1	1	1	1	1	0	1	1	1	1	1	0	1	1	1	1	0	1	1	1	1	1	1	1	1	1	1	1	1	1	1	1	1	1	1
KCJK6454	SRR4417892	1	1	1	0	1	1	1	1	1	1	1	1	1	1	1	1	1	1	0	1	1	1	1	1	0	1	1	1	1	0	1	1	1	1	1	1	1	1	1	1	1	1	1	1	1	1	1	1
KCJK6464	SRR4417891	1	1	1	0	1	1	1	1	1	1	1	1	1	1	1	1	1	1	0	1	1	1	1	1	0	1	1	1	1	0	1	1	1	1	1	1	1	1	1	1	1	1	1	1	1	1	1	1
KCJK6501	SRR4417890	1	1	1	0	1	1	1	1	1	1	1	1	1	1	1	1	1	1	0	1	1	1	1	1	0	1	1	1	1	0	1	1	1	1	1	1	1	1	1	1	1	1	1	1	1	1	1	1
KCJK6528	SRR4417887	1	1	1	0	1	1	1	1	1	1	1	1	1	1	1	1	1	1	0	1	1	1	1	1	0	1	1	1	1	0	1	1	1	0	1	1	1	1	1	1	1	1	1	1	1	1	1	1
KCJK6537	SRR4417886	1	0	1	0	1	1	1	1	1	1	1	1	1	1	1	1	1	1	0	1	1	1	1	1	0	1	1	1	1	0	1	1	0	1	1	1	1	1	1	1	1	1	1	1	1	1	1	1
CFSAN045129	SRR3134842	1	1	1	0	1	1	1	1	1	1	1	1	1	1	1	1	1	1	0	1	1	1	1	1	0	1	1	1	1	0	1	1	1	1	1	1	1	1	1	1	1	1	1	1	1	1	1	1
CFSAN025096	SRR3018406	1	1	1	0	1	1	1	1	1	1	1	1	1	1	1	1	0	1	0	1	1	1	1	1	0	1	1	1	1	0	1	1	1	0	1	1	1	1	1	1	1	1	1	1	1	1	1	1
CFSAN025136	SRR3018399	1	1	1	0	1	1	1	1	1	1	1	1	1	1	1	1	1	1	0	1	1	1	1	1	0	1	1	1	1	0	1	1	1	1	1	1	1	1	1	1	1	1	1	1	1	1	1	1
CFSAN025103	SRR3018369	1	0	1	0	1	1	1	1	1	1	1	1	1	1	1	1	1	1	0	1	1	1	1	1	0	1	1	1	1	0	1	1	1	1	1	1	1	1	1	1	1	1	1	1	1	1	1	1
CFSAN025102	SRR3018368	1	1	1	0	1	1	1	1	1	1	1	1	1	1	1	1	1	1	0	1	1	1	1	1	0	1	1	1	1	0	1	1	1	1	1	1	1	1	1	1	1	1	1	1	1	1	1	1
MOD1-EC5801	SRR3977443	1	1	1	0	1	1	1	1	1	1	1	1	1	1	1	1	1	1	0	1	1	1	1	1	0	1	1	1	1	0	1	1	1	1	1	1	1	1	1	1	1	1	0	1	1	1	1	1
MOD1-EC5703	SRR3987970	1	1	1	0	1	1	1	1	1	1	1	1	1	1	1	1	1	1	0	1	1	1	1	1	0	1	1	1	1	0	1	1	1	1	1	1	1	1	1	1	1	1	1	1	1	1	1	1
CFSAN027350	SRR8335315	1	1	1	0	1	1	1	1	1	1	1	1	1	1	1	1	1	1	0	1	1	1	1	1	0	1	1	1	1	0	1	1	1	1	1	1	1	1	1	1	1	1	1	1	1	1	1	1
CFSAN084841	SRR9066967	1	1	1	0	1	1	1	1	1	1	1	1	1	1	1	1	1	1	0	1	1	1	1	1	0	1	1	1	1	0	1	1	1	1	1	1	1	1	1	1	1	1	1	1	1	1	1	1
CFSAN077196	SRR9091351	1	1	1	0	1	1	1	1	1	1	1	1	1	1	1	1	1	1	0	1	1	1	1	1	0	1	1	1	1	0	1	1	1	1	1	1	1	1	1	1	1	1	1	1	1	1	1	1
IMT15301	ERR163835	1	1	1	0	1	1	1	1	1	1	1	1	1	1	1	1	1	1	0	1	1	1	1	1	0	1	1	1	1	0	1	1	1	1	1	1	1	1	1	1	1	1	1	1	1	1	1	1
12	ERR144910	1	1	1	0	1	1	1	1	1	1	1	1	1	1	1	1	1	1	0	1	1	1	1	1	0	1	1	1	1	0	1	1	1	1	1	1	1	1	1	1	1	1	1	1	1	1	1	1
2013C-3277	SRR1570104	1	1	1	0	1	1	1	1	1	1	1	1	1	1	1	1	1	1	0	1	1	1	1	1	0	1	1	1	1	0	1	1	1	1	1	1	1	1	1	1	1	1	1	1	1	1	1	1
PNUSAE001578	SRR3040537	1	1	1	0	1	1	1	1	1	1	1	1	1	1	1	1	1	1	0	1	1	1	1	1	0	1	1	1	1	0	1	1	1	1	1	1	1	1	1	1	1	1	1	1	1	1	1	1
2009C-3689	SRR3178054	1	1	1	0	1	1	1	1	1	1	1	1	1	1	1	1	1	1	0	1	1	1	1	1	0	1	1	1	1	0	1	1	1	1	1	1	1	1	1	1	1	1	1	1	1	1	1	1
2009C-3612	SRR3178052	1	1	1	0	1	1	1	1	1	1	1	1	1	1	1	1	1	1	0	1	1	1	1	1	0	1	1	1	1	0	1	1	1	1	1	1	1	1	1	1	1	1	1	1	1	1	1	1
PNUSAE025189	SRR9334847	1	1	1	0	1	1	1	1	1	1	1	1	1	1	1	1	1	1	0	1	1	1	1	1	0	1	1	1	1	0	1	1	1	1	1	1	1	1	1	1	1	1	1	1	1	1	1	1
2014C-3716	GCF_003018735	1	1	1	0	1	1	1	1	1	1	1	1	1	1	1	1	1	1	0	1	1	1	1	1	0	1	1	1	1	0	1	1	1	1	1	1	1	1	1	1	1	1	1	1	1	1	1	1
81.0194	SRR11484398	1	1	1	0	1	1	1	1	1	1	1	1	1	1	1	1	1	1	0	1	1	1	1	1	0	1	1	1	1	0	1	1	1	1	1	1	1	1	1	1	1	1	1	1	1	1	1	1
MDARD19-0037	SRR12157874	1	1	1	0	1	1	1	1	1	1	1	1	1	1	1	1	1	1	0	1	1	1	1	1	0	1	1	1	1	0	1	1	1	1	1	1	1	1	1	1	1	1	1	1	1	1	1	1
17-00285	ERR3309113	1	1	0	0	1	1	1	1	1	1	1	1	1	1	1	1	1	1	0	1	0	1	1	0	0	1	1	0	1	0	1	1	1	1	1	1	1	1	1	1	1	1	1	1	1	1	1	1
PSU-1116	SRR8643758	1	1	1	0	1	1	1	1	1	1	1	1	1	1	1	1	1	1	0	1	1	1	1	1	0	1	1	1	1	0	1	1	1	0	1	1	1	1	1	1	1	1	1	1	1	1	1	1
NIID141425	DRR073023	1	0	1	0	1	1	1	1	1	1	1	1	1	1	1	1	1	1	0	1	1	1	1	1	0	1	1	1	1	0	1	1	1	1	1	1	1	1	1	1	1	1	1	1	1	1	1	1
NIID141423	DRR073022	1	1	1	0	1	1	1	1	1	1	1	1	1	1	1	1	0	1	0	1	1	1	1	1	0	1	1	1	1	0	1	1	0	1	1	1	1	1	1	1	1	1	1	1	1	1	1	1
NIID101358	DRR073020	1	1	0	0	1	1	1	1	1	1	1	1	1	1	1	1	1	1	0	1	0	1	1	0	0	1	1	0	1	0	1	1	1	1	1	1	1	1	1	1	1	1	1	1	1	1	1	1
NIID130549	DRR073017	1	1	1	0	1	1	1	1	1	1	1	1	1	1	1	1	0	1	0	1	1	1	1	1	0	1	1	1	1	0	1	1	0	0	0	1	1	1	1	1	1	1	1	1	1	1	1	1
NIID130562	DRR073016	1	0	1	0	1	1	1	1	1	1	1	1	1	1	1	1	0	1	0	1	1	1	1	1	0	1	0	1	1	0	0	1	0	0	0	1	1	1	1	1	1	1	1	1	1	1	1	1
NIID131037	DRR073015	1	1	1	0	1	1	1	1	1	1	1	1	1	1	1	1	0	1	0	1	1	1	1	1	0	1	1	1	1	0	1	1	0	0	1	1	1	1	1	1	1	1	1	1	1	1	1	1
FSIS11923138	SRR9829538	1	0	1	0	1	1	1	1	1	1	1	1	1	1	1	1	0	1	0	1	1	1	0	1	0	1	1	1	1	0	1	1	1	1	1	0	1	1	1	1	1	1	1	1	1	1	1	1
KCJK6541	SRR4417885	1	0	1	0	1	1	1	1	1	1	1	1	1	1	1	1	1	0	0	0	1	1	1	1	0	1	0	1	1	0	0	0	0	0	1	1	1	1	1	1	0	1	1	1	0	0	1	1
MDARD19-0035	SRR12158008	1	1	1	0	1	1	1	1	1	1	1	1	1	1	1	1	1	1	0	1	1	1	1	1	0	1	1	1	1	0	1	1	1	1	1	1	1	1	1	1	1	1	1	0	1	1	1	1
EC3893-E62F-8	SRR6766643	1	0	0	0	1	1	1	0	0	0	0	0	0	0	0	1	1	0	0	0	0	0	0	0	0	0	0	0	0	0	0	0	0	0	0	0	0	0	0	0	0	0	0	0	0	0	0	0
MOD1-EC6359	SRR6413768	1	1	1	0	1	1	1	1	1	1	1	1	1	1	1	1	1	0	1	0	1	1	1	1	0	1	0	1	1	0	1	1	0	0	1	1	1	1	1	1	1	1	1	0	1	1	1	1
75.0221	SRR9913820	1	1	1	0	1	1	1	1	1	1	1	1	1	1	1	1	1	1	1	1	1	1	1	1	0	1	1	1	1	0	1	1	1	1	1	1	1	1	1	1	1	1	1	0	1	1	1	1
166342	SRR4897425	1	1	1	0	1	1	1	1	1	1	1	1	1	1	1	1	0	1	0	1	1	1	1	1	1	1	1	1	1	1	1	1	1	1	1	1	1	1	1	1	1	1	1	0	1	1	1	1
SSI_AB636	ERR1699766	1	1	1	0	1	1	1	1	1	1	1	1	1	1	1	1	1	1	0	1	1	1	1	1	0	1	0	1	1	0	1	1	1	1	1	1	1	1	0	1	1	1	1	1	1	1	1	1
MOD1-EC2812	SRR5185399	1	1	1	1	1	1	1	1	1	1	1	1	1	1	1	1	1	1	0	1	1	1	1	1	1	1	1	1	1	1	1	1	1	1	1	1	1	1	1	1	1	1	1	0	1	1	1	0
894923	SRR11215232	1	1	1	1	1	1	1	1	1	1	1	1	1	1	1	1	1	1	0	1	1	1	1	1	1	1	1	1	1	1	1	1	1	1	1	1	1	1	1	1	1	1	1	0	1	1	1	0
99/109	BEKA01	1	1	1	1	1	1	1	1	1	1	1	1	1	1	1	1	0	1	0	1	1	1	1	1	0	1	1	1	1	0	1	1	1	1	1	1	1	1	1	1	1	1	0	0	1	1	1	0
FHI79	NZ_LM996704	1	1	1	1	1	1	1	1	1	1	1	1	1	1	1	1	1	1	0	1	1	1	1	1	1	1	1	1	1	1	1	1	1	1	1	1	1	1	1	1	1	1	1	0	1	1	1	0
FHI39	CCPX01	1	1	1	1	1	1	1	1	1	1	1	1	1	1	1	1	0	1	0	1	1	1	1	1	1	1	1	1	0	1	1	0	1	1	1	1	1	1	1	1	1	1	1	0	1	1	1	1
FHI36	CCPV01	1	1	1	1	1	1	1	1	1	1	1	1	1	1	1	1	1	1	0	1	1	1	1	1	1	1	1	1	1	1	1	1	1	1	1	1	1	1	1	1	1	1	1	0	1	1	1	1
FHI24	LM995745.1	1	1	1	1	1	1	1	1	1	1	1	1	1	1	1	1	1	1	0	1	1	1	1	1	1	1	1	1	0	1	0	0	1	1	1	1	1	1	1	1	1	1	1	0	1	1	1	0
FHI27	LM995703.1	1	1	1	1	1	1	1	1	1	1	1	1	1	1	1	1	1	1	0	1	1	1	1	1	1	1	1	1	1	1	0	1	1	1	1	1	1	1	1	1	1	1	1	0	1	1	1	0
STEC 931	LOFS01	1	1	1	1	1	1	1	1	1	1	1	1	1	1	1	1	1	1	0	1	1	1	1	1	1	1	1	1	1	1	1	1	1	1	1	1	1	1	1	1	1	1	1	0	1	1	1	0
ED_676-08	QFSZ01	1	1	1	1	1	1	1	1	1	1	1	1	1	1	1	1	0	1	0	1	1	1	1	1	1	1	1	1	1	0	1	1	0	1	1	1	1	1	1	1	1	1	0	0	1	1	1	0
E-06-278	QFSV01	1	1	1	1	1	1	1	1	1	1	1	1	1	1	1	1	1	1	0	1	1	1	1	1	1	1	1	1	1	1	1	1	1	1	1	1	1	1	1	1	1	1	1	0	1	1	1	0
5244-00-1	QFSU01	1	1	1	1	1	1	1	1	1	1	1	1	1	1	1	1	1	1	0	1	1	1	1	1	1	1	1	1	1	1	1	1	1	1	1	1	1	1	1	1	1	1	1	0	1	1	1	0
EH_171-09	QFTB01	1	1	1	1	1	1	1	1	1	1	1	1	1	1	1	1	1	1	0	1	1	1	1	1	1	1	1	1	1	1	1	1	1	1	1	1	1	1	1	1	1	1	1	0	1	1	1	0
13-006	QFSO01	1	1	1	1	1	1	1	1	1	1	1	1	1	1	1	1	1	1	0	1	1	1	1	1	1	1	1	1	1	1	1	1	1	1	1	1	1	1	1	1	1	1	1	0	1	1	1	0
14-113	QFSR01	1	1	1	1	1	1	1	1	1	1	1	1	1	1	1	1	1	1	0	1	1	1	1	1	1	1	1	1	1	1	1	1	1	1	1	1	1	1	1	1	1	1	1	0	1	1	1	1
13-194	QFSP01	1	1	1	1	1	1	1	1	1	1	1	1	1	1	1	1	1	1	0	1	1	1	1	1	1	1	1	1	1	1	1	1	1	1	1	1	1	1	1	1	1	1	1	0	1	1	1	0
06-04484	QFSL01	1	1	1	1	1	1	1	1	1	1	1	1	1	1	1	1	1	1	0	1	1	1	1	1	1	1	1	1	1	1	1	1	1	1	1	1	1	1	1	1	1	1	1	0	1	1	1	1
05-06154	QFSK01	1	1	1	1	1	1	1	1	1	1	1	1	1	1	1	1	1	1	0	1	1	1	1	1	1	1	1	1	1	1	1	1	1	1	1	1	1	1	1	1	1	1	1	0	1	1	1	0
09-185	QFSG01	1	1	1	1	1	1	1	1	1	1	1	1	1	1	1	1	1	1	0	1	1	1	1	1	1	1	1	1	1	1	1	1	1	1	1	1	1	1	1	1	1	1	1	0	1	1	1	0
09-02030	QFSN01	1	1	1	1	1	1	1	1	1	1	1	1	1	1	1	1	1	1	0	1	1	1	1	1	1	1	1	1	1	1	1	1	1	1	1	1	1	0	1	1	1	1	1	0	1	1	1	0
E-08-233	QFSW01	1	1	1	1	1	1	1	1	1	1	1	1	1	1	1	1	1	1	0	1	1	1	1	1	1	1	1	1	1	1	1	1	1	1	1	1	1	1	1	1	1	1	1	0	1	1	1	0
ED_674-08	QFSI01	1	1	1	1	1	1	1	1	1	1	1	1	1	1	1	1	1	1	0	1	1	1	1	1	1	1	1	1	1	1	1	1	1	1	1	1	1	1	0	1	1	1	1	0	1	1	1	1
10-085	QFSH01	1	1	1	1	1	1	1	1	1	1	1	1	1	1	1	1	1	1	0	1	1	1	1	1	0	1	1	1	1	0	1	1	1	1	1	1	1	1	1	1	1	1	0	0	1	1	1	0
09-087	QFSF01	1	1	1	1	1	1	1	1	1	1	1	1	1	1	1	1	1	1	0	1	1	1	1	1	1	1	1	1	1	1	1	1	1	1	1	1	1	1	1	1	1	1	1	0	1	1	1	1
EH_632-08	QFTC01	1	1	1	1	1	1	1	1	1	1	1	1	1	1	1	1	1	1	0	1	1	1	1	1	1	1	1	1	1	1	1	1	1	1	1	1	1	1	1	1	1	1	1	0	1	1	1	0
E-10-68	QFSY01	1	1	1	1	1	1	1	1	1	1	1	1	1	1	1	1	1	1	0	1	1	1	1	1	1	0	1	1	1	1	1	1	1	1	1	1	1	1	1	1	1	1	1	0	1	1	1	0
E-08-324	QFSX01	1	1	1	1	1	1	1	1	1	1	1	1	1	1	1	1	0	1	0	1	1	1	1	1	0	1	1	1	1	0	1	1	1	1	1	1	1	1	1	1	1	1	0	0	1	1	1	0
16-533	QFST01	1	1	1	1	1	1	1	1	1	1	1	1	1	1	1	1	1	1	0	1	1	1	1	1	1	1	1	1	1	1	1	1	1	1	1	1	1	1	1	1	1	1	1	0	1	1	1	0
14-391	QFSS01	1	1	1	1	1	1	1	1	1	1	1	1	1	1	1	1	1	1	0	1	1	1	1	1	1	1	1	1	1	1	1	1	1	1	1	1	1	1	1	1	1	1	1	0	1	1	1	0
13-302	QFSQ01	1	1	1	1	1	1	1	1	1	1	1	1	1	1	1	1	1	1	0	1	1	1	1	1	1	1	1	1	1	1	1	1	1	1	1	1	1	1	1	1	1	1	1	0	1	1	1	0
15-496	QFSE01	1	1	1	1	1	1	1	1	1	1	1	1	1	1	1	1	0	1	0	1	1	1	1	1	1	1	1	1	1	1	1	1	1	1	1	1	1	1	1	1	1	1	1	0	1	1	1	0
MOD1-EC2813	SRR5185402	1	1	1	1	1	1	1	1	1	1	1	1	1	1	1	1	1	1	0	1	1	1	1	1	1	1	1	1	1	1	1	1	1	1	1	1	1	1	1	1	1	1	1	0	1	1	1	0
36708	LDXG02	1	1	1	1	1	1	1	1	1	1	1	1	1	1	1	1	1	1	0	1	1	1	1	1	1	1	1	1	1	1	1	1	1	1	1	1	1	1	1	1	1	1	1	0	1	1	1	0
194236	SRR3578935	1	1	1	1	1	1	1	1	1	1	1	1	1	1	1	1	1	1	0	1	1	1	1	1	0	1	1	1	1	0	1	1	1	1	1	1	1	1	1	1	1	1	0	0	1	1	1	1
194242	SRR3578581	1	1	1	1	1	1	1	1	1	1	1	1	1	1	1	1	1	1	0	1	1	1	1	1	1	1	1	1	1	1	1	1	1	1	1	1	1	1	1	1	1	1	1	0	1	1	1	0
195706	SRR4195734	1	1	1	1	1	1	1	1	1	1	1	1	1	1	1	1	1	1	0	1	1	1	1	1	1	1	1	1	1	0	1	1	1	1	1	1	1	1	1	1	1	1	0	0	1	1	1	1
265267	SRR4788166	1	1	0	1	1	1	1	1	1	1	1	1	1	1	1	1	1	1	0	1	0	1	1	0	1	1	1	0	1	1	1	1	1	1	1	1	1	1	1	1	1	1	1	0	1	1	1	1
181093	SRR5023941	1	1	1	1	1	1	1	1	1	1	1	1	1	1	1	1	1	1	0	1	1	1	1	1	1	1	1	1	1	1	1	1	1	1	1	1	1	1	1	1	1	1	1	0	1	1	1	1
168486	SRR6051780	1	1	0	1	1	1	1	1	1	1	1	1	1	1	1	1	1	1	0	1	0	1	1	0	1	1	1	0	1	1	1	1	1	1	1	1	1	1	1	1	1	1	1	0	1	1	1	1
830266	SRR10380834	1	1	1	1	1	1	1	1	1	1	1	1	1	1	1	1	1	1	0	1	1	1	1	1	1	1	1	1	1	1	1	1	1	1	1	1	1	1	1	1	1	1	1	0	1	1	1	1
850906	SRR10605723	1	1	1	1	1	1	1	1	1	1	1	1	1	1	1	1	1	1	0	1	1	1	1	1	1	1	1	1	1	1	1	1	1	1	1	1	1	1	1	1	1	1	1	0	1	1	1	0
IMT15977	ERR163839	1	1	1	1	1	1	1	1	1	1	1	1	1	1	1	1	1	1	0	1	1	1	1	1	1	1	1	1	1	1	1	1	1	1	1	1	1	1	1	1	1	1	1	0	1	1	1	0
IMT15915	ERR163837	1	1	1	1	1	1	1	1	1	1	1	1	1	1	1	1	1	1	0	1	1	1	1	1	1	1	1	1	1	1	1	1	1	1	1	1	1	1	1	1	1	1	1	0	1	1	1	0
PNUSAE009390	SRR6015209	1	1	1	1	1	1	1	1	1	1	1	1	1	1	1	1	1	1	0	1	1	1	1	1	1	1	1	1	1	1	1	1	1	1	1	1	1	1	1	1	1	1	1	0	1	1	1	0
15-04152	ERR3308899	1	1	1	1	1	1	1	1	1	1	1	1	1	1	1	1	1	1	0	1	1	1	1	1	1	1	1	1	1	1	1	1	1	1	1	1	1	1	1	1	1	1	1	0	1	1	1	0
SSI_AB639	ERR1699769	1	1	0	1	1	1	1	1	1	1	1	1	1	1	1	1	1	1	0	1	0	1	1	0	0	1	0	0	1	0	1	1	0	1	1	1	1	1	1	1	1	1	0	0	1	1	1	0
NIID132777	DRR073021	1	1	1	1	1	1	1	1	1	1	1	1	1	1	1	1	1	1	0	1	1	1	1	1	1	1	1	1	0	1	1	0	1	1	1	1	1	1	1	1	1	1	1	0	1	1	1	0
NIID090405	DRR073019	1	1	1	1	1	1	1	1	1	1	1	1	1	1	1	1	1	1	0	1	1	1	1	1	1	1	1	1	1	0	1	1	0	1	1	1	1	1	1	1	1	1	1	0	1	1	1	0
NIID122711	DRR073018	1	1	1	1	1	1	1	1	1	1	1	1	1	1	1	1	1	1	0	1	1	1	1	1	1	1	1	1	1	1	1	1	1	1	1	1	1	1	1	1	1	1	1	0	1	1	1	0
412052	SRR7179834	1	1	1	1	1	1	1	1	1	1	1	1	1	1	1	1	1	1	0	1	1	1	1	1	1	1	1	1	1	1	1	1	1	1	1	1	1	1	1	1	1	1	1	0	1	1	1	1
362744	SRR7251001	1	1	1	1	1	1	1	1	1	1	1	1	1	1	1	1	1	1	0	1	1	1	1	1	1	1	1	1	1	1	1	1	1	1	1	1	1	1	1	1	1	1	1	0	1	1	1	1
333048	SRR7274855	1	1	1	1	1	1	1	1	1	1	1	1	1	1	1	1	1	1	0	1	1	1	1	1	1	1	1	1	1	1	1	1	1	1	1	1	1	1	1	1	1	1	1	0	1	1	1	1
510162	SRR7367456	1	1	1	1	1	1	1	1	1	1	1	1	1	1	1	1	1	1	0	0	1	1	1	1	0	1	0	0	1	0	0	0	0	0	1	1	1	1	1	1	1	0	1	0	1	1	1	1
ED676	FAVW01	1	1	1	1	1	1	1	1	1	1	1	1	1	1	1	1	1	1	0	1	1	1	1	1	1	1	1	1	1	1	1	1	1	1	1	1	1	1	1	1	1	1	1	0	1	1	1	0
FHI2	CCQF01	1	1	1	1	1	1	1	1	1	1	1	1	1	1	1	1	1	1	0	1	1	1	1	1	1	1	1	1	1	1	1	1	1	1	1	1	1	1	1	1	1	1	1	0	1	1	1	1
LB238672	QFTD01	1	1	1	1	1	1	1	1	1	1	1	1	1	1	1	1	1	1	0	1	1	1	1	1	1	1	1	1	1	1	1	1	1	1	1	1	1	1	0	1	1	1	1	0	1	1	1	0
ED_733-10	QFTA01	1	1	1	1	1	1	1	1	1	1	1	1	1	1	1	1	1	1	0	1	1	1	1	1	1	1	1	1	1	1	1	1	1	1	1	1	1	1	1	1	1	1	1	0	1	1	1	0
04-05903	QFSJ01	1	1	1	1	1	1	1	1	1	1	1	1	1	1	1	1	1	1	0	1	1	1	1	1	1	1	1	1	1	1	1	1	1	1	1	1	1	1	1	1	1	1	1	0	1	1	1	0
07-03205	QFSM01	1	1	1	0	1	1	1	1	1	1	1	1	1	1	1	1	1	1	0	1	1	1	1	1	1	1	1	1	1	1	1	1	1	1	1	1	1	1	1	1	1	1	1	0	1	1	1	0
STEC	SRR5886131	1	0	1	0	1	1	1	1	1	1	1	1	1	1	1	1	1	1	0	1	1	1	1	1	0	0	1	1	1	0	1	1	1	1	1	1	1	1	1	1	1	1	0	0	1	1	1	1
KS32	BESY01	1	1	1	0	1	1	1	1	1	1	1	1	1	1	1	1	1	1	0	1	1	0	1	1	0	0	1	1	1	0	1	1	1	1	1	1	1	1	1	1	1	1	0	0	1	1	1	1
CFSAN025130	SRR3018394	1	1	1	0	1	1	1	1	1	1	1	1	1	1	1	1	1	1	0	1	1	1	1	1	0	0	1	1	1	0	1	1	1	1	1	1	1	1	1	1	1	1	0	0	1	1	1	0
CFSAN025119	SRR3018383	1	0	0	0	1	1	1	1	1	1	1	1	1	1	1	1	1	1	0	1	0	1	1	0	0	0	1	0	1	0	1	1	1	1	1	1	1	1	1	1	1	1	0	0	1	1	1	0
CFSAN025115	SRR3018379	1	0	0	0	1	1	1	1	1	1	1	1	1	1	1	1	1	1	0	1	0	1	1	0	0	0	1	0	1	0	1	1	1	1	1	1	1	1	1	1	1	1	0	0	1	1	1	0
CFSAN025110	SRR3018376	1	1	1	0	1	1	1	1	1	1	1	1	1	1	1	1	1	1	0	1	1	1	1	1	0	0	1	1	1	0	1	1	1	1	1	1	1	1	1	1	1	1	0	0	1	1	1	0
CFSAN025107	SRR3018372	1	1	1	0	1	1	1	1	1	1	1	1	1	1	1	1	1	1	0	1	1	1	1	1	0	0	1	1	1	0	1	1	0	0	1	1	1	1	0	1	1	1	0	0	1	1	1	0
MOD1-EC5229	SRR3993746	1	1	1	0	1	1	1	1	1	1	1	1	1	1	1	1	1	1	0	1	1	1	1	1	0	0	1	1	1	0	1	1	1	1	1	1	1	1	1	1	1	1	0	0	1	1	1	0
FSIS11812514	SRR7657525	1	0	1	0	1	1	1	1	1	1	1	1	1	1	1	1	1	0	0	0	1	1	1	1	0	0	0	1	1	0	1	1	1	1	1	1	1	1	1	1	1	1	0	1	1	1	1	1
TC6167	BEJY01	1	1	1	0	1	1	1	1	1	1	1	1	1	1	1	1	1	1	0	1	1	1	1	1	0	0	1	1	1	0	1	1	1	1	1	1	1	1	1	1	1	1	0	0	1	1	1	0
333KH91	BEKC01	1	1	1	0	1	1	1	1	1	1	1	1	1	1	1	1	1	1	0	1	1	1	1	1	0	0	1	1	1	0	1	1	1	1	1	1	1	1	1	1	1	1	0	0	1	1	1	1
ED80	BEKH01	1	1	1	0	1	1	1	1	1	1	1	1	1	1	1	1	1	1	0	1	1	1	1	1	0	0	1	1	1	0	1	1	1	1	1	1	1	1	1	1	1	1	0	0	1	1	1	1
1657	BETR01	1	1	1	0	1	1	1	1	1	1	1	1	1	1	1	1	0	1	0	1	1	1	1	1	0	0	1	1	1	0	1	1	1	1	1	1	1	1	1	1	1	1	0	0	1	1	1	1
631KH91	BEKD01	1	1	1	0	1	1	1	1	1	1	1	1	1	1	1	1	1	1	0	1	1	1	1	1	0	0	1	1	1	0	1	1	1	1	1	1	1	1	1	1	1	1	0	0	1	1	1	1
ED766	FAWA01	1	1	1	0	1	1	1	1	1	1	1	1	1	1	1	1	0	1	0	1	1	1	1	1	0	0	1	1	1	0	1	1	1	1	1	1	1	1	1	1	1	1	0	0	1	1	1	1
670_13	SRR2035376	1	1	1	0	1	1	1	1	1	1	1	1	1	1	1	1	1	1	0	1	1	1	1	1	0	0	1	1	1	0	1	1	1	1	1	1	1	1	1	1	1	1	0	0	1	1	1	1
2290-502_12	SRR2035369	1	1	1	0	1	1	1	1	1	1	1	1	1	1	1	1	1	1	0	1	1	1	1	1	0	0	1	1	1	0	1	1	1	1	1	1	1	1	0	1	1	1	0	0	1	1	1	1
CFSAN025100	SRR3018409	1	1	1	0	1	1	1	1	1	1	1	1	1	1	1	1	1	1	0	1	1	1	1	1	0	0	1	1	1	0	1	1	1	1	1	1	1	1	0	1	1	1	0	0	1	1	1	0
CFSAN025099	SRR3018408	1	1	0	0	1	1	1	1	1	1	1	1	1	1	1	1	1	1	0	1	0	1	1	0	0	0	1	0	1	0	1	1	1	0	1	1	1	1	1	1	1	1	0	0	1	1	1	0
CFSAN025098	SRR3018407	1	1	1	0	1	1	1	1	1	1	1	1	1	1	1	1	1	1	0	1	1	1	1	1	0	0	1	1	1	0	1	1	1	1	1	1	1	1	1	1	1	1	0	0	1	1	1	0
CFSAN025095	SRR3018405	1	0	0	0	1	1	1	1	1	1	1	1	1	1	1	1	1	1	0	1	0	1	1	0	0	0	1	0	1	0	1	1	1	1	1	1	1	1	1	1	1	1	0	0	1	1	1	0
CFSAN025132	SRR3018403	1	0	0	0	1	1	1	1	1	1	1	1	1	1	1	1	1	1	0	1	0	1	1	0	0	0	1	0	1	0	1	1	1	1	1	1	1	1	1	1	1	1	0	0	1	1	1	0
CFSAN025125	SRR3018396	1	1	1	0	1	1	1	1	1	1	1	1	1	1	1	1	1	1	0	1	1	1	1	1	0	0	1	1	1	0	1	1	1	1	1	1	1	1	1	1	1	1	0	0	1	1	1	0
CFSAN025105	SRR3018395	1	1	1	0	1	1	1	1	1	1	1	1	1	1	1	1	1	1	0	1	1	1	1	1	0	0	1	1	1	0	1	1	1	1	1	1	1	1	1	1	1	1	0	0	1	1	1	0
CFSAN025128	SRR3018391	1	1	1	0	1	1	1	1	1	1	1	1	1	1	1	1	1	1	0	1	1	1	1	1	0	0	1	1	1	0	1	1	1	1	1	1	1	1	1	1	1	1	0	0	1	1	1	1
CFSAN025127	SRR3018390	1	1	1	0	1	1	1	1	1	1	1	1	1	1	1	1	1	1	0	1	1	1	1	1	0	0	1	1	1	0	1	1	1	1	1	1	1	1	1	1	1	1	0	0	1	1	1	1
CFSAN025093	SRR3018389	1	1	1	0	1	1	1	1	1	1	1	1	1	1	1	1	1	1	0	1	1	1	1	1	0	0	1	1	1	0	1	1	1	1	1	1	1	1	1	1	1	1	0	0	1	1	1	1
CFSAN025124	SRR3018387	1	1	0	0	1	1	1	1	1	1	1	1	1	1	1	1	1	1	0	1	0	1	1	0	0	0	1	0	1	0	1	1	1	1	1	1	1	1	1	1	1	1	0	0	1	1	1	0
CFSAN025123	SRR3018386	1	1	1	0	1	1	1	1	1	1	1	1	1	1	1	1	1	1	0	1	1	1	1	1	0	0	1	1	1	0	1	1	1	1	1	1	1	1	1	1	1	1	0	0	1	1	1	0
CFSAN025122	SRR3018385	1	1	0	0	1	1	1	1	1	1	1	1	1	1	1	1	1	1	0	1	0	1	1	0	0	0	1	0	1	0	1	1	1	1	1	1	1	1	1	1	1	1	0	0	1	1	1	0
CFSAN025121	SRR3018384	1	1	1	0	1	1	1	1	1	1	1	1	1	1	1	1	1	1	0	1	1	1	1	1	0	0	1	1	1	0	1	1	1	1	1	1	1	1	1	1	1	1	0	0	1	1	1	0
CFSAN025118	SRR3018382	1	0	0	0	1	1	1	1	1	1	1	1	1	1	1	1	1	1	0	1	0	1	1	0	0	0	1	0	1	0	1	1	1	1	1	1	1	1	1	1	1	1	0	0	1	1	1	0
CFSAN025116	SRR3018380	1	1	1	0	1	1	1	1	1	1	1	1	1	1	1	1	1	1	0	1	1	1	1	1	0	0	1	1	1	0	1	1	1	1	1	1	1	1	1	1	1	1	0	0	1	1	1	1
CFSAN025114	SRR3018377	1	1	1	0	1	1	1	1	1	1	1	1	1	1	1	1	1	1	0	1	1	1	1	1	0	0	1	1	1	0	1	1	1	1	1	1	1	1	1	1	1	1	0	0	1	1	1	1
CFSAN025109	SRR3018375	1	0	0	0	1	1	1	1	1	1	1	1	1	1	1	1	1	1	0	1	0	1	1	0	0	0	1	0	1	0	1	1	1	1	1	1	1	1	1	1	1	1	0	0	1	1	1	0
CFSAN025106	SRR3018371	1	1	0	0	1	1	1	1	1	1	1	1	1	1	1	1	1	1	0	1	0	1	1	0	0	0	1	0	1	0	1	1	1	1	1	1	1	1	1	1	1	1	0	0	1	1	1	0
CFSAN025101	SRR3018367	1	1	1	0	1	1	1	1	1	1	1	1	1	1	1	1	1	1	0	1	1	1	1	1	0	0	1	1	1	0	1	1	1	1	1	1	1	1	0	1	1	1	0	0	1	1	1	0
CFSAN086508	SRR10013010	1	1	1	0	1	1	1	1	1	1	1	1	1	1	1	1	1	1	0	1	1	0	1	1	0	0	1	1	1	0	1	1	1	1	1	1	1	1	1	1	1	1	0	0	1	1	1	1
36293	LDXC02	1	0	1	0	1	1	1	1	1	1	1	1	1	1	1	1	1	1	0	1	1	1	1	1	0	0	1	1	1	0	1	1	1	0	1	1	1	1	1	1	1	1	0	0	1	1	1	1
34870	LDXE02	1	1	1	0	1	1	1	1	1	1	1	1	1	1	1	1	1	1	0	1	1	1	1	1	0	0	1	1	1	0	1	1	1	1	1	1	1	1	1	1	1	1	0	0	1	1	1	1
34827	LDXF02	1	1	1	0	1	1	1	1	1	1	1	1	1	1	1	1	1	1	0	1	1	1	1	1	0	0	1	1	1	0	1	1	1	1	1	1	1	1	1	1	1	1	0	0	1	1	1	1
850897	SRR10605704	1	1	1	0	1	1	1	1	1	1	1	1	1	1	1	1	1	1	0	1	1	1	1	1	0	0	1	1	1	0	1	1	1	1	1	1	1	1	1	1	1	1	0	0	1	1	1	1
875482	SRR10962110	1	1	1	0	1	1	1	1	1	1	1	1	1	1	1	1	1	1	0	1	1	1	1	1	0	0	1	1	1	0	1	1	1	1	1	1	1	1	1	1	1	1	0	0	1	1	1	1
872145	SRR10915018	1	1	1	0	1	1	1	1	1	1	1	1	1	1	1	1	1	1	0	1	1	1	1	1	0	0	1	1	1	0	1	1	1	1	1	1	1	1	1	1	1	1	0	0	1	1	1	1
892749	SRR11195323	1	0	1	0	1	1	1	1	1	1	1	1	1	1	1	1	1	0	0	0	1	1	1	1	0	0	0	1	1	0	1	1	1	0	1	1	0	0	0	0	0	1	0	0	0	0	1	1
14980648	ERR294556	1	1	1	0	1	1	1	1	1	1	1	1	1	1	1	1	1	1	0	1	1	1	1	1	0	0	1	1	1	0	1	1	1	1	1	1	1	1	1	1	1	1	0	0	1	1	1	1
LH-5	ERR144937	1	1	1	0	1	1	1	1	1	1	1	1	1	1	1	1	1	1	0	1	1	1	1	1	0	0	1	1	0	0	1	0	1	1	1	1	1	1	1	1	1	1	0	0	1	1	1	0
PNUSAE005848	SRR5292181	1	1	1	0	1	1	1	1	1	1	1	1	1	1	1	1	1	1	0	1	1	1	1	1	0	0	1	1	1	0	1	1	1	1	1	1	1	1	1	1	1	1	0	0	1	1	1	0
PNUSAE012069	SRR6689546	1	1	1	0	1	1	1	1	1	1	1	1	1	1	1	1	1	1	0	1	1	1	1	1	0	0	1	1	1	0	1	1	0	1	1	1	1	1	1	1	1	1	0	0	1	1	1	1
FSIS11927036	SRR10691595	1	1	1	0	1	1	1	1	1	1	1	1	1	1	1	1	1	1	0	1	1	1	1	1	0	0	1	1	1	0	1	1	1	1	1	1	1	1	0	1	1	1	0	0	1	1	1	0
FSIS12028773	SRR12026359	1	1	1	0	1	1	1	1	1	1	1	1	1	1	1	1	1	1	0	1	1	1	1	1	0	0	1	1	1	0	1	1	0	1	1	1	1	1	1	1	1	1	0	0	1	1	1	0
944687	SRR11812398	1	1	1	0	1	1	1	1	1	1	1	1	1	1	1	1	1	1	0	1	1	1	1	1	0	0	1	1	1	0	1	1	1	1	1	1	1	1	1	1	1	1	0	0	1	1	1	1
PSU-1241	SRR7870875	1	1	1	0	1	1	1	1	1	1	1	1	1	1	1	1	1	1	0	1	1	1	1	1	0	0	1	1	1	0	1	1	1	1	1	1	1	1	1	1	1	1	0	1	1	1	1	1
C240-52 (9c)	SRR254180	1	1	1	0	1	1	1	1	1	1	1	1	1	1	1	1	0	1	0	1	1	1	1	1	0	0	1	1	0	0	1	0	1	1	1	1	1	1	1	1	1	1	0	0	1	1	0	0
STEC	SRR5886012	1	1	1	0	1	1	1	1	1	1	1	1	1	1	1	1	1	1	0	1	1	1	1	1	0	0	1	1	1	0	1	1	1	1	1	1	1	1	1	1	1	1	0	0	1	1	1	0
STEC	SRR5886026	1	1	1	0	1	1	1	1	1	1	1	1	1	1	1	1	1	1	0	1	1	1	1	1	0	0	1	1	1	0	1	1	1	1	1	1	1	1	1	1	1	1	0	0	1	1	1	0
STEC	SRR5886030	1	1	1	0	1	1	1	1	1	1	1	1	1	1	1	1	1	1	0	1	1	1	1	1	0	0	1	1	1	0	1	1	0	0	1	1	1	1	1	1	1	1	0	0	1	1	1	1
STEC	SRR5886037	1	1	1	0	1	1	1	1	1	1	1	1	1	1	1	1	1	1	0	1	1	1	1	1	0	0	1	1	1	0	1	1	1	1	1	1	1	1	1	1	1	1	0	0	1	1	1	0
STEC	SRR5886047	1	0	1	0	1	1	1	1	1	1	1	1	1	1	1	1	1	1	0	1	1	1	1	1	0	0	1	1	1	0	1	1	1	1	1	1	1	1	1	1	1	1	0	0	1	1	1	0
STEC	SRR5886078	1	1	1	0	1	1	1	1	1	1	1	1	1	1	1	1	1	1	0	1	1	1	1	1	0	0	1	1	1	0	1	1	1	1	1	1	1	1	1	1	1	1	0	0	1	1	1	0
STEC	SRR5886090	1	1	1	0	1	1	1	1	1	1	1	1	1	1	1	1	1	1	0	1	1	1	1	1	0	0	1	1	1	0	1	1	1	1	1	1	1	1	1	1	1	1	0	0	1	1	1	0
STEC	SRR5886104	1	1	1	0	1	1	1	1	1	1	1	1	1	1	1	1	1	1	0	1	1	1	1	1	0	0	1	1	1	0	1	1	1	1	1	1	1	1	1	1	1	1	0	0	1	1	1	0
STEC	SRR5886130	1	1	1	0	1	1	1	1	1	1	1	1	1	1	1	1	1	1	0	1	1	1	1	1	0	0	1	1	1	0	1	1	1	1	1	1	1	1	1	1	1	1	0	0	1	1	1	0
412051	SRR7274789	1	1	1	0	1	1	1	1	1	1	1	1	1	1	1	1	0	1	0	1	1	1	1	1	0	0	1	1	1	0	1	1	1	1	1	1	1	1	1	1	1	1	0	1	1	1	1	1
STEC	SRR5885997	1	0	1	0	1	1	1	1	1	1	1	1	1	1	1	1	1	1	0	1	1	1	1	1	0	0	1	1	1	0	1	1	1	1	1	1	1	1	1	1	1	1	0	0	1	1	1	0
ED654	FAWP01	1	1	1	0	1	1	1	1	1	1	1	1	1	1	1	1	0	1	0	1	1	1	1	1	0	0	1	1	1	0	1	1	1	1	1	1	1	1	1	1	1	1	0	0	1	1	1	1
FSIS12030221	SRR11714414	1	0	1	0	1	1	1	1	1	1	1	1	1	1	1	1	1	1	0	1	1	1	1	1	0	0	1	1	1	0	1	1	1	1	1	1	1	1	1	1	1	1	0	0	1	1	1	0
CFSAN025138	SRR3018402	1	0	0	0	1	1	1	1	1	1	1	1	1	1	1	1	1	1	0	1	0	1	1	0	0	0	1	0	1	0	1	1	1	1	1	1	1	1	1	1	1	1	0	0	1	1	1	0
CFSAN025137	SRR3018400	1	1	0	0	1	1	1	1	1	1	1	1	1	1	1	1	1	1	0	1	0	1	1	0	0	0	1	0	1	0	1	1	1	1	1	1	1	1	0	1	1	1	0	0	1	1	1	0
CFSAN025135	SRR3018398	1	1	0	0	1	1	1	1	1	1	1	1	1	1	1	1	1	1	0	1	0	1	1	0	0	0	1	0	1	0	1	1	1	1	1	1	1	1	1	1	1	1	0	0	1	1	1	0
CFSAN025117	SRR3018381	1	1	0	0	1	1	1	1	1	1	1	1	1	1	1	1	1	1	0	1	0	1	1	0	0	0	1	0	1	0	1	1	1	1	1	1	1	1	1	1	1	1	0	0	1	1	1	0
CFSAN095629	SRR9652089	1	0	0	0	1	1	1	1	1	1	1	1	1	1	1	1	1	1	0	1	0	1	1	0	0	0	1	0	1	0	0	1	1	1	1	1	1	1	1	1	1	1	0	0	1	1	1	0
2010C-4800	SRR1570059	1	0	0	0	1	1	1	1	1	1	1	1	1	1	1	1	1	1	0	1	0	1	1	0	0	0	1	0	1	0	1	1	1	1	1	1	1	1	1	1	1	1	0	0	1	1	1	0
36493	LDXB02	1	1	1	0	1	1	1	1	1	1	1	1	1	1	1	1	1	1	0	1	1	1	1	1	0	0	1	1	1	0	1	1	1	1	1	1	1	1	1	1	1	1	0	0	1	1	1	1
KS94_1A	DRR103089	1	1	1	0	1	1	1	1	1	1	1	1	1	1	1	1	1	1	0	1	1	1	1	1	0	0	1	1	1	0	1	1	1	1	1	1	1	1	1	1	1	1	0	0	1	1	1	0
CFSAN025129	SRR3018393	1	1	1	0	1	1	1	1	1	1	1	1	1	1	1	1	1	1	0	1	1	1	1	1	0	0	1	1	1	0	1	1	1	1	1	1	1	1	1	1	1	1	0	0	1	1	1	0
CFSAN025092	SRR3018378	1	1	1	0	1	1	1	1	1	1	1	1	1	1	1	1	1	1	0	1	1	1	1	1	0	0	1	1	1	0	1	1	1	1	1	1	1	1	1	1	1	1	0	0	1	1	1	1
CFSAN025104	SRR3018370	1	1	1	0	1	1	1	1	1	1	1	1	1	1	1	1	1	1	0	1	1	1	1	1	0	0	1	1	1	0	1	1	0	0	1	1	1	1	1	1	1	1	0	0	1	1	1	1
36348	LDXD02	1	1	1	0	1	1	1	1	1	1	1	1	1	1	1	1	1	1	0	1	1	1	1	1	0	0	1	1	1	0	1	1	1	1	1	1	1	1	1	1	1	1	0	0	1	1	1	1
CFSAN025108	SRR3018374	1	1	1	0	1	1	1	1	1	1	1	1	1	1	1	1	1	1	0	1	1	1	1	1	0	0	1	1	1	0	1	1	1	1	1	1	1	1	1	1	1	1	0	0	1	1	1	1
248542	SRR3578908	1	1	1	1	1	1	1	1	1	1	1	1	1	1	1	1	1	1	0	1	1	1	1	1	0	1	1	1	1	0	1	1	1	1	1	1	1	1	1	1	1	1	1	0	1	1	1	1
834768	SRR10424224	1	1	1	1	1	1	1	1	1	1	1	1	1	1	1	1	1	1	0	1	1	1	1	1	0	1	1	1	1	0	1	1	1	1	1	1	1	1	1	1	1	1	1	0	1	1	1	1
12340682	ERR144954	1	1	1	1	1	1	1	1	1	1	1	1	1	1	1	1	1	1	0	1	1	1	1	1	0	1	1	1	1	0	1	1	1	1	1	1	1	1	1	1	1	1	1	0	1	1	1	1
AUSMDU00014345	SRR8625634	1	1	1	1	1	1	1	1	1	1	1	1	1	1	1	1	1	1	0	1	1	1	1	1	0	1	1	1	1	0	1	1	1	1	1	1	1	1	1	1	1	1	1	0	1	1	1	1
AUSMDU00014344	SRR8625635	1	1	1	1	1	1	1	1	1	1	1	1	1	1	1	1	1	1	0	1	1	1	1	1	0	1	1	1	1	0	1	1	1	1	1	1	1	1	1	1	1	1	1	0	1	1	1	1
AUSMDU00014361	SRR8625824	1	1	1	1	1	1	1	1	1	1	1	1	1	1	1	1	1	1	0	1	1	1	1	1	0	1	1	1	1	0	1	1	1	1	1	1	1	1	1	1	1	1	1	0	1	1	1	1
AUSMDU00014338	SRR8625827	1	1	1	1	1	1	1	1	1	1	1	1	1	1	1	1	1	1	0	1	1	1	1	1	0	1	1	1	1	0	1	1	1	1	1	1	1	1	1	1	1	1	1	0	1	1	1	1
AUSMDU00014374	SRR8625872	1	1	1	1	1	1	1	1	1	1	1	1	1	1	1	1	1	1	0	1	1	1	1	1	0	1	1	1	1	0	1	1	1	1	1	1	1	1	1	1	1	1	1	0	1	1	1	1
AUSMDU00005190	SRR8592169	1	1	1	1	1	1	1	1	1	1	1	1	1	1	1	1	1	1	0	1	1	1	1	1	0	1	1	1	1	0	1	1	1	1	1	1	1	1	1	1	1	1	1	0	1	1	1	1
761638	SRR9335422	1	1	1	1	1	1	1	1	1	1	1	1	1	1	1	1	1	1	0	1	1	1	1	1	0	1	1	1	1	0	1	1	1	1	1	1	1	1	1	1	1	1	1	0	1	1	1	1
STEC	SRR5886033	1	1	1	1	1	1	1	1	1	1	1	1	1	1	1	1	1	1	0	1	1	1	1	1	0	1	1	1	1	0	1	1	1	1	1	1	1	1	1	1	1	1	1	0	1	1	1	1
680_13	SRR2035402	1	1	1	1	1	1	1	1	1	1	1	1	1	1	1	1	0	1	0	1	0	1	1	0	1	1	1	1	1	1	1	1	1	1	1	1	1	1	1	1	1	1	1	0	1	1	1	1
899115	SRR11361732	1	1	1	1	1	1	1	1	1	1	1	1	1	1	1	1	0	1	0	1	0	1	1	0	1	1	1	1	1	1	1	1	1	1	1	1	1	1	1	1	1	1	1	0	1	1	1	1
369028	SRR7256957	1	1	1	1	1	1	1	1	1	1	1	1	1	1	1	1	0	1	0	1	0	1	1	0	1	1	1	1	1	1	1	1	1	1	1	1	1	1	1	1	1	1	1	0	1	1	1	1
STEC	SRR5886028	1	1	1	0	1	1	1	1	1	1	1	1	1	1	1	1	1	1	0	1	1	1	1	1	0	1	1	1	1	0	1	1	1	1	1	1	1	1	1	1	1	1	1	0	1	1	1	1
STEC	SRR5886129	1	1	1	0	1	1	1	1	1	1	1	1	1	1	1	1	1	1	0	1	1	1	1	1	0	1	1	1	1	0	1	1	0	1	1	1	1	1	1	1	1	1	1	0	1	1	1	1
AUSMDU00014152	SRR8625834	1	1	1	1	1	1	1	1	1	1	1	1	1	1	1	1	0	1	0	1	1	1	1	1	1	1	1	1	1	1	1	1	1	1	1	1	1	1	1	1	1	1	1	1	1	1	1	0
EH031	BEJD01	1	1	1	1	1	1	1	1	1	1	1	1	1	1	1	1	0	1	0	1	1	1	1	1	1	1	1	1	1	1	1	1	1	1	1	1	1	1	1	1	1	1	1	0	1	1	1	1
EH2258	BESW01	1	1	1	1	1	1	1	1	1	1	1	1	1	1	1	1	0	1	0	1	1	1	1	1	1	1	1	1	1	1	1	1	1	1	1	1	1	1	1	1	1	1	1	1	1	1	1	1
11.2	BEKF01	1	1	1	1	1	1	1	1	1	1	1	1	1	1	1	1	0	1	0	1	1	1	1	1	1	1	1	1	1	1	1	1	1	1	1	1	1	1	1	1	1	1	1	1	1	1	1	1
EH2209	BESQ01	1	1	1	1	1	1	1	1	1	1	1	1	1	1	1	1	0	1	0	1	1	1	1	1	1	1	1	1	1	1	1	1	1	1	1	1	1	1	1	1	1	1	1	1	1	1	1	1
FWSEC0275	RRJR01	1	1	1	1	1	1	1	1	1	1	1	1	1	1	1	1	1	1	0	1	1	1	1	1	1	1	1	1	1	1	1	1	1	1	1	1	1	1	1	1	1	1	1	1	0	1	1	1
03/139	BEKB01	1	1	1	1	1	1	1	1	1	1	1	1	1	1	1	1	0	1	0	1	1	1	1	1	1	1	1	1	1	1	1	1	1	1	1	1	1	1	1	1	1	1	1	1	1	1	1	1
STEC 510-5	MRVV01	1	1	1	1	1	1	1	1	1	1	1	1	1	1	1	1	1	1	0	1	1	1	1	1	1	1	1	1	1	1	1	1	1	1	1	1	1	1	1	1	1	1	1	1	1	1	1	1
195530	SRR3578617	1	1	1	1	1	1	1	1	1	1	1	1	1	1	1	1	0	1	0	1	1	1	1	1	1	1	1	1	1	1	1	1	1	1	1	1	1	1	1	1	1	1	1	1	1	1	1	1
909722	SRR11425040	1	1	1	1	1	1	1	1	1	1	1	1	1	1	1	1	0	1	0	1	1	1	1	1	1	1	1	1	1	1	1	1	1	1	1	1	1	1	1	1	1	1	1	1	1	1	1	1
544933	SRR7250995	1	1	1	1	1	1	1	1	1	1	1	1	1	1	1	1	0	1	0	1	1	1	1	1	1	1	1	1	1	1	1	1	1	1	1	1	1	1	1	1	1	1	1	1	1	1	1	1
527588	SRR7265976	1	1	1	1	1	1	1	1	1	1	1	1	1	1	1	1	0	1	0	1	1	1	1	1	1	1	1	1	1	1	1	1	1	1	1	1	1	1	1	1	1	1	1	1	1	1	1	0
168310	SRR3581325	1	1	1	1	1	1	1	1	1	1	1	1	1	1	1	1	1	1	0	1	1	1	1	1	1	1	1	1	1	1	1	1	1	1	1	1	1	1	1	1	1	1	1	1	1	1	1	1
854895	SRR10698330	1	1	1	1	1	1	1	1	1	1	1	1	1	1	1	1	1	1	0	1	1	1	1	1	1	1	1	1	1	1	1	1	1	1	1	1	1	1	1	1	1	1	1	1	1	1	1	1
CFSAN027343	SRR8335317	1	1	1	1	1	1	1	1	1	1	1	1	1	1	1	1	0	1	0	1	1	1	1	1	1	1	1	1	1	1	1	1	1	1	1	1	1	1	1	1	1	1	1	1	1	1	1	1
EC-0001	SRR6325334	1	1	1	1	1	1	1	1	1	1	1	1	1	1	1	1	0	1	0	1	1	1	1	1	1	1	1	1	1	1	1	1	1	1	1	1	1	1	1	1	1	1	1	1	1	1	1	1
MOD1-EC1684	SRR5330941	1	1	1	1	1	1	1	1	1	1	1	1	1	1	1	1	0	1	0	1	1	1	1	1	1	1	1	1	1	1	1	1	1	1	1	1	1	1	1	1	1	1	1	1	1	1	1	0
AUSMDU00014052	SRR8625857	1	1	1	1	1	1	1	1	1	1	1	1	1	1	1	1	0	1	0	1	1	1	1	1	1	1	1	1	1	1	1	1	1	1	1	1	1	1	1	1	1	1	1	1	1	1	1	0
AUSMDU00021389	SRR8592161	1	1	1	1	1	1	1	1	1	1	1	1	1	1	1	1	0	1	0	1	1	1	1	1	1	1	1	1	1	1	1	1	1	1	1	1	1	1	1	1	1	1	1	1	1	1	1	1
AUSMDU00021394	SRR8592168	1	1	0	1	1	1	1	1	1	1	1	1	1	1	1	1	0	1	0	1	0	1	1	0	1	1	1	0	1	1	1	1	1	1	1	1	1	1	1	1	1	1	1	1	1	1	1	1
DEC10B	SRR6952390	1	1	1	1	1	1	1	1	1	1	1	1	1	1	1	1	0	1	0	1	1	1	1	1	1	1	1	1	1	1	1	1	1	1	1	1	1	1	1	1	1	0	1	1	1	1	1	1
AUSMDU00005247	SRR8592109	1	1	0	1	1	1	1	1	1	1	1	1	1	1	1	1	1	1	0	1	1	1	1	1	1	1	1	1	1	1	1	1	1	1	1	1	1	1	1	1	1	1	1	1	1	1	1	1
AUSMDU00021393	SRR8592167	1	1	1	1	1	1	1	1	1	1	1	1	1	1	1	1	0	1	0	1	1	1	1	1	1	1	1	1	1	1	1	1	1	1	1	1	1	1	1	1	1	1	1	1	1	1	1	1
AUSMDU00014180	SRR8625838	1	1	1	1	1	1	1	1	1	1	1	1	1	1	1	1	0	1	0	1	1	1	1	1	1	1	1	1	1	1	1	1	1	1	1	1	1	1	1	1	1	1	1	1	1	1	1	1
AUSMDU00021418	SRR8592205	1	1	1	1	1	1	1	1	1	1	1	1	1	1	1	1	0	1	0	1	1	1	1	1	1	1	1	1	1	1	1	1	1	1	1	1	1	1	1	1	1	1	1	1	1	1	1	1
AUSMDU00014319	SRR8625842	1	1	1	1	1	1	1	1	1	1	1	1	1	1	1	1	0	1	0	1	1	1	1	1	1	1	1	1	1	1	1	1	1	1	1	1	1	1	1	1	1	1	1	1	1	1	1	1
AUSMDU00005224	SRR8592094	1	1	1	1	1	1	1	1	1	1	1	1	1	1	1	1	0	1	0	1	1	1	1	1	1	1	1	1	1	1	1	1	1	1	1	1	1	1	1	1	1	1	1	1	1	1	1	1
AUSMDU00005507	SRR8592116	1	1	1	1	1	1	1	1	1	1	1	1	1	1	1	1	0	1	0	1	1	1	1	1	1	1	1	1	1	1	1	1	1	1	1	1	1	1	1	1	1	1	1	1	1	1	1	1
AUSMDU00005932	SRR8592128	1	1	1	1	1	1	1	1	1	1	1	1	1	1	1	1	0	1	0	1	1	1	1	1	1	1	1	1	1	1	1	1	1	1	1	1	1	1	1	1	1	1	1	1	1	1	1	1
AUSMDU00005211	SRR8592170	1	1	1	1	1	1	1	1	1	1	1	1	1	1	1	1	0	1	0	1	1	1	1	1	1	1	1	1	1	1	1	1	1	1	1	1	1	1	1	1	1	1	1	1	1	1	1	1
N05	ERR436168	1	1	1	1	1	1	1	1	1	1	1	1	1	1	1	1	0	1	0	1	1	1	1	1	1	1	1	1	1	1	1	1	1	1	1	1	1	1	1	1	1	1	1	1	1	1	1	1
AUSMDU00014195	SRR8625840	1	1	1	1	1	1	1	1	1	1	1	1	1	1	1	1	0	1	0	1	1	1	1	1	1	1	1	1	1	1	1	1	1	1	1	1	1	1	1	1	1	1	1	1	1	1	1	1
AUSMDU00014159	SRR8625835	1	1	1	1	1	1	1	1	1	1	1	1	1	1	1	1	0	1	0	1	1	1	1	1	1	1	1	1	1	1	1	1	1	1	1	1	1	1	1	1	1	1	1	1	1	1	1	1
AUSMDU00014375	SRR8625823	1	1	1	1	1	1	1	1	1	1	1	1	1	1	1	1	0	1	0	1	1	1	1	1	1	1	1	1	1	1	1	1	1	1	1	1	1	1	1	1	1	1	1	1	1	1	1	1
AUSMDU00014192	SRR8625839	1	1	1	1	1	1	1	1	1	1	1	1	1	1	1	1	0	1	0	1	1	1	1	1	1	1	1	1	1	1	1	1	1	1	1	1	1	1	1	1	1	1	1	1	1	1	1	1
AUSMDU00005216	SRR8592209	1	1	1	1	1	1	1	1	1	1	1	1	1	1	1	1	0	1	0	1	1	1	1	1	1	1	1	1	1	1	1	1	1	1	1	1	1	1	1	1	1	1	1	1	1	1	1	1
AUSMDU00021395	SRR8592154	1	1	1	1	1	1	1	1	1	1	1	1	1	1	1	1	0	1	0	1	1	1	1	1	1	1	1	1	1	1	1	1	1	1	1	1	1	1	1	1	1	1	1	1	1	1	1	1
AUSMDU00021398	SRR8592151	1	1	1	1	1	1	1	1	1	1	1	1	1	1	1	1	1	1	0	1	1	1	1	1	1	1	1	1	1	1	1	1	1	1	1	1	1	1	1	1	1	1	1	1	1	1	1	1
AUSMDU00021411	SRR8592117	1	1	1	1	1	1	1	1	1	1	1	1	1	1	1	1	1	1	0	1	1	1	1	1	1	1	1	1	1	1	1	1	1	1	1	1	1	1	1	1	1	1	1	1	1	1	1	1
AUSMDU00014166	SRR8625836	1	1	1	1	1	1	1	1	1	1	1	1	1	1	1	1	1	1	0	1	1	0	1	1	1	1	1	1	1	1	1	1	1	1	1	1	1	1	1	1	1	1	1	1	1	1	1	0
AUSMDU00021416	SRR8592199	1	1	1	0	1	1	1	1	1	1	1	1	1	1	1	1	1	1	0	1	1	1	1	1	0	1	1	1	1	0	1	1	1	1	1	1	1	1	1	1	1	1	1	1	1	1	1	1
AUSMDU00021420	SRR8592203	1	1	1	1	1	1	1	1	1	1	1	1	1	1	1	1	1	1	0	1	1	1	1	1	1	1	1	1	1	1	1	1	1	1	1	1	1	1	1	1	1	1	1	1	1	1	1	0
AUSMDU00014340	SRR8625637	1	1	1	1	1	1	1	1	1	1	1	1	1	1	1	1	0	1	0	1	1	1	1	1	1	1	1	1	1	1	1	1	1	1	1	1	1	1	1	1	1	1	1	1	1	1	1	1
AUSMDU00014329	SRR8625641	1	1	1	1	1	1	1	1	1	1	1	1	1	1	1	1	1	1	0	1	1	1	1	1	1	1	1	1	1	1	1	1	1	1	1	1	1	1	1	1	1	1	1	1	1	1	1	1
AUSMDU00014383	SRR8625702	1	1	1	1	1	1	1	1	1	1	1	1	1	1	1	1	1	1	0	1	1	1	1	1	1	1	1	1	1	1	1	1	1	1	1	1	1	1	1	1	1	1	1	1	1	1	1	1
AUSMDU00014051	SRR8625858	1	0	1	1	1	1	1	1	1	1	1	1	1	1	1	1	1	1	0	1	1	1	1	1	0	1	1	1	1	0	1	1	1	1	1	1	1	1	1	1	1	1	1	0	1	1	1	1
AUSMDU00021413	SRR8592129	1	1	1	1	1	1	1	1	1	1	1	1	1	1	1	1	0	1	0	1	1	1	1	1	1	1	1	1	1	1	1	1	1	1	1	1	1	1	1	1	1	1	1	1	1	1	1	1
EH2035	BESF01	1	1	1	1	1	1	1	1	1	1	1	1	1	1	1	1	1	1	0	1	1	1	1	1	1	1	1	1	1	1	1	1	1	1	1	1	1	1	1	1	1	1	1	1	1	1	1	1
EH2057	BESH01	1	1	1	0	1	1	1	1	1	1	1	1	1	1	1	1	1	1	0	1	1	1	1	1	1	1	1	1	1	1	1	1	1	1	1	1	1	1	1	1	1	1	1	1	1	1	1	1
EH2075	BESJ01	1	1	1	1	1	1	1	1	1	1	1	1	1	1	1	1	1	1	0	1	1	1	1	1	1	1	1	1	1	1	1	1	1	1	1	1	1	1	1	1	1	1	1	1	1	1	1	0
EH2244	BESS01	1	1	1	1	1	1	1	1	1	1	1	1	1	1	1	1	1	1	0	1	1	1	1	1	1	1	1	1	1	1	1	1	1	1	1	1	1	1	1	1	1	1	1	1	1	1	1	1
20.1	BEKG01	1	1	1	1	1	1	1	1	1	1	1	1	1	1	1	1	1	1	0	1	1	1	1	1	1	1	1	1	1	1	1	1	1	1	1	1	1	1	1	1	1	1	1	0	1	1	1	1
12KH23	BEKO01	1	1	1	1	1	1	1	1	1	1	1	1	1	1	1	1	1	1	0	1	1	1	1	1	1	1	1	1	1	1	1	1	1	1	1	1	1	1	1	1	1	1	1	1	1	1	1	1
EH2251	BEST01	1	1	1	1	1	1	1	1	1	1	1	1	1	1	1	1	1	1	0	1	1	1	1	1	1	1	1	1	1	1	1	1	1	1	1	1	1	1	1	1	1	1	1	1	1	1	1	1
EH2068	BESI01	1	1	1	1	1	1	1	1	1	1	1	1	1	1	1	1	1	1	0	1	1	1	1	1	1	1	1	1	1	1	1	1	1	1	1	1	1	1	1	1	1	1	1	1	1	1	1	1
EH2200	BESO01	1	1	1	1	1	1	1	1	1	1	1	1	1	1	1	1	0	1	0	1	1	1	1	1	1	1	1	1	1	1	1	1	1	1	1	1	1	1	1	1	1	1	1	1	1	1	1	1
EH2135	BESM01	1	1	1	1	1	1	1	1	1	1	1	1	1	1	1	1	0	1	0	1	1	1	1	1	1	1	1	1	1	1	1	1	1	1	1	1	1	1	1	1	1	1	1	1	1	1	1	1
EH2083	BESK01	1	1	1	1	1	1	1	1	1	1	1	1	1	1	1	1	0	1	0	1	1	1	1	1	1	1	1	1	1	1	1	1	1	1	1	1	1	1	1	1	1	1	1	1	1	1	1	0
11KH63	BEKL01	1	1	1	1	1	1	1	1	1	1	1	1	1	1	1	1	0	1	0	1	1	1	1	1	1	1	1	1	1	1	1	1	1	1	1	1	1	1	1	1	1	1	1	1	1	1	1	0
EH193	BEKJ01	1	1	1	0	1	1	1	1	1	1	1	1	1	1	1	1	1	1	0	1	1	1	1	1	1	1	1	1	1	1	1	1	1	1	1	1	1	1	1	1	1	1	1	0	1	1	1	1
EH2219	BESR01	1	1	1	1	1	1	1	1	1	1	1	1	1	1	1	1	1	1	0	1	1	1	1	1	1	1	1	1	1	1	1	1	1	1	1	1	1	1	1	1	1	1	1	1	1	1	1	0
EH2115	BESL01	1	1	1	1	1	1	1	1	1	1	1	1	1	1	1	1	1	1	0	1	1	1	1	1	1	1	1	1	1	1	1	1	1	1	1	1	1	1	1	1	1	1	1	1	1	1	1	0
11KH245	BEKM01	1	1	1	0	1	1	1	1	1	1	1	1	1	1	1	1	1	1	0	1	1	1	1	1	1	1	1	1	1	1	1	1	1	1	1	1	1	1	1	1	1	1	1	1	1	1	1	0
FWSEC0001	NZ_CP031922	1	1	1	1	1	1	1	1	1	1	1	1	1	1	1	1	0	1	0	1	1	1	1	1	1	1	1	1	1	1	1	1	1	1	1	1	1	1	1	1	1	1	1	1	1	1	1	1
FWSEC0133	RRGY01	1	1	1	1	1	1	1	1	1	1	1	1	1	1	1	1	1	1	0	1	1	1	1	1	1	1	1	1	1	1	1	1	1	1	1	1	1	1	1	1	1	0	1	1	1	1	1	1
FWSEC0624	RRTO01	1	1	1	1	1	1	1	1	1	1	1	1	1	1	1	1	1	1	0	1	1	1	1	1	1	1	1	1	1	1	1	1	1	1	1	1	1	1	1	1	1	1	1	1	1	1	1	1
OLC0639	SRR6154938	1	1	0	1	1	1	1	1	1	1	1	1	1	1	1	1	1	1	0	1	0	1	1	0	1	1	1	0	1	1	1	1	1	1	1	1	1	1	1	1	1	1	1	1	1	1	1	1
OLC0637	SRR6154941	1	1	1	1	1	1	1	1	1	1	1	1	1	1	1	1	0	1	0	1	1	1	1	1	1	1	0	1	1	1	1	1	0	1	1	1	1	1	1	1	1	1	1	1	1	1	1	1
55-ECS07	#N/A	1	1	1	0	1	1	1	1	1	1	1	1	1	1	1	1	1	1	0	1	1	1	1	1	1	1	1	1	1	1	1	1	1	1	1	1	1	1	1	1	1	1	1	1	1	1	1	1
12-459	#N/A	1	1	1	0	1	1	1	1	1	1	1	1	1	1	1	1	0	1	0	1	1	1	1	1	1	1	1	1	1	1	1	1	1	1	1	1	1	1	0	1	1	1	1	1	1	1	1	0
304-ECS08	#N/A	1	1	1	1	1	1	1	1	1	1	1	1	1	1	1	1	1	1	0	1	1	1	1	1	1	0	1	1	1	1	1	1	1	1	1	1	1	1	1	1	1	1	1	1	1	1	1	1
FWSEC0072	RRER01	1	1	1	1	1	1	1	1	1	1	1	1	1	1	1	1	1	1	0	1	1	1	1	1	0	1	1	1	1	0	1	1	1	1	1	1	1	1	1	1	1	1	1	1	1	1	1	1
SSI-AC318	ERR2044103	1	1	1	1	1	1	1	1	1	1	1	1	1	1	1	1	1	1	0	1	1	1	1	1	1	1	1	1	1	1	1	1	0	1	1	1	1	1	1	1	1	1	1	1	1	1	1	1
SSI-AC305	ERR2044090	1	1	1	1	1	1	1	1	1	1	1	1	1	1	1	1	1	1	0	1	1	1	1	1	1	1	1	1	1	1	1	1	1	1	1	1	1	1	1	1	1	1	1	1	1	1	1	0
SSI_AB681	ERR1744011	1	1	1	1	1	1	1	1	1	1	1	1	1	1	1	1	1	1	0	1	1	1	1	1	0	1	0	1	1	0	1	1	1	0	1	1	1	1	1	1	1	1	0	1	1	1	1	1
SSI_AB644	ERR1699774	1	1	1	1	1	1	1	1	1	1	1	1	1	1	1	1	0	1	0	1	1	1	1	1	0	1	1	1	1	0	1	1	1	1	1	1	1	1	1	1	1	1	1	1	0	1	1	1
SSI_AB642	ERR1699772	1	1	1	1	1	1	1	1	1	1	1	1	1	1	1	1	1	1	0	1	1	1	1	1	0	1	1	1	1	0	1	1	1	1	1	1	1	1	1	1	1	1	1	1	1	1	1	1
SSI_AB641	ERR1699771	1	1	1	1	1	1	1	1	1	1	1	1	1	1	1	1	0	1	0	1	1	1	1	1	1	1	1	1	1	1	1	1	1	0	1	1	1	1	1	1	1	1	1	1	1	1	1	1
SSI_AB638	ERR1699768	1	1	1	1	0	0	0	0	0	0	0	0	0	0	0	0	1	1	0	1	1	1	1	1	0	1	1	1	1	0	1	1	1	1	1	1	1	1	1	1	0	1	1	1	1	0	1	0
SSI_AB637	ERR1699767	1	1	1	1	1	1	1	1	1	1	1	1	1	1	1	1	1	1	0	1	1	1	1	1	0	1	1	1	1	0	1	1	0	0	1	1	1	1	1	1	0	1	0	1	1	1	1	1
SSI_AB635	ERR1699765	1	1	1	1	1	1	1	1	1	1	1	1	1	1	1	1	1	1	0	1	1	1	1	1	1	1	0	1	1	1	1	1	0	0	1	1	1	1	1	1	1	1	1	1	1	1	1	1
SSI_AB634	ERR1699764	1	1	1	1	1	1	1	1	1	1	1	1	1	1	1	1	0	0	0	1	1	1	1	1	0	1	1	1	1	0	1	1	0	0	1	1	1	1	1	1	0	1	1	1	1	1	1	1
SSI_AB632	ERR1699762	1	1	1	1	1	1	1	1	1	1	1	1	1	1	1	1	0	1	0	1	1	1	1	1	0	1	0	1	1	0	1	0	0	0	1	1	1	1	1	1	1	1	1	1	1	1	1	1
SSI-AC337	ERR2044122	1	1	1	1	1	1	1	1	1	1	1	1	1	1	1	1	0	1	0	1	1	1	1	1	1	1	1	1	1	1	1	0	0	0	1	1	1	1	1	1	1	1	1	1	1	1	1	0
SSI-AC285	ERR2044070	1	1	1	1	1	1	1	1	1	1	1	1	1	1	1	1	1	1	0	1	1	1	1	1	1	1	1	1	1	1	1	1	1	1	1	1	1	1	1	1	1	1	1	1	1	1	1	1
SSI-AC263	ERR2044048	1	1	1	0	1	1	1	1	1	1	1	1	1	1	1	1	1	1	0	1	1	1	1	1	1	1	1	1	1	1	1	1	1	1	1	1	1	1	1	1	1	1	1	1	1	1	1	1
1810M17682	ERR2851469	1	1	1	1	1	1	1	1	1	1	1	1	1	1	1	1	1	1	0	1	1	1	1	1	1	1	1	1	1	0	1	1	0	1	1	1	1	1	0	1	1	1	1	1	1	1	1	0
201902803	ERR3311951	1	1	0	1	1	1	1	1	1	1	1	1	1	1	1	1	1	1	0	1	1	1	1	1	1	1	0	1	1	1	1	1	0	1	1	1	1	1	0	1	1	1	1	1	1	1	1	1
36084	LDXI02	1	1	1	0	1	1	1	1	1	1	1	1	1	1	1	1	1	1	0	1	1	1	1	1	1	1	1	1	1	1	1	1	1	1	1	1	1	1	1	1	1	1	1	0	1	1	1	1
MOD1-EC1664	SRR5330926	1	1	1	1	1	1	1	1	1	1	1	1	1	1	1	1	1	1	0	1	1	1	1	1	1	1	1	1	1	1	1	1	1	1	1	1	1	1	1	1	1	1	1	1	1	1	1	1
18-1-1-4-D19_S28CLC	SRR9619906	1	1	1	0	1	1	1	1	1	1	1	1	1	1	1	1	1	1	0	1	1	1	1	1	1	1	1	1	1	1	1	1	1	1	1	1	1	1	1	1	1	1	1	0	1	1	1	1
18-1-1-4-D18_S27CLC	SRR9619907	1	1	1	0	1	1	1	1	1	1	1	1	1	1	1	1	1	1	0	1	1	1	1	1	1	1	1	1	1	1	1	1	1	1	1	1	1	1	1	1	1	1	1	0	1	1	1	1
18-1-1-4-M21_S5CLC	SRR9620055	1	1	1	0	1	1	1	1	1	1	1	1	1	1	1	1	1	1	0	1	1	1	1	1	1	1	1	1	1	1	1	1	1	1	1	1	1	1	1	1	1	1	1	0	1	1	1	1
18-1-1-4-M20_S4CLC	SRR9620056	1	1	1	0	1	1	1	1	1	1	1	1	1	1	1	1	1	1	0	1	1	1	1	1	1	1	1	1	1	1	1	1	1	1	1	1	1	1	1	1	1	1	1	0	1	1	1	1
23-5-31-3-K11_S29CLC	SRR9620077	1	1	1	0	1	1	1	1	1	1	1	1	1	1	1	1	1	1	0	1	1	1	1	1	1	1	1	1	1	1	1	1	1	1	1	1	1	1	1	1	1	1	1	0	1	1	1	1
16-03565	ERR3309002	1	1	1	1	1	1	1	1	1	1	1	1	1	1	1	1	0	1	0	1	1	1	1	1	1	1	1	1	1	1	1	1	1	1	1	1	1	1	1	1	1	1	1	1	1	1	1	1
MOD1-EC1763	SRR5185394	1	1	0	1	1	1	1	1	1	1	1	1	1	1	1	1	0	1	0	1	0	1	1	0	1	1	1	0	1	1	1	1	1	1	1	1	1	1	1	1	1	1	1	1	1	1	1	1
ED017	FAWF01	1	1	1	0	1	0	1	1	1	1	1	1	1	1	1	1	0	1	0	1	1	1	1	1	1	1	1	1	1	1	1	1	1	1	1	1	1	1	1	1	1	1	1	0	1	1	1	0
ED669	FAWZ01	1	1	1	1	1	1	1	1	1	1	1	1	1	1	1	1	1	1	0	1	1	1	1	1	1	1	1	1	1	1	1	1	1	1	1	1	1	1	1	1	1	1	1	1	1	1	1	1
ED729	FAVN01	1	1	1	0	1	1	1	1	1	1	1	1	1	1	1	1	0	1	0	1	1	1	1	1	1	1	1	1	1	1	1	1	1	1	1	1	1	1	1	1	1	1	1	1	1	1	1	1
10308	BENV01	1	1	1	1	1	1	1	1	1	1	1	1	1	1	1	1	1	1	0	1	1	1	1	1	1	1	1	1	1	1	1	1	1	1	1	1	1	1	1	1	1	1	1	1	1	1	1	1
10323	BENY01	1	1	1	1	1	1	1	1	1	1	1	1	1	1	1	1	1	1	0	1	1	1	1	1	1	1	1	1	1	1	1	1	1	1	1	1	1	1	1	1	1	1	1	1	1	1	1	1
10374	BEOH01	1	1	1	1	1	1	1	1	1	1	1	1	1	1	1	1	1	1	0	1	1	1	1	1	1	1	1	1	1	1	1	1	1	1	1	1	1	1	1	1	1	1	1	1	1	1	1	1
10572	BEPA01	1	1	1	1	1	1	1	1	1	1	1	1	1	1	1	1	1	1	0	1	1	1	1	1	1	1	1	1	1	1	1	1	1	1	1	1	1	1	1	1	1	1	1	1	1	1	1	1
10875	BEPM01	1	1	1	1	1	1	1	1	1	1	1	1	1	1	1	1	1	1	0	1	1	1	1	1	1	1	1	1	1	1	1	1	1	1	1	1	1	1	1	1	1	1	1	1	1	1	1	1
10892	BEPN01	1	1	1	1	1	1	1	1	1	1	1	1	1	1	1	1	1	1	0	1	1	1	1	1	1	1	1	1	1	1	1	1	1	1	1	1	1	1	1	1	1	1	1	1	1	1	1	1
PV302	BEPV01	1	1	1	1	1	1	1	1	1	1	1	1	1	1	1	1	1	1	0	1	1	1	1	1	1	1	1	1	1	1	1	1	1	1	1	1	1	1	1	1	1	1	1	1	1	1	1	0
PV520	BEPZ01	1	1	0	1	1	1	1	1	1	1	1	1	1	1	1	1	1	1	0	1	0	0	1	0	1	1	1	0	0	1	1	0	1	1	1	1	1	1	1	1	1	1	1	1	1	1	1	0
PV773	BEQE01	1	1	1	1	1	1	1	1	1	1	1	1	1	1	1	1	0	1	0	1	1	1	1	1	1	1	1	1	1	1	1	1	1	1	1	1	1	1	1	1	1	1	1	1	1	1	1	1
PV01198	BEQW01	1	1	1	1	1	1	1	1	1	1	1	1	1	1	1	1	0	1	0	1	1	1	1	1	1	1	1	1	1	1	1	1	1	1	1	1	1	1	1	1	1	1	1	1	1	1	1	1
PV02105	BERC01	1	1	1	1	1	1	1	1	1	1	1	1	1	1	1	1	1	1	0	1	1	1	1	1	1	1	1	1	0	1	1	0	1	1	1	1	1	1	1	1	1	1	1	1	1	1	1	0
PV0818	BERP01	1	1	1	1	1	1	1	1	1	1	1	1	1	1	1	1	1	1	0	1	1	1	1	1	1	1	1	1	1	1	1	1	1	1	1	1	1	1	1	1	1	1	1	1	1	1	1	1
PV105	BERU01	1	1	1	1	1	1	1	1	1	1	1	1	1	1	1	1	1	1	0	1	1	1	1	1	1	1	1	1	1	1	1	1	1	1	1	1	1	1	1	1	1	1	1	0	1	1	1	0
PV1122	BERY01	1	1	1	1	1	1	1	1	1	1	1	1	1	1	1	1	0	1	0	1	1	1	1	1	1	1	1	1	1	1	1	1	1	1	1	1	1	1	1	1	1	1	1	1	1	1	1	1
KS180	BETA01	1	1	1	0	1	1	1	1	1	1	1	1	1	1	1	1	0	1	0	1	1	1	1	1	1	1	1	1	1	1	1	1	1	1	1	1	1	1	1	1	1	1	1	1	1	1	1	1
KS181	BETB01	1	1	1	0	1	1	1	1	1	1	1	1	1	1	1	1	1	1	0	1	1	1	1	1	1	1	1	1	1	1	1	1	1	1	1	1	1	1	1	1	1	1	1	1	1	1	1	1
1958	BEUE01	1	1	1	1	1	1	1	1	1	1	1	1	1	1	1	1	1	1	0	1	1	1	1	1	1	1	1	1	1	1	1	1	1	1	1	1	1	1	1	1	1	1	1	1	1	1	1	1
2038	BEUF01	1	1	1	1	1	1	1	1	1	1	1	1	1	1	1	1	1	1	0	1	1	1	1	1	1	1	1	1	1	1	1	1	1	1	1	1	1	1	1	1	1	1	1	1	1	1	1	1
2313	BEUP01	1	1	1	1	1	1	1	1	1	1	1	1	1	1	1	1	0	1	0	1	1	1	1	1	1	1	1	1	1	1	1	1	1	1	1	1	1	1	1	1	1	1	1	1	1	1	1	1
2314	BEUQ01	1	1	1	1	1	1	1	1	1	1	1	1	1	1	1	1	1	1	0	1	1	1	1	1	1	1	1	1	1	1	1	1	1	1	1	1	1	1	1	1	1	1	1	1	1	1	1	1
2594	BEUY01	1	1	1	1	1	1	1	1	1	1	1	1	1	1	1	1	1	1	0	1	1	1	1	1	1	1	1	1	1	1	1	1	1	1	1	1	1	1	1	1	1	1	1	1	1	1	1	1
03E016	BELR01	1	1	1	1	1	1	1	1	1	1	1	1	1	1	1	1	1	1	0	1	1	1	1	1	1	1	1	1	1	1	1	1	1	1	1	1	1	1	1	1	1	1	1	1	1	1	1	1
10650	BEPE01	1	1	1	1	1	1	1	1	1	1	1	1	1	1	1	1	1	1	0	1	1	1	1	1	1	1	1	1	1	1	1	1	1	1	1	1	1	1	1	1	1	1	1	1	1	1	1	1
PV0198	BEQT01	1	1	1	1	1	1	1	1	1	1	1	1	1	1	1	1	1	1	0	1	1	1	1	1	1	1	1	1	1	1	1	1	1	1	1	1	1	1	1	1	1	1	1	1	1	1	1	1
E0439	BEKQ01	1	1	1	1	1	1	1	1	1	1	1	1	1	1	1	1	1	1	0	1	1	1	1	1	1	1	1	1	1	1	1	1	1	1	1	1	1	1	1	1	1	1	1	1	1	1	1	1
97E12-1	BELA01	1	1	1	1	1	1	1	1	1	1	1	1	1	1	1	1	1	1	0	1	1	1	1	1	1	1	1	1	1	1	1	1	1	1	1	1	1	1	1	1	1	1	1	1	1	1	1	1
99E13	BELF01	1	1	1	1	1	1	1	1	1	1	1	1	1	1	1	1	1	1	0	1	1	1	1	1	1	1	1	1	1	1	1	1	1	1	1	1	1	1	1	1	1	1	1	1	1	1	1	1
00E027	BELI01	1	1	1	1	1	1	1	1	1	1	1	1	1	1	1	1	1	1	0	1	1	1	1	1	1	1	1	1	1	1	1	1	1	1	1	1	1	1	1	1	1	1	1	1	1	1	1	1
02E049	BELN01	1	1	1	1	1	1	1	1	1	1	1	1	1	1	1	1	1	1	0	1	1	1	1	1	1	1	1	1	1	1	1	1	1	1	1	1	1	1	1	1	1	1	1	1	1	1	1	1
10002	BEMS01	1	1	1	1	1	1	1	1	1	1	1	1	1	1	1	1	0	1	0	1	1	1	1	1	1	1	1	1	1	1	1	1	1	1	1	1	1	1	1	1	1	0	1	1	1	1	1	1
10182	BENN01	1	1	1	1	1	1	1	1	1	1	1	1	1	1	1	1	0	1	0	1	1	1	1	1	1	1	1	1	1	1	1	1	1	1	1	1	1	1	1	1	1	1	1	1	1	1	1	1
EC15670	BEIX01	1	1	1	1	1	1	1	1	1	1	1	1	1	1	1	1	1	1	0	1	1	1	1	1	1	1	1	1	1	1	1	1	1	1	1	1	1	1	1	1	1	1	1	1	1	0	1	0
E0441	BEKS01	1	1	1	1	1	1	1	1	1	1	1	1	1	1	1	1	1	1	0	1	1	0	1	1	1	1	1	1	1	1	1	1	1	1	1	1	1	1	1	1	1	1	1	1	1	1	1	1
NIID122147	DRR073028	1	1	1	1	1	1	1	1	1	1	1	1	1	1	1	1	0	1	0	1	1	1	1	1	1	1	1	1	1	0	1	1	1	1	1	1	1	1	1	1	1	1	1	1	1	1	1	0
NIID070765	DRR073024	1	1	1	1	1	1	1	1	1	1	1	1	1	1	1	1	0	0	0	0	1	0	1	1	0	1	0	1	1	0	1	1	0	1	1	1	1	1	1	1	1	1	1	1	1	1	1	0
07E063	BEMC01	1	1	1	1	1	1	1	1	1	1	1	1	1	1	1	1	0	1	0	1	1	1	1	1	1	1	1	1	1	1	1	1	1	1	1	1	1	1	1	1	1	1	1	1	1	1	1	1
10948	BEPQ01	1	1	1	1	1	1	1	1	1	1	1	1	1	1	1	1	0	1	0	1	1	1	1	1	1	1	1	1	1	1	1	1	1	1	1	1	1	1	1	1	1	1	1	1	1	1	1	1
KS78	BESZ01	1	1	1	1	1	1	1	1	1	1	1	1	1	1	1	1	0	1	0	1	1	1	1	1	1	1	1	1	1	1	1	1	1	1	1	1	1	1	1	1	1	1	1	1	1	1	1	1
10337	BEOB01	1	1	1	1	1	1	1	1	1	1	1	1	1	1	1	1	1	1	0	1	1	1	1	1	1	1	1	1	1	1	1	1	1	1	1	1	1	1	1	1	1	1	1	1	1	1	1	0
E0440	BEKR01	1	1	1	1	1	1	1	1	1	1	1	1	1	1	1	1	0	1	0	1	1	1	1	1	1	1	1	1	1	1	1	1	1	1	1	1	1	1	1	1	1	1	1	1	1	1	1	0
E111	DRR159301	1	1	1	1	1	1	1	1	1	1	1	1	1	1	1	1	1	1	0	1	0	1	1	0	1	1	1	1	1	1	1	1	1	1	1	1	1	1	1	1	1	1	1	1	1	1	1	1
E82	DRR159290	1	1	1	1	1	1	1	1	1	1	1	1	1	1	1	1	1	1	0	1	0	1	1	0	1	1	1	1	1	1	1	1	1	1	1	1	1	1	1	1	1	1	1	1	1	1	1	1
PV0967	BERS01	1	1	1	1	1	1	1	1	1	1	1	1	1	1	1	1	1	1	0	1	1	1	1	1	1	1	1	1	1	1	1	1	1	1	1	1	1	1	1	1	1	1	1	1	1	1	1	1
PV1195	BESD01	1	1	1	1	1	1	1	1	1	1	1	1	1	1	1	1	1	1	0	1	1	1	1	1	1	1	1	1	1	1	1	1	1	1	1	1	1	1	1	1	1	1	1	1	1	1	1	1
E60	DRR159271	1	1	1	1	1	1	1	1	1	1	1	1	1	1	1	1	1	1	0	1	1	1	1	1	1	1	1	1	1	1	1	1	1	1	1	1	1	1	1	1	1	1	1	1	1	1	1	1
PV1179	BESB01	1	1	1	1	1	1	1	1	1	1	1	1	1	1	1	1	0	1	0	1	1	1	1	1	1	1	1	1	1	1	1	1	1	1	1	1	1	1	1	1	1	0	1	1	1	1	1	1
21-67-5	BEVW01	1	1	1	1	1	1	1	1	1	1	1	1	1	1	1	1	1	1	0	1	1	1	1	1	1	1	1	1	0	1	1	0	1	1	1	1	1	1	1	1	1	1	1	1	1	1	1	1
E81	DRR159289	1	1	1	1	1	1	1	1	1	1	1	1	1	1	1	1	1	1	0	1	1	1	1	1	1	1	1	1	1	1	1	1	1	1	1	1	1	1	1	1	1	1	1	1	1	1	1	0
NIID133042	DRR073041	1	1	1	1	1	1	1	1	1	1	1	1	1	1	1	1	1	1	0	1	1	1	1	1	1	1	1	1	1	1	1	1	1	1	1	1	1	1	1	1	1	1	1	1	1	1	1	1
NIID112664	DRR073040	1	1	1	1	1	1	1	1	1	1	1	1	1	1	1	1	1	1	0	1	1	1	1	1	1	1	1	1	1	1	1	1	1	1	1	1	1	1	1	1	1	1	1	1	1	1	1	1
NIID112183	DRR073039	1	1	1	1	1	1	1	1	1	1	1	1	1	1	1	1	1	1	0	1	1	1	1	1	0	1	1	1	1	0	1	1	1	1	1	1	1	1	1	1	1	1	1	1	1	1	1	1
NIID082383	DRR073036	1	1	1	1	1	1	1	1	1	1	1	1	1	1	1	1	1	1	0	1	1	1	1	1	1	1	0	1	1	0	1	1	1	1	1	1	1	1	1	1	1	1	1	1	1	1	1	0
NIID102085	DRR073032	1	1	1	1	1	1	1	1	1	1	1	1	1	1	1	1	1	1	0	1	1	1	1	1	0	1	1	1	1	0	1	1	1	1	1	1	1	1	1	1	1	1	1	1	1	1	1	1
10443	BEOR01	1	1	1	1	1	1	1	1	1	1	1	1	1	1	1	1	1	1	0	1	1	1	1	1	1	1	1	1	1	1	1	1	1	1	1	1	1	1	1	1	1	1	1	1	1	1	1	1
10795	BEPF01	1	1	1	1	1	1	1	1	1	1	1	1	1	1	1	1	0	1	0	1	1	1	1	1	1	1	1	1	1	1	1	1	1	1	1	1	1	1	1	1	1	0	1	1	1	1	1	0
STEC 1117	LOFU01	1	1	1	1	1	1	1	1	1	1	1	1	1	1	1	1	0	1	0	1	1	1	1	1	1	1	1	1	1	1	1	1	1	1	1	1	1	1	1	1	1	1	1	1	1	1	1	1
STEC 380	LOCV01	1	1	0	1	1	1	1	1	1	1	1	1	1	1	1	1	0	1	0	1	0	1	1	0	1	1	1	0	1	1	1	1	1	1	1	1	1	1	1	1	1	1	1	1	1	1	1	1
STEC 709	LOFM01	1	1	1	1	1	1	1	1	1	1	1	1	1	1	1	1	1	1	0	1	1	1	1	1	1	1	1	1	1	1	1	1	1	1	1	1	1	1	1	1	1	1	1	1	1	1	1	1
STEC 487	LODA01	1	1	1	1	1	1	1	1	1	1	1	1	1	1	1	1	1	1	0	1	1	1	1	1	1	1	1	1	1	1	1	1	1	1	1	1	1	1	1	1	1	1	1	1	1	1	1	1
STEC 2920	LOIU01	1	1	1	1	1	1	1	1	1	1	1	1	1	1	1	1	1	1	0	1	1	1	1	1	1	1	1	1	1	1	1	1	1	1	1	1	1	1	1	1	1	1	1	1	1	1	1	1
STEC 1293	LOGF01	1	1	1	1	1	1	1	1	1	1	1	1	1	1	1	1	1	1	0	1	1	1	1	1	1	1	1	1	1	1	1	1	1	1	1	1	1	1	1	1	1	1	1	1	1	1	1	1
STEC	SRR5886000	1	1	1	1	1	1	1	1	1	1	1	1	1	1	1	1	0	1	0	1	1	1	1	1	1	1	1	1	1	1	1	1	1	1	1	1	1	1	1	1	1	1	1	1	1	1	1	1
STEC	SRR5886005	1	1	1	1	1	1	1	1	1	1	1	1	1	1	1	1	0	1	0	1	1	1	1	1	1	1	1	1	1	1	1	1	1	1	1	1	1	1	1	1	1	1	1	1	1	1	1	1
STEC	SRR5886010	1	1	1	1	1	1	1	1	1	1	1	1	1	1	1	1	0	1	0	1	1	1	1	1	1	1	1	1	1	1	1	1	1	1	1	1	1	1	1	1	1	1	1	1	1	1	1	1
STEC	SRR5886013	1	1	1	1	1	1	1	1	1	1	1	1	1	1	1	1	0	1	0	1	1	1	1	1	1	1	1	1	1	1	1	1	1	1	1	1	1	1	1	1	1	1	1	1	1	1	1	1
STEC	SRR5886017	1	1	1	1	1	1	1	1	1	1	1	1	1	1	1	1	0	1	0	1	1	0	1	1	1	1	1	1	1	1	1	1	1	1	1	1	1	1	1	1	1	1	1	1	1	1	1	1
STEC	SRR5886038	1	1	1	1	1	1	1	1	1	1	1	1	1	1	1	1	0	1	0	1	1	1	1	1	1	1	1	1	1	1	1	1	1	1	1	1	1	1	1	1	1	1	1	1	1	1	1	1
STEC	SRR5886041	1	1	1	1	1	1	1	1	1	1	1	1	1	1	1	1	0	1	0	1	1	1	1	1	1	1	1	1	1	1	1	1	1	1	1	1	1	1	1	1	1	1	1	1	1	1	1	1
STEC	SRR5886050	1	1	1	1	1	1	1	1	1	1	1	1	1	1	1	1	0	1	0	1	1	1	1	1	1	1	1	1	1	1	1	1	1	1	1	1	1	1	1	1	1	1	1	1	1	1	1	1
STEC	SRR5886052	1	1	0	1	1	1	1	1	1	1	1	1	1	1	1	1	0	1	0	1	0	1	1	0	1	1	1	0	1	1	1	1	1	1	1	1	1	1	1	1	1	1	1	1	1	1	1	1
STEC	SRR5886065	1	1	1	1	1	1	1	1	1	1	1	1	1	1	1	1	0	1	0	1	1	1	1	1	1	1	1	1	1	1	1	1	1	1	1	1	1	1	1	1	1	1	1	1	1	1	1	1
STEC	SRR5886066	1	1	1	1	1	1	1	1	1	1	1	1	1	1	1	1	0	1	0	1	1	1	1	1	1	1	1	1	1	1	1	1	1	1	1	1	1	1	1	1	1	1	1	1	1	1	1	1
STEC	SRR5886083	1	1	1	1	1	1	1	1	1	1	1	1	1	1	1	1	0	1	0	1	1	1	1	1	1	1	1	1	1	1	1	1	1	1	1	1	1	1	1	1	1	1	1	1	1	1	1	1
STEC	SRR5886092	1	1	1	1	1	1	1	1	1	1	1	1	1	1	1	1	0	1	0	1	1	1	1	1	1	1	1	1	1	1	1	1	1	1	1	1	1	1	1	1	1	1	1	1	1	1	1	1
STEC	SRR5886100	1	1	1	1	1	1	1	1	1	1	1	1	1	1	1	1	0	1	0	1	1	1	1	1	1	1	1	1	1	1	1	1	1	1	1	1	1	1	1	1	1	1	1	1	1	1	1	0
STEC	SRR5886101	1	1	1	1	1	1	1	1	1	1	1	1	1	1	1	1	0	1	0	1	1	1	1	1	1	1	1	1	1	1	1	1	1	1	1	1	1	1	1	1	1	1	1	1	1	1	1	1
STEC	SRR5886110	1	1	1	1	1	1	1	1	1	1	1	1	1	1	1	1	0	1	0	1	1	1	1	1	1	1	1	1	1	1	1	1	1	1	1	1	1	1	1	1	1	1	1	1	1	1	1	1
STEC	SRR5886112	1	1	1	1	1	1	1	1	1	1	1	1	1	1	1	1	0	1	0	1	1	1	1	1	1	1	1	1	1	1	1	1	1	1	1	1	1	1	1	1	1	1	1	1	1	1	1	1
STEC	SRR5886114	1	1	1	1	1	1	1	1	1	1	1	1	1	1	1	1	0	1	0	1	1	1	1	1	1	1	1	1	1	1	1	1	1	1	1	1	1	1	1	1	1	1	1	1	1	1	1	1
STEC	SRR5886116	1	1	1	1	1	1	1	1	1	1	1	1	1	1	1	1	0	1	0	1	1	1	1	1	1	1	1	1	1	1	1	1	1	1	1	1	1	1	1	1	1	1	1	1	1	1	1	1
STEC	SRR5886133	1	1	1	1	1	1	1	1	1	1	1	1	1	1	1	1	0	1	0	1	1	1	1	1	1	1	1	1	1	1	1	1	1	1	1	1	1	1	1	1	1	1	1	1	1	1	1	1
STEC	SRR5886135	1	1	1	1	1	1	1	1	1	1	1	1	1	1	1	1	0	1	0	1	1	1	1	1	1	1	1	1	1	1	1	1	1	1	1	1	1	1	1	1	1	1	1	1	1	1	1	1
STEC	SRR5886034	1	1	1	1	1	1	1	1	1	1	1	1	1	1	1	1	0	1	0	1	1	1	1	1	1	1	1	1	1	1	1	1	1	1	1	1	1	1	1	1	1	1	1	1	1	1	1	1
STEC	SRR5886095	1	1	1	1	1	1	1	1	1	1	1	1	1	1	1	1	0	1	0	1	1	1	1	1	1	1	1	1	1	1	1	1	1	1	1	1	1	1	1	1	1	1	1	0	1	1	1	1
STEC	SRR5885983	1	1	0	1	1	1	1	1	1	1	1	1	1	1	1	1	1	1	0	1	1	1	1	1	1	1	1	1	1	1	1	1	1	1	1	1	1	1	1	1	1	1	1	1	1	1	1	0
STEC	SRR5885986	1	1	0	1	1	1	1	1	1	1	1	1	1	1	1	1	1	1	0	1	1	1	1	1	1	1	1	1	1	1	1	1	1	1	1	1	1	1	1	1	1	1	1	1	1	1	1	0
STEC	SRR5885993	1	1	1	1	1	1	1	1	1	1	1	1	1	1	1	1	0	1	0	1	1	1	1	1	1	1	1	1	1	1	1	1	1	1	1	1	1	1	1	1	1	1	1	1	1	1	1	1
STEC	SRR5886002	1	1	1	1	1	1	1	1	1	1	1	1	1	1	1	1	0	1	0	1	1	1	1	1	1	1	1	1	1	1	1	1	1	1	1	1	1	1	1	1	1	1	1	1	1	1	1	1
STEC	SRR5886003	1	1	0	1	1	1	1	1	1	1	1	1	1	1	1	1	1	1	0	1	1	1	1	1	1	1	1	1	1	1	1	1	1	1	1	1	1	1	1	1	1	1	1	0	1	1	1	0
STEC	SRR5886024	1	1	0	1	1	1	1	1	1	1	1	1	1	1	1	1	1	1	0	1	1	1	1	1	1	1	1	1	1	1	1	1	1	1	1	1	1	1	1	1	1	1	1	1	1	1	1	0
STEC	SRR5886029	1	1	0	1	1	1	1	1	1	1	1	1	1	1	1	1	1	1	0	1	1	1	1	1	1	1	1	1	1	1	1	1	1	1	1	1	1	1	1	1	1	1	1	1	1	1	1	1
STEC	SRR5886046	1	1	0	1	1	1	1	1	1	1	1	1	1	1	1	1	1	1	0	1	1	1	1	1	1	1	1	1	1	1	1	1	1	1	1	1	1	1	1	1	1	1	1	1	1	1	1	0
STEC	SRR5886068	1	1	0	1	1	1	1	1	1	1	1	1	1	1	1	1	1	1	0	1	1	1	1	1	0	1	1	1	1	0	1	1	1	1	1	1	1	1	1	1	1	1	1	1	1	1	1	0
STEC	SRR5886072	1	1	0	1	1	1	1	1	1	1	1	1	1	1	1	1	1	1	0	1	1	1	1	1	1	1	1	1	1	1	1	1	1	1	1	1	1	1	1	1	1	1	1	1	1	1	1	0
STEC	SRR5886084	1	1	0	1	1	1	1	1	1	1	1	1	1	1	1	1	1	1	0	1	1	1	1	1	1	1	1	1	1	1	1	1	1	1	1	1	1	1	1	1	1	1	1	1	1	1	1	0
STEC	SRR5886089	1	1	0	1	1	1	1	1	1	1	1	1	1	1	1	1	1	1	0	1	1	1	1	1	1	1	1	1	1	1	1	1	1	1	1	1	1	1	1	1	1	1	1	1	1	1	1	0
STEC	SRR5886097	1	1	0	1	1	1	1	1	1	1	1	1	1	1	1	1	1	1	0	1	1	1	1	1	1	1	1	1	1	1	1	1	1	1	1	1	1	1	1	1	1	1	1	1	1	1	1	0
STEC	SRR5886105	1	1	0	1	1	1	1	1	1	1	1	1	1	1	1	1	1	1	0	1	1	1	1	1	1	1	1	1	1	1	1	1	1	1	1	1	1	1	1	1	1	1	1	1	1	1	1	0
STEC	SRR5886108	1	1	0	1	1	1	1	1	1	1	1	1	1	1	1	1	1	1	0	1	1	1	1	1	1	1	1	1	1	1	1	1	1	1	1	1	1	1	1	1	1	1	1	1	1	1	1	1
STEC	SRR5886111	1	1	0	1	1	1	1	1	1	1	1	1	1	1	1	1	1	1	0	1	1	1	1	1	1	1	1	1	1	1	1	1	1	1	1	1	1	1	1	1	1	1	1	1	1	1	1	0
STEC	SRR5886118	1	1	0	1	1	1	1	1	1	1	1	1	1	1	1	1	1	1	0	1	1	1	1	1	1	1	1	1	1	1	1	1	1	1	1	1	1	1	1	1	1	1	1	1	1	1	1	0
STEC	SRR5886125	1	1	0	1	1	1	1	1	1	1	1	1	1	1	1	1	1	1	0	1	1	1	1	1	1	1	1	1	1	1	1	1	1	1	1	1	1	1	1	1	1	1	1	0	1	1	1	0
STEC	SRR5886127	1	1	1	1	1	1	1	1	1	1	1	1	1	1	1	1	0	1	0	1	1	1	1	1	1	1	1	1	1	1	1	1	1	1	1	1	1	1	1	1	1	1	1	1	1	1	1	1
STEC	SRR5886136	1	1	0	1	1	1	1	1	1	1	1	1	1	1	1	1	1	1	0	1	1	1	1	1	1	1	1	1	1	1	1	1	1	1	1	1	1	1	1	1	1	1	1	1	1	1	1	1
STEC	SRR5886043	1	1	1	1	1	1	1	1	1	1	1	1	1	1	1	1	0	1	0	1	1	1	1	1	1	1	1	1	1	1	1	1	1	1	1	1	1	1	1	1	1	1	1	1	1	1	1	1
IMP 133	SRR6952378	1	1	1	1	1	1	1	1	1	1	1	1	1	1	1	1	0	1	0	1	1	1	1	1	1	1	1	1	1	1	1	1	1	1	1	1	1	1	1	1	1	1	1	1	1	1	1	1
STEC	SRR5886059	1	1	1	1	1	1	1	1	1	1	1	1	1	1	1	1	0	1	0	1	1	1	1	1	1	1	1	1	1	1	1	1	1	1	1	1	1	1	1	1	1	1	1	0	1	1	1	1
STEC	SRR5885999	1	1	0	1	1	1	1	1	1	1	1	1	1	1	1	1	0	1	0	1	0	1	1	0	1	1	1	0	1	1	1	1	1	1	1	1	1	1	1	1	1	1	1	1	1	1	1	1
STEC	SRR5885992	1	1	1	1	1	1	1	1	1	1	1	1	1	1	1	1	0	1	0	1	1	1	1	1	1	1	1	1	1	1	1	1	1	1	1	1	1	1	1	1	1	1	1	1	1	1	1	1
[truncated: 636 more rows]
[truncated: 83 more columns]
